# Supplementary material for: Crystal structure of μ3-tetra­thio­anti­monato-tris[(cyclam)zinc(II)] tetra­thio­anti­monate aceto­nitrile disolvate dihydrate showing Zn disorder over the cyclam ring planes (cyclam = 1,4,8,11-tetra­aza­cyclo­tetra­deca­ne)
Source: Acta Crystallogr E Crystallogr Commun. 2022 Apr 12;78(Pt 5):490–5. doi: 10.1107/S2056989022003759 (PMC9069514; doi:10.1107/S2056989022003759)
Supplement: Supplementary file 1 [file e-78-00490-sup1.cif]

##############################################################################
#                                                                            #
# This CIF contains the data in a paper accepted for publication in          #
# Acta Crystallographica Section E. It conforms to the requirements of       #
# Notes for Authors for Acta Crystallographica Section E, and has been       #
# peer reviewed under the auspices of the IUCr Commission on Journals.       #
#                                                                            #
# Full details of the Crystallographic Information File format               #
# are given in the paper "The Crystallographic Information File (CIF):       #
# a New Standard Archive File for Crystallography" by S. R. Hall, F. H.      #
# Allen and I. D. Brown [Acta Cryst. (1991), A47, 655-685].                  #
#                                                                            #
# The current version of the core CIF dictionary is obtainable from          #
# ftp://ftp.iucr.org/pub/cif_core.dic.                                       #
#                                                                            #
# Software is freely available for graphical display of the structure(s)     #
# in this CIF. For information consult the CIF software page                 #
# http://www.iucr.org/resources/cif/software.                                #
#                                                                            #
# This file may be used for bona fide research purposes within the           #
# scientific community so long as proper attribution is given to the journal # 
# article from which it was obtained.                                        #
#                                                                            #
##############################################################################
data_I
_audit_creation_method     'SHELXL-2018/3'
_journal_date_recd_electronic     2022-03-24
_journal_date_accepted     2022-04-05
_journal_name_full     'Acta Crystallographica, Section E'
_journal_year     2022
_journal_volume     78
_journal_issue      5
_journal_page_first     0
_journal_page_last     0
_journal_paper_category     GM
_journal_paper_doi     10.1107/S2056989022003759
_journal_coeditor_code     WM5639
_publ_contact_author_name     'Wolfgang Bensch'
_publ_contact_author_address
;
Institut f\"ur Anorganische Chemie
Christian-Albrechts-Universit\"at Kiel
Max-Eyth Str. 2
D-24118 Kiel
Germany
;
_publ_contact_author_email     wbensch@ac.uni-kiel.de
_publ_contact_author_fax     +431-880-1520
_publ_contact_author_phone     +431-880-2183
_publ_section_title
;
Crystal structure of \m~3~-tetrathioantimonato-tris[(cyclam)zinc(II)]
tetrathioantimonate acetonitrile disolvate dihydrate showing Zn disorder over
the cyclam ring planes (cyclam = 1,4,8,11-tetraazacyclotetradecane)
;
_publ_section_title_footnote     .
loop_
    _publ_author_name
    _publ_author_footnote
    _publ_author_address
    'N\"ather, Christian' .
;
Institut f\"ur Anorganische Chemie
Universit\"at Kiel
Max-Eyth. Str. 2
241128 Kiel
Germany
;
    'Danker, Felix' .
;
Institut f\"ur Anorganische Chemie
Universit\"at Kiel
Max-Eyth. Str. 2
241128 Kiel
Germany
;
    'Bensch, Wolfgang' .
;
Institut f\"ur Anorganische Chemie
Universit\"at Kiel
Max-Eyth. Str. 2
241128 Kiel
Germany
;
_publ_section_synopsis
;
In the crystal structure of the title compound, [Zn(cyclam)]^2+^ cations and
SbS~4~^3--^ anions are present, which are linked to acetonitrile and water
solvate molecules <i>via</i> intermolecular hydrogen bonding.
;
_chemical_name_systematic
;
\m~3~-Tetrathioantimonato-tris[(cyclam)zinc(II)] tetrathioantimonate
acetonitrile disolvate dihydrate
;
_chemical_name_common
;
\m~3~-Tetrathioantimonato-tris[(1,4,8,11-tetraazacyclotetradecane)zinc(II)]
tetrathioantimonate acetonitrile disolvate dihydrate
;
_chemical_formula_moiety
                   'C30 H72 N12 S4 Sb1 Zn3 3+, S4 Sb1 3-, 2(C2 H4 N1), 2(H2 O1)'
_chemical_formula_sum     'C34 H82 N14 O2 S8 Sb2 Zn3'
_chemical_formula_iupac
                         '[Zn3 (Sb S4) (C10 H24 N4)3] (Sb S4), 2C H3 C N, 2H2 O'
_chemical_formula_weight     1415.22
_chemical_melting_point     ?
_space_group_crystal_system     triclinic
_space_group_name_H-M_alt     'P -1'
_space_group_name_Hall     '-P 1'
loop_
    _space_group_symop_operation_xyz
    'x, y, z'
    '-x, -y, -z'
_cell_length_a     8.7856(3)
_cell_length_b     13.1738(6)
_cell_length_c     14.0096(6)
_cell_angle_alpha     67.018(3)
_cell_angle_beta     77.677(3)
_cell_angle_gamma     84.220(3)
_cell_volume     1458.10(11)
_cell_formula_units_Z     1
_cell_measurement_reflns_used     14357
_cell_measurement_theta_min     1.608
_cell_measurement_theta_max     27.004
_cell_measurement_temperature     200(2)
_exptl_crystal_description     block
_exptl_crystal_colour     colorless
_exptl_crystal_size_max     0.16
_exptl_crystal_size_mid     0.12
_exptl_crystal_size_min     0.09
_exptl_crystal_density_diffrn     1.612
_exptl_crystal_density_meas     ?
_exptl_crystal_density_method     ?
_exptl_crystal_F_000     720
_exptl_absorpt_coefficient_mu     2.459
_exptl_absorpt_correction_type     numerical
_exptl_absorpt_process_details
;
(X-RED and X-SHAPE; Stoe, 2008)
;
_exptl_absorpt_correction_T_min     0.5619
_exptl_absorpt_correction_T_max     0.7808
_diffrn_ambient_temperature     200(2)
_diffrn_source     ?
_diffrn_radiation_type     MoK\a
_diffrn_radiation_wavelength     0.71073
_diffrn_measurement_device_type     'Stoe IPDS-2'
_diffrn_measurement_method     'Omega scans'
_diffrn_detector_area_resol_mean     ?
_diffrn_reflns_number     14357
_diffrn_reflns_av_R_equivalents     0.0378
_diffrn_reflns_av_unetI/netI     0.0300
_diffrn_reflns_theta_min     1.608
_diffrn_reflns_theta_max     27.004
_diffrn_reflns_theta_full     25.242
_diffrn_measured_fraction_theta_max     0.992
_diffrn_measured_fraction_theta_full     0.991
_diffrn_reflns_limit_h_min     -10
_diffrn_reflns_limit_h_max     11
_diffrn_reflns_limit_k_min     -15
_diffrn_reflns_limit_k_max     16
_diffrn_reflns_limit_l_min     -17
_diffrn_reflns_limit_l_max     17
_refine_special_details     ?
_reflns_number_total     6303
_reflns_number_gt     5594
_reflns_threshold_expression     'I > 2\s(I)'
_refine_ls_structure_factor_coef     Fsqd
_refine_ls_matrix_type     full
_refine_ls_R_factor_all     0.0344
_refine_ls_R_factor_gt     0.0289
_refine_ls_wR_factor_gt     0.0744
_refine_ls_wR_factor_ref     0.0766
_refine_ls_goodness_of_fit_ref     1.017
_refine_ls_restrained_S_all     1.012
_refine_ls_number_reflns     6303
_refine_ls_number_parameters     327
_refine_ls_number_restraints     75
_refine_ls_hydrogen_treatment     constr
_refine_ls_weighting_scheme     calc
_refine_ls_weighting_details
                      'w=1/[\s^2^(Fo^2^)+(0.0533P)^2^] where P=(Fo^2^+2Fc^2^)/3'
_atom_sites_solution_hydrogens     mixed
_atom_sites_solution_primary     ?
_atom_sites_solution_secondary     ?
_refine_ls_shift/su_max     0.000
_refine_ls_shift/su_mean     0.000
_refine_diff_density_max     0.808
_refine_diff_density_min     -0.800
_refine_ls_extinction_method     none
_refine_ls_extinction_coef     .
loop_
    _atom_type_symbol
    _atom_type_description
    _atom_type_scat_dispersion_real
    _atom_type_scat_dispersion_imag
    _atom_type_scat_source
    'C' 'C' 0.0033 0.0016
                         'International Tables Vol C Tables 4.2.6.8 and 6.1.1.4'
    'H' 'H' 0.0000 0.0000
                         'International Tables Vol C Tables 4.2.6.8 and 6.1.1.4'
    'N' 'N' 0.0061 0.0033
                         'International Tables Vol C Tables 4.2.6.8 and 6.1.1.4'
    'O' 'O' 0.0106 0.0060
                         'International Tables Vol C Tables 4.2.6.8 and 6.1.1.4'
    'S' 'S' 0.1246 0.1234
                         'International Tables Vol C Tables 4.2.6.8 and 6.1.1.4'
    'Zn' 'Zn' 0.2839 1.4301
                         'International Tables Vol C Tables 4.2.6.8 and 6.1.1.4'
    'Sb' 'Sb' -0.5866 1.5461
                         'International Tables Vol C Tables 4.2.6.8 and 6.1.1.4'
_computing_data_collection
;
X-AREA (Stoe, 2008)
;
_computing_cell_refinement
;
X-AREA (Stoe, 2008)
;
_computing_data_reduction
;
X-AREA (Stoe, 2008)
;
_computing_structure_solution
;
SHELXT (Sheldrick, 2015a)
;
_computing_structure_refinement
;
SHELXL (Sheldrick, 2015b)
;
_computing_molecular_graphics
;
DIAMOND (Brandenburg, 1999)
;
_computing_publication_material
;
publCIF (Westrip, 2010)
;
loop_
    _atom_site_type_symbol
    _atom_site_label
    _atom_site_fract_x
    _atom_site_fract_y
    _atom_site_fract_z
    _atom_site_U_iso_or_equiv
    _atom_site_adp_type
    _atom_site_calc_flag
    _atom_site_occupancy
    _atom_site_disorder_assembly
    _atom_site_disorder_group
    Sb Sb1 0.25921(2) 0.30825(2) 0.30750(2) 0.02516(6) Uani d 1 . .
    S S1 0.48271(7) 0.19527(5) 0.31911(5) 0.03152(13) Uani d 1 . .
    S S2 0.35056(8) 0.48478(5) 0.20520(5) 0.03581(15) Uani d 1 . .
    S S3 0.13698(8) 0.29796(5) 0.47540(5) 0.03425(14) Uani d 1 . .
    S S4 0.09240(8) 0.25656(7) 0.22862(6) 0.04413(17) Uani d 1 . .
    Zn Zn1 0.49252(6) 0.03467(5) 0.47770(4) 0.02883(13) Uani d 0.5 . .
    N N1 0.3114(2) 0.05124(19) 0.58800(17) 0.0335(5) Uani d 1 . .
    H H1 0.269523 0.126482 0.549863 0.040 Uiso calc 1 . .
    C C1 0.1818(3) -0.0192(2) 0.6033(2) 0.0351(6) Uani d 1 . .
    H H1A 0.081605 0.016393 0.622325 0.042 Uiso calc 1 . .
    H H1B 0.191006 -0.090967 0.661824 0.042 Uiso calc 1 . .
    C C2 0.1848(3) -0.0376(2) 0.5023(2) 0.0357(6) Uani d 1 . .
    H H2A 0.103121 -0.090218 0.514447 0.043 Uiso calc 1 . .
    H H2B 0.163021 0.032981 0.445923 0.043 Uiso calc 1 . .
    N N2 0.3388(2) -0.08173(19) 0.46890(18) 0.0336(5) Uani d 1 . .
    H H2 0.356027 -0.158230 0.519687 0.040 Uiso calc 1 . .
    C C3 0.3665(3) -0.0776(2) 0.3609(2) 0.0368(6) Uani d 1 . .
    H H3A 0.361440 0.000038 0.311335 0.044 Uiso calc 1 . .
    H H3B 0.283808 -0.118224 0.353400 0.044 Uiso calc 1 . .
    C C4 0.5251(4) -0.1280(2) 0.3323(2) 0.0425(6) Uani d 1 . .
    H H4A 0.535867 -0.200472 0.389591 0.051 Uiso calc 1 . .
    H H4B 0.527222 -0.141658 0.267327 0.051 Uiso calc 1 . .
    C C5 0.6657(3) -0.0594(2) 0.3143(2) 0.0378(6) Uani d 1 . .
    H H5A 0.760284 -0.092999 0.284689 0.045 Uiso calc 1 . .
    H H5B 0.651608 0.015681 0.261789 0.045 Uiso calc 1 . .
    Zn Zn2 0.47865(8) 0.48973(6) 0.02914(4) 0.03109(15) Uani d 0.5 . .
    N N11 0.3674(3) 0.64170(19) -0.06257(18) 0.0355(5) Uani d 1 . .
    H H11 0.420952 0.668281 -0.138314 0.043 Uiso calc 1 . .
    C C11 0.2113(3) 0.6021(3) -0.0510(2) 0.0435(7) Uani d 1 . .
    H H11A 0.151576 0.660530 -0.098613 0.052 Uiso calc 1 . .
    H H11B 0.154414 0.583893 0.022484 0.052 Uiso calc 1 . .
    C C12 0.2264(3) 0.5006(3) -0.0783(2) 0.0424(7) Uani d 1 . .
    H H12A 0.121747 0.471917 -0.068014 0.051 Uiso calc 1 . .
    H H12B 0.276978 0.519890 -0.153222 0.051 Uiso calc 1 . .
    N N12 0.3206(3) 0.4154(2) -0.00964(17) 0.0364(5) Uani d 1 . .
    H H12 0.245116 0.382658 0.058312 0.044 Uiso calc 1 . .
    C C13 0.3676(4) 0.3214(3) -0.0419(2) 0.0435(6) Uani d 1 . .
    H H13A 0.426065 0.348879 -0.115575 0.052 Uiso calc 1 . .
    H H13B 0.273100 0.285028 -0.039931 0.052 Uiso calc 1 . .
    C C14 0.4682(4) 0.2372(2) 0.0285(2) 0.0457(7) Uani d 1 . .
    H H14A 0.477149 0.169986 0.012069 0.055 Uiso calc 1 . .
    H H14B 0.413366 0.216727 0.102751 0.055 Uiso calc 1 . .
    C C15 0.6316(4) 0.2725(2) 0.0200(2) 0.0426(6) Uani d 1 . .
    H H15A 0.692015 0.207408 0.058677 0.051 Uiso calc 1 . .
    H H15B 0.683860 0.300684 -0.055150 0.051 Uiso calc 1 . .
    Zn Zn3 0.02379(6) 0.47066(5) 0.48481(4) 0.02840(12) Uani d 0.5 . .
    N N21 0.1173(3) 0.59830(18) 0.35441(18) 0.0367(5) Uani d 1 . .
    H H21 0.179085 0.558725 0.310298 0.044 Uiso calc 1 . .
    C C21 0.2413(3) 0.6496(3) 0.3744(3) 0.0447(7) Uani d 1 . .
    H H21A 0.198038 0.712843 0.393720 0.054 Uiso calc 1 . .
    H H21B 0.322558 0.677280 0.309827 0.054 Uiso calc 1 . .
    C C22 0.3117(3) 0.5647(3) 0.4636(3) 0.0451(7) Uani d 1 . .
    H H22A 0.362021 0.504205 0.442243 0.054 Uiso calc 1 . .
    H H22B 0.392054 0.599273 0.480480 0.054 Uiso calc 1 . .
    N N22 0.1876(3) 0.5206(2) 0.5570(2) 0.0389(5) Uani d 1 . .
    H H22 0.140207 0.580173 0.582220 0.047 Uiso calc 1 . .
    C C23 0.2372(4) 0.4264(3) 0.6434(3) 0.0471(7) Uani d 1 . .
    H H23A 0.321898 0.449007 0.667048 0.056 Uiso calc 1 . .
    H H23B 0.278787 0.367155 0.617571 0.056 Uiso calc 1 . .
    C C24 0.1030(4) 0.3821(3) 0.7364(2) 0.0523(8) Uani d 1 . .
    H H24A 0.146591 0.329913 0.797575 0.063 Uiso calc 1 . .
    H H24B 0.054297 0.444461 0.755461 0.063 Uiso calc 1 . .
    C C25 -0.0237(4) 0.3241(2) 0.7196(2) 0.0451(7) Uani d 1 . .
    H H25A 0.024669 0.267581 0.691781 0.054 Uiso calc 1 . .
    H H25B -0.092723 0.286099 0.788306 0.054 Uiso calc 1 . .
    O O1 0.2409(3) 0.68506(19) 0.63965(19) 0.0483(5) Uani d 1 . .
    H H1O 0.312801 0.692641 0.667254 0.073 Uiso d 1 . .
    H H2O 0.159231 0.696791 0.678014 0.073 Uiso d 1 . .
    N N31 0.179(2) 0.0940(13) -0.0720(10) 0.134(6) Uani d 0.5 A 1
    C C31 0.164(5) 0.059(2) 0.0179(13) 0.113(7) Uani d 0.5 A 1
    C C32 0.131(5) 0.013(3) 0.1293(14) 0.133(11) Uani d 0.5 A 1
    H H32A 0.135202 0.070565 0.156711 0.199 Uiso calc 0.5 A 1
    H H32B 0.207310 -0.045371 0.155056 0.199 Uiso calc 0.5 A 1
    H H32C 0.026015 -0.017817 0.153554 0.199 Uiso calc 0.5 A 1
    N N31' 0.248(3) 0.0336(17) -0.0501(15) 0.171(9) Uani d 0.5 B 2
    C C31' 0.174(6) 0.030(3) 0.0300(19) 0.129(9) Uani d 0.5 B 2
    C C32' 0.094(4) 0.042(3) 0.1232(18) 0.130(11) Uani d 0.5 B 2
    H H32D 0.156558 0.086324 0.142552 0.195 Uiso calc 0.5 B 2
    H H32E 0.077408 -0.030660 0.180249 0.195 Uiso calc 0.5 B 2
    H H32F -0.006195 0.079325 0.111713 0.195 Uiso calc 0.5 B 2
loop_
    _atom_site_aniso_label
    _atom_site_aniso_U_11
    _atom_site_aniso_U_22
    _atom_site_aniso_U_33
    _atom_site_aniso_U_12
    _atom_site_aniso_U_13
    _atom_site_aniso_U_23
    Sb1 0.02327(9) 0.02630(9) 0.02246(9) 0.00062(6) -0.00337(6) -0.00633(6)
    S1 0.0276(3) 0.0294(3) 0.0303(3) 0.0036(2) -0.0045(2) -0.0051(2)
    S2 0.0441(4) 0.0264(3) 0.0292(3) -0.0021(2) 0.0042(3) -0.0079(2)
    S3 0.0395(3) 0.0293(3) 0.0262(3) 0.0066(2) 0.0003(2) -0.0074(2)
    S4 0.0317(3) 0.0659(5) 0.0360(3) -0.0125(3) -0.0068(3) -0.0177(3)
    Zn1 0.0220(2) 0.0361(3) 0.0293(3) -0.0022(3) -0.0033(2) -0.0137(2)
    N1 0.0293(10) 0.0340(11) 0.0308(11) -0.0014(8) -0.0038(8) -0.0063(9)
    C1 0.0227(11) 0.0336(13) 0.0389(14) -0.0004(9) -0.0004(10) -0.0059(11)
    C2 0.0226(11) 0.0369(13) 0.0439(14) -0.0024(10) -0.0098(10) -0.0091(11)
    N2 0.0276(10) 0.0355(11) 0.0341(11) 0.0024(8) -0.0095(8) -0.0083(9)
    C3 0.0419(14) 0.0341(13) 0.0390(14) -0.0048(11) -0.0140(11) -0.0146(11)
    C4 0.0517(16) 0.0396(15) 0.0423(15) -0.0002(12) -0.0094(13) -0.0219(13)
    C5 0.0395(14) 0.0383(14) 0.0327(13) 0.0030(11) -0.0001(11) -0.0148(11)
    Zn2 0.0277(4) 0.0299(3) 0.0374(4) 0.0002(3) -0.0105(3) -0.0125(4)
    N11 0.0339(11) 0.0384(12) 0.0301(11) 0.0003(9) -0.0026(9) -0.0106(9)
    C11 0.0305(13) 0.0547(17) 0.0378(14) 0.0074(12) -0.0101(11) -0.0097(13)
    C12 0.0294(13) 0.0606(18) 0.0354(14) -0.0069(12) -0.0106(11) -0.0127(13)
    N12 0.0360(11) 0.0434(13) 0.0283(10) -0.0075(9) -0.0054(9) -0.0108(9)
    C13 0.0527(17) 0.0447(16) 0.0352(14) -0.0171(13) -0.0045(12) -0.0155(12)
    C14 0.0658(19) 0.0319(13) 0.0358(14) -0.0117(13) -0.0005(13) -0.0110(11)
    C15 0.0533(17) 0.0306(13) 0.0364(14) 0.0036(12) -0.0011(12) -0.0097(11)
    Zn3 0.0258(3) 0.0273(3) 0.0292(3) -0.0013(2) -0.0054(2) -0.0074(2)
    N21 0.0390(12) 0.0287(11) 0.0401(12) 0.0007(9) -0.0036(10) -0.0128(9)
    C21 0.0372(14) 0.0399(15) 0.0529(17) -0.0132(12) 0.0103(12) -0.0199(13)
    C22 0.0271(13) 0.0532(17) 0.0628(19) -0.0058(12) -0.0031(12) -0.0319(15)
    N22 0.0302(11) 0.0382(12) 0.0505(14) 0.0054(9) -0.0093(10) -0.0198(11)
    C23 0.0439(16) 0.0516(17) 0.0567(18) 0.0151(13) -0.0262(14) -0.0276(15)
    C24 0.071(2) 0.0530(18) 0.0367(15) 0.0161(16) -0.0234(15) -0.0185(14)
    C25 0.0580(18) 0.0358(14) 0.0307(13) 0.0060(13) -0.0015(12) -0.0062(11)
    O1 0.0433(11) 0.0527(13) 0.0576(13) -0.0048(9) -0.0073(10) -0.0303(11)
    N31 0.222(18) 0.123(11) 0.059(5) -0.092(12) 0.002(8) -0.029(7)
    C31 0.197(16) 0.087(12) 0.067(6) -0.097(12) 0.008(9) -0.036(6)
    C32 0.24(3) 0.102(16) 0.060(6) -0.043(14) -0.024(11) -0.030(7)
    N31' 0.25(2) 0.146(15) 0.112(13) -0.031(14) 0.020(12) -0.070(12)
    C31' 0.183(16) 0.110(19) 0.112(12) -0.049(15) 0.007(11) -0.067(12)
    C32' 0.18(2) 0.119(19) 0.109(13) -0.085(17) 0.025(13) -0.071(13)
_geom_special_details
;
 All esds (except the esd in the dihedral angle between two l.s. planes)
 are estimated using the full covariance matrix.  The cell esds are taken
 into account individually in the estimation of esds in distances, angles
 and torsion angles; correlations between esds in cell parameters are only
 used when they are defined by crystal symmetry.  An approximate (isotropic)
 treatment of cell esds is used for estimating esds involving l.s. planes.
;
loop_
    _geom_bond_atom_site_label_1
    _geom_bond_atom_site_label_2
    _geom_bond_site_symmetry_2
    _geom_bond_distance
    _geom_bond_publ_flag
    Sb1 S4 . 2.3049(7) y
    Sb1 S2 . 2.3214(7) y
    Sb1 S3 . 2.3252(6) y
    Sb1 S1 . 2.3358(6) y
    S1 Zn1 . 2.4071(8) y
    S2 Zn2 . 2.4614(9) y
    S3 Zn3 . 2.4300(8) y
    Zn1 N1 . 2.028(2) y
    Zn1 N2 2_656 2.039(2) y
    Zn1 N2 . 2.196(2) y
    Zn1 N1 2_656 2.200(2) ?
    N1 C1 . 1.468(3) ?
    N1 C5 2_656 1.471(4) ?
    N1 H1 . 1.0000 ?
    C1 C2 . 1.521(4) ?
    C1 H1A . 0.9900 ?
    C1 H1B . 0.9900 ?
    C2 N2 . 1.474(3) ?
    C2 H2A . 0.9900 ?
    C2 H2B . 0.9900 ?
    N2 C3 . 1.461(4) ?
    N2 H2 . 1.0000 ?
    C3 C4 . 1.525(4) ?
    C3 H3A . 0.9900 ?
    C3 H3B . 0.9900 ?
    C4 C5 . 1.524(4) ?
    C4 H4A . 0.9900 ?
    C4 H4B . 0.9900 ?
    C5 H5A . 0.9900 ?
    C5 H5B . 0.9900 ?
    Zn2 N12 . 2.048(2) y
    Zn2 N11 2_665 2.052(2) y
    Zn2 N12 2_665 2.172(2) ?
    Zn2 N11 . 2.179(2) y
    N11 C11 . 1.470(4) ?
    N11 C15 2_665 1.471(4) ?
    N11 H11 . 1.0000 ?
    C11 C12 . 1.513(5) ?
    C11 H11A . 0.9900 ?
    C11 H11B . 0.9900 ?
    C12 N12 . 1.476(3) ?
    C12 H12A . 0.9900 ?
    C12 H12B . 0.9900 ?
    N12 C13 . 1.471(4) ?
    N12 H12 . 1.0000 ?
    C13 C14 . 1.518(4) ?
    C13 H13A . 0.9900 ?
    C13 H13B . 0.9900 ?
    C14 C15 . 1.520(5) ?
    C14 H14A . 0.9900 ?
    C14 H14B . 0.9900 ?
    C15 H15A . 0.9900 ?
    C15 H15B . 0.9900 ?
    Zn3 N21 . 2.020(2) y
    Zn3 N22 2_566 2.043(2) y
    Zn3 N22 . 2.205(2) y
    Zn3 N21 2_566 2.207(2) ?
    N21 C21 . 1.466(4) ?
    N21 C25 2_566 1.471(4) ?
    N21 H21 . 1.0000 ?
    C21 C22 . 1.515(5) ?
    C21 H21A . 0.9900 ?
    C21 H21B . 0.9900 ?
    C22 N22 . 1.471(4) ?
    C22 H22A . 0.9900 ?
    C22 H22B . 0.9900 ?
    N22 C23 . 1.462(4) ?
    N22 H22 . 1.0000 ?
    C23 C24 . 1.522(5) ?
    C23 H23A . 0.9900 ?
    C23 H23B . 0.9900 ?
    C24 C25 . 1.517(5) ?
    C24 H24A . 0.9900 ?
    C24 H24B . 0.9900 ?
    C25 H25A . 0.9900 ?
    C25 H25B . 0.9900 ?
    O1 H1O . 0.8400 ?
    O1 H2O . 0.8400 ?
    N31 C31 . 1.142(17) ?
    C31 C32 . 1.41(2) ?
    C32 H32A . 0.9800 ?
    C32 H32B . 0.9800 ?
    C32 H32C . 0.9800 ?
    N31' C31' . 1.155(19) ?
    C31' C32' . 1.41(2) ?
    C32' H32D . 0.9800 ?
    C32' H32E . 0.9800 ?
    C32' H32F . 0.9800 ?
loop_
    _geom_angle_atom_site_label_1
    _geom_angle_atom_site_label_2
    _geom_angle_atom_site_label_3
    _geom_angle_site_symmetry_1
    _geom_angle_site_symmetry_3
    _geom_angle
    _geom_angle_publ_flag
    S4 Sb1 S2 . . 111.23(3) ?
    S4 Sb1 S3 . . 110.64(3) ?
    S2 Sb1 S3 . . 110.24(2) ?
    S4 Sb1 S1 . . 110.37(3) ?
    S2 Sb1 S1 . . 104.65(2) ?
    S3 Sb1 S1 . . 109.55(2) ?
    Sb1 S1 Zn1 . . 119.36(3) ?
    Sb1 S2 Zn2 . . 108.53(3) ?
    Sb1 S3 Zn3 . . 115.03(3) ?
    N1 Zn1 N2 . 2_656 96.40(9) ?
    N1 Zn1 N2 . . 83.55(9) ?
    N2 Zn1 N2 2_656 . 155.88(4) ?
    N1 Zn1 N1 . 2_656 155.90(4) ?
    N2 Zn1 N1 2_656 2_656 83.20(9) ?
    N2 Zn1 N1 . 2_656 87.20(9) ?
    N1 Zn1 S1 . . 106.20(7) ?
    N2 Zn1 S1 2_656 . 99.42(7) ?
    N2 Zn1 S1 . . 103.76(6) ?
    N1 Zn1 S1 2_656 . 97.60(6) ?
    C1 N1 C5 . 2_656 113.9(2) ?
    C1 N1 Zn1 . . 111.15(17) ?
    C5 N1 Zn1 2_656 . 122.20(17) ?
    C1 N1 H1 . . 102.0 ?
    C5 N1 H1 2_656 . 102.0 ?
    Zn1 N1 H1 . . 102.0 ?
    N1 C1 C2 . . 109.7(2) ?
    N1 C1 H1A . . 109.7 ?
    C2 C1 H1A . . 109.7 ?
    N1 C1 H1B . . 109.7 ?
    C2 C1 H1B . . 109.7 ?
    H1A C1 H1B . . 108.2 ?
    N2 C2 C1 . . 109.8(2) ?
    N2 C2 H2A . . 109.7 ?
    C1 C2 H2A . . 109.7 ?
    N2 C2 H2B . . 109.7 ?
    C1 C2 H2B . . 109.7 ?
    H2A C2 H2B . . 108.2 ?
    C3 N2 C2 . . 113.9(2) ?
    C3 N2 Zn1 . . 109.35(17) ?
    C2 N2 Zn1 . . 100.71(17) ?
    C3 N2 H2 . . 110.8 ?
    C2 N2 H2 . . 110.8 ?
    Zn1 N2 H2 . . 110.8 ?
    N2 C3 C4 . . 111.4(2) ?
    N2 C3 H3A . . 109.3 ?
    C4 C3 H3A . . 109.3 ?
    N2 C3 H3B . . 109.3 ?
    C4 C3 H3B . . 109.3 ?
    H3A C3 H3B . . 108.0 ?
    C5 C4 C3 . . 115.7(2) ?
    C5 C4 H4A . . 108.3 ?
    C3 C4 H4A . . 108.3 ?
    C5 C4 H4B . . 108.3 ?
    C3 C4 H4B . . 108.3 ?
    H4A C4 H4B . . 107.4 ?
    N1 C5 C4 2_656 . 112.4(2) ?
    N1 C5 H5A 2_656 . 109.1 ?
    C4 C5 H5A . . 109.1 ?
    N1 C5 H5B 2_656 . 109.1 ?
    C4 C5 H5B . . 109.1 ?
    H5A C5 H5B . . 107.9 ?
    N12 Zn2 N11 . 2_665 95.95(10) ?
    N12 Zn2 N12 . 2_665 159.15(4) ?
    N11 Zn2 N12 2_665 2_665 83.98(10) ?
    N12 Zn2 N11 . . 83.92(9) ?
    N11 Zn2 N11 2_665 . 159.22(4) ?
    N12 Zn2 N11 2_665 . 88.86(9) ?
    N12 Zn2 S2 . . 102.88(7) ?
    N11 Zn2 S2 2_665 . 103.12(7) ?
    N12 Zn2 S2 2_665 . 97.41(7) ?
    N11 Zn2 S2 . . 97.13(7) ?
    C11 N11 C15 . 2_665 114.2(2) ?
    C11 N11 Zn2 . . 100.67(17) ?
    C15 N11 Zn2 2_665 . 111.02(17) ?
    C11 N11 H11 . . 110.2 ?
    C15 N11 H11 2_665 . 110.2 ?
    Zn2 N11 H11 . . 110.2 ?
    N11 C11 C12 . . 109.5(2) ?
    N11 C11 H11A . . 109.8 ?
    C12 C11 H11A . . 109.8 ?
    N11 C11 H11B . . 109.8 ?
    C12 C11 H11B . . 109.8 ?
    H11A C11 H11B . . 108.2 ?
    N12 C12 C11 . . 109.4(2) ?
    N12 C12 H12A . . 109.8 ?
    C11 C12 H12A . . 109.8 ?
    N12 C12 H12B . . 109.8 ?
    C11 C12 H12B . . 109.8 ?
    H12A C12 H12B . . 108.2 ?
    C13 N12 C12 . . 114.1(2) ?
    C13 N12 Zn2 . . 120.73(18) ?
    C12 N12 Zn2 . . 109.48(18) ?
    C13 N12 H12 . . 103.4 ?
    C12 N12 H12 . . 103.4 ?
    Zn2 N12 H12 . . 103.4 ?
    N12 C13 C14 . . 112.6(2) ?
    N12 C13 H13A . . 109.1 ?
    C14 C13 H13A . . 109.1 ?
    N12 C13 H13B . . 109.1 ?
    C14 C13 H13B . . 109.1 ?
    H13A C13 H13B . . 107.8 ?
    C13 C14 C15 . . 116.4(2) ?
    C13 C14 H14A . . 108.2 ?
    C15 C14 H14A . . 108.2 ?
    C13 C14 H14B . . 108.2 ?
    C15 C14 H14B . . 108.2 ?
    H14A C14 H14B . . 107.3 ?
    N11 C15 C14 2_665 . 112.9(2) ?
    N11 C15 H15A 2_665 . 109.0 ?
    C14 C15 H15A . . 109.0 ?
    N11 C15 H15B 2_665 . 109.0 ?
    C14 C15 H15B . . 109.0 ?
    H15A C15 H15B . . 107.8 ?
    N21 Zn3 N22 . 2_566 95.73(10) ?
    N21 Zn3 N22 . . 82.91(10) ?
    N22 Zn3 N22 2_566 . 152.15(4) ?
    N21 Zn3 N21 . 2_566 152.13(4) ?
    N22 Zn3 N21 2_566 2_566 82.31(10) ?
    N22 Zn3 N21 . 2_566 86.13(9) ?
    N21 Zn3 S3 . . 109.80(7) ?
    N22 Zn3 S3 2_566 . 103.39(7) ?
    N22 Zn3 S3 . . 103.20(6) ?
    N21 Zn3 S3 2_566 . 97.61(6) ?
    C21 N21 C25 . 2_566 114.4(2) ?
    C21 N21 Zn3 . . 111.54(18) ?
    C25 N21 Zn3 2_566 . 122.87(19) ?
    C21 N21 H21 . . 101.2 ?
    C25 N21 H21 2_566 . 101.2 ?
    Zn3 N21 H21 . . 101.2 ?
    N21 C21 C22 . . 109.0(2) ?
    N21 C21 H21A . . 109.9 ?
    C22 C21 H21A . . 109.9 ?
    N21 C21 H21B . . 109.9 ?
    C22 C21 H21B . . 109.9 ?
    H21A C21 H21B . . 108.3 ?
    N22 C22 C21 . . 108.9(2) ?
    N22 C22 H22A . . 109.9 ?
    C21 C22 H22A . . 109.9 ?
    N22 C22 H22B . . 109.9 ?
    C21 C22 H22B . . 109.9 ?
    H22A C22 H22B . . 108.3 ?
    C23 N22 C22 . . 113.9(2) ?
    C23 N22 Zn3 . . 111.25(19) ?
    C22 N22 Zn3 . . 99.07(18) ?
    C23 N22 H22 . . 110.7 ?
    C22 N22 H22 . . 110.7 ?
    Zn3 N22 H22 . . 110.7 ?
    N22 C23 C24 . . 111.6(2) ?
    N22 C23 H23A . . 109.3 ?
    C24 C23 H23A . . 109.3 ?
    N22 C23 H23B . . 109.3 ?
    C24 C23 H23B . . 109.3 ?
    H23A C23 H23B . . 108.0 ?
    C25 C24 C23 . . 116.2(3) ?
    C25 C24 H24A . . 108.2 ?
    C23 C24 H24A . . 108.2 ?
    C25 C24 H24B . . 108.2 ?
    C23 C24 H24B . . 108.2 ?
    H24A C24 H24B . . 107.4 ?
    N21 C25 C24 2_566 . 111.9(2) ?
    N21 C25 H25A 2_566 . 109.2 ?
    C24 C25 H25A . . 109.2 ?
    N21 C25 H25B 2_566 . 109.2 ?
    C24 C25 H25B . . 109.2 ?
    H25A C25 H25B . . 107.9 ?
    H1O O1 H2O . . 103.9 ?
    N31 C31 C32 . . 174(4) ?
    C31 C32 H32A . . 109.5 ?
    C31 C32 H32B . . 109.5 ?
    H32A C32 H32B . . 109.5 ?
    C31 C32 H32C . . 109.5 ?
    H32A C32 H32C . . 109.5 ?
    H32B C32 H32C . . 109.5 ?
    N31' C31' C32' . . 171(3) ?
    C31' C32' H32D . . 109.5 ?
    C31' C32' H32E . . 109.5 ?
    H32D C32' H32E . . 109.5 ?
    C31' C32' H32F . . 109.5 ?
    H32D C32' H32F . . 109.5 ?
    H32E C32' H32F . . 109.5 ?
loop_
    _geom_hbond_atom_site_label_D
    _geom_hbond_atom_site_label_H
    _geom_hbond_atom_site_label_A
    _geom_hbond_site_symmetry_A
    _geom_hbond_distance_DH
    _geom_hbond_distance_HA
    _geom_hbond_distance_DA
    _geom_hbond_angle_DHA
    _geom_hbond_publ_flag
    N1 H1 S3 . 1.00 2.39 3.380(2) 172.2 yes
    N2 H2 S1 2_656 1.00 2.78 3.400(2) 120.9 yes
    N2 H2 O1 1_545 1.00 2.26 3.133(3) 145.5 yes
    C3 H3A S1 . 0.99 2.93 3.626(3) 128.2 yes
    C5 H5B S1 . 0.99 2.95 3.590(3) 123.2 yes
    N11 H11 S1 2_665 1.00 2.49 3.433(2) 157.1 yes
    N11 H11 S2 2_665 1.00 2.97 3.545(2) 117.4 yes
    C11 H11A S4 2_565 0.99 2.96 3.872(3) 154.1 yes
    N12 H12 S4 . 1.00 2.50 3.475(2) 165.5 yes
    C13 H13A S2 2_665 0.99 2.81 3.490(3) 126.4 yes
    C15 H15B S2 2_665 0.99 2.82 3.495(3) 125.9 yes
    N21 H21 S2 . 1.00 2.29 3.287(2) 171.5 yes
    N22 H22 S3 2_566 1.00 2.86 3.518(2) 123.7 yes
    N22 H22 O1 . 1.00 2.18 2.940(3) 131.4 yes
    C23 H23B S3 . 0.99 3.01 3.670(3) 125.2 yes
    C25 H25A S3 . 0.99 2.86 3.547(3) 127.2 yes
    O1 H1O S1 2_666 0.84 2.52 3.286(2) 152.2 yes
    O1 H2O S4 2_566 0.84 2.47 3.305(2) 173.3 yes
    C32 H32A S4 . 0.98 2.96 3.92(3) 169.5 yes
    C32' H32D S4 . 0.98 2.89 3.66(3) 135.9 yes
_shelx_space_group_comment
;
The symmetry employed for this shelxl refinement is uniquely defined
by the following loop, which should always be used as a source of
symmetry information in preference to the above space-group names.
They are only intended as comments.
;
_shelx_estimated_absorpt_T_min     ?
_shelx_estimated_absorpt_T_max     ?
_shelx_hkl_file
;
  -1   0   0 1125.80   23.19   0
  -1   0   0 1045.31   39.95   0
   1   0   0 1202.04   40.58   0
   1   0   0 1134.21   23.42   0
   2   0   0 2634.08   39.51   0
  -2   0   0 2027.24   37.16   0
  -2   0   0 2483.60   22.70   0
   2   0   0 2508.79   24.09   0
   3   0   0  272.22    9.51   0
  -3   0   0  268.22   10.71   0
   3   0   0  281.70   14.92   0
  -3   0   0  224.11   15.22   0
  -4   0   0 2505.34   16.24   0
   4   0   0 2584.50   16.26   0
   4   0   0 2591.17   28.72   0
  -5   0   0 1440.07   11.58   0
   5   0   0 1464.31   11.76   0
   5   0   0 1452.44   21.19   0
   6   0   0   97.58    6.61   0
   6   0   0  105.13   11.64   0
  -6   0   0  100.25    6.63   0
   7   0   0  284.23   14.08   0
  -7   0   0  276.89    7.47   0
   7   0   0  275.15    7.35   0
  -8   0   0 1485.10   11.01   0
   8   0   0 1529.01   11.14   0
   9   0   0   63.24    6.51   0
  -9   0   0   70.39    6.56   0
  10   0   0   53.28    6.81   0
 -10   0   0   41.35    6.57   0
  10  -1   0    0.66    6.06   0
 -10   1   0    8.28    6.52   0
  -9   1   0  145.85    6.39   0
   9  -1   0  138.99    6.84   0
   8  -1   0   95.97    6.24   0
  -8   1   0   97.85    6.54   0
  -7   1   0  665.49    8.45   0
   7  -1   0  699.99    8.49   0
   7  -1   0  734.76   18.67   0
  -6   1   0  293.68    7.03   0
   6  -1   0  297.39   13.22   0
   6  -1   0  285.45    7.23   0
   5  -1   0  658.87    9.06   0
   5  -1   0  698.60   15.69   0
  -5   1   0  613.24   16.68   0
  -5   1   0  636.88    8.95   0
   4  -1   0   40.91    6.46   0
   4  -1   0   41.29   10.06   0
  -4   1   0   41.60   11.33   0
  -4   1   0   34.39    6.38   0
  -3   1   0 1454.18   23.58   0
  -3   1   0 1450.36   14.03   0
   3  -1   0 1484.43   22.30   0
   3  -1   0 1451.93   14.16   0
   2  -1   0 2140.79   28.51   0
   2  -1   0 2066.20   19.27   0
  -2   1   0 2050.02   19.42   0
  -2   1   0 2000.90   28.29   0
   1  -1   0 1304.93   26.36   0
   1  -1   0 1250.26   20.74   0
  -1   1   0 1282.79   20.54   0
  -1   1   0 1256.05   25.75   0
   0  -1   0 4936.14   58.96   0
   0   1   0 5151.82   60.54   0
   0  -1   0 5471.35   48.07   0
   0   1   0 5424.10   47.20   0
   2   1   0   84.51   10.38   0
  -2  -1   0   82.69   12.87   0
   3   1   0  402.05   10.55   0
   3   1   0  348.50   16.29   0
  -3  -1   0  403.56   12.31   0
   4   1   0  585.26    9.95   0
   4   1   0  555.89   16.34   0
  -4  -1   0  575.16    9.91   0
   5   1   0 2180.04   14.32   0
  -5  -1   0 2168.12   14.44   0
   5   1   0 2156.15   24.16   0
   6   1   0 2025.26   14.24   0
  -6  -1   0 1945.03   14.47   0
   6   1   0 2348.46   24.09   0
   6   1   0 1995.49   23.35   0
   7   1   0  139.50   12.03   0
   7   1   0  127.93   12.55   0
   7   1   0  118.25    8.39   0
  -7  -1   0  108.73    6.86   0
   8   1   0  219.36    7.18   0
   8   1   0  231.33   15.51   0
   8   1   0  238.52   14.64   0
  -8  -1   0  220.04    7.14   0
  -9  -1   0  626.03    9.10   0
   9   1   0  637.83    9.18   0
  10   1   0  476.85    8.88   0
 -10   2   0  180.78    7.34   0
  10  -2   0  190.20    7.64   0
  -9   2   0   26.80    6.06   0
   9  -2   0   34.36    6.47   0
  -8   2   0  802.20    8.82   0
   8  -2   0  837.61    9.02   0
   8  -2   0  951.72   26.02   0
  -7   2   0    5.58   11.28   0
   7  -2   0    5.68   10.44   0
   7  -2   0   -0.48    5.90   0
  -7   2   0    5.33    6.01   0
   6  -2   0 3161.75   27.13   0
  -6   2   0 3117.76   29.16   0
  -6   2   0 3005.29   14.39   0
   6  -2   0 3089.59   14.70   0
  -5   2   0   18.60    7.91   0
   5  -2   0   18.90    6.07   0
  -5   2   0   25.62    5.99   0
   5  -2   0   20.47    8.84   0
   4  -2   0  609.63    9.13   0
   4  -2   0  602.56   13.27   0
  -4   2   0  575.70    8.90   0
  -4   2   0  596.38   14.16   0
  -3   2   0  677.43   10.24   0
  -3   2   0  664.11   14.39   0
   3  -2   0  727.06   14.98   0
   3  -2   0  684.69   10.49   0
  -2   2   0  595.35   12.02   0
   2  -2   0  642.76   15.75   0
  -2   2   0  599.61   15.28   0
   2  -2   0  608.11   12.34   0
   1  -2   0 1675.98   19.68   0
  -1   2   0 1612.68   19.40   0
  -1   2   0 1709.18   20.76   0
   1  -2   0 1780.44   21.46   0
   0   2   0  772.26   15.95   0
   0  -2   0  704.65   18.68   0
   0  -2   0  771.57   16.40   0
   0   2   0  714.83   20.39   0
  -1  -2   0  131.62   11.75   0
   1   2   0  152.80   11.73   0
   2   2   0  413.96   16.48   0
   2   2   0  483.81   14.30   0
   3   2   0  265.79   10.98   0
  -3  -2   0  260.09   11.83   0
   3   2   0  311.81   11.46   0
   4   2   0  174.55    9.84   0
   4   2   0  152.15    7.95   0
  -4  -2   0  151.87   10.03   0
   4   2   0  127.70    9.95   0
  -5  -2   0  604.60   10.91   0
   5   2   0  595.16    9.45   0
   5   2   0  542.03   13.31   0
   5   2   0  689.43   12.74   0
   6   2   0 2470.90   23.68   0
   6   2   0 2987.56   23.32   0
   6   2   0 2590.42   16.41   0
  -6  -2   0 2589.54   16.01   0
   7   2   0 1279.77   11.43   0
  -7  -2   0 1256.78   11.34   0
   7   2   0 1429.87   18.57   0
   7   2   0 1198.68   18.14   0
  -8  -2   0   18.81    7.73   0
   8   2   0   12.33   10.88   0
   8   2   0    8.85    6.14   0
   8   2   0   14.38   10.21   0
   9   2   0  255.13   18.71   0
   9   2   0  249.93   19.02   0
   9   2   0  236.39    8.51   0
  10   2   0   90.74    7.25   0
  10  -3   0   19.53    6.50   0
 -10   3   0    8.72    6.44   0
   9  -3   0  174.32    6.89   0
  -9   3   0  155.79    6.49   0
  -8   3   0  333.79    7.00   0
   8  -3   0  353.44    7.32   0
   8  -3   0  404.40   15.74   0
  -7   3   0 1078.50   18.60   0
   7  -3   0 1049.06    9.44   0
  -7   3   0 1008.61    9.32   0
   7  -3   0 1190.34   17.33   0
  -6   3   0  598.40    8.34   0
   6  -3   0  660.64   13.80   0
  -6   3   0  630.71   13.96   0
   6  -3   0  616.05    8.56   0
  -5   3   0  160.21    6.70   0
   5  -3   0  164.39   10.11   0
   5  -3   0  149.08    6.77   0
  -5   3   0  153.16    9.86   0
  -4   3   0  187.94    7.16   0
   4  -3   0  207.44    9.54   0
  -4   3   0  183.38    9.29   0
   4  -3   0  186.39    7.51   0
   3  -3   0   13.04    6.31   0
  -3   3   0   14.14    8.45   0
   3  -3   0   13.14    8.39   0
  -3   3   0    9.29    6.33   0
  -2   3   0 9999.99   32.11   0
  -1   3   0    7.50   11.10   0
   1  -3   0   16.45    9.36   0
   1  -3   0   10.26   12.21   0
  -1   3   0   10.38    9.85   0
   0  -3   0 4382.81   33.10   0
   0   3   0 4608.20   26.09   0
   0  -3   0 4712.07   26.48   0
   0   3   0 4239.84   33.01   0
  -1  -3   0 4415.40   25.18   0
   1   3   0 4345.62   25.05   0
   2   3   0 4014.96   24.13   0
   3   3   0    9.34    6.52   0
   3   3   0    4.99    8.38   0
   4   3   0   13.47    6.65   0
   4   3   0   11.55    7.61   0
   5   3   0    5.84    8.13   0
   5   3   0    1.88    7.67   0
   5   3   0   10.67    7.85   0
   6   3   0 2381.84   19.58   0
   6   3   0 1867.91   18.72   0
   6   3   0 2084.22   15.62   0
   7   3   0   33.51    6.18   0
   7   3   0   41.70    7.96   0
   7   3   0   33.07    9.94   0
   8   3   0  278.40   10.95   0
   8   3   0  254.99    8.81   0
   8   3   0  249.91   11.86   0
   9   3   0   88.10   12.10   0
   9   3   0   73.73    6.91   0
   9   3   0   79.55   11.78   0
  10   3   0  305.31    9.75   0
  10  -4   0    3.70    6.62   0
 -10   4   0   10.02    6.26   0
  -9   4   0    8.29    6.08   0
   9  -4   0    4.64    6.15   0
  -8   4   0  443.16   14.54   0
   8  -4   0  510.12   14.30   0
  -8   4   0  427.64    7.45   0
   8  -4   0  446.62    7.84   0
  -7   4   0 1595.90   18.82   0
   7  -4   0 1702.69   17.97   0
   7  -4   0 1605.82   10.88   0
  -7   4   0 1520.45   10.58   0
   6  -4   0   63.73    8.55   0
  -6   4   0   56.17    6.29   0
   6  -4   0   57.26    6.21   0
  -6   4   0   52.32    9.15   0
   5  -4   0   16.33    5.85   0
  -5   4   0   11.05    5.73   0
   5  -4   0   13.65    7.86   0
  -5   4   0   10.67    7.39   0
  -4   4   0  514.73    8.24   0
   4  -4   0  516.85    8.49   0
  -4   4   0  520.71    9.95   0
   4  -4   0  560.63   11.50   0
   3  -4   0 3201.13   20.18   0
   3  -4   0 2920.36   15.80   0
  -3   4   0 2865.91   18.43   0
  -3   4   0 2806.86   15.54   0
  -2   4   0 1823.58   14.52   0
  -2   4   0 1797.33   15.15   0
   2  -4   0 1850.10   14.50   0
   2  -4   0 1994.93   16.01   0
  -1   4   0 1525.36   14.41   0
   1  -4   0 1645.20   14.89   0
  -1   4   0 1459.63   15.28   0
   1  -4   0 1513.25   15.27   0
   0  -4   0 4872.31   22.89   0
   0  -4   0 4463.74   28.93   0
   0   4   0 4285.00   28.95   0
   0   4   0 4588.26   22.43   0
   1   4   0 2442.91   30.53   0
  -1  -4   0 2751.70   17.86   0
   1   4   0 2661.51   17.69   0
   2   4   0   34.63   15.66   0
  -2  -4   0   41.35    8.88   0
   2   4   0   41.38    7.49   0
   3   4   0  481.34   15.50   0
   3   4   0  541.99    9.32   0
   4   4   0   61.68    7.99   0
   4   4   0   67.96    7.00   0
   5   4   0  744.33   10.75   0
   5   4   0  666.43   11.52   0
   6   4   0 1178.00   14.19   0
   6   4   0 1411.13   14.24   0
   6   4   0 1570.21   14.90   0
   7   4   0  335.16   11.52   0
   7   4   0  372.18    9.97   0
   7   4   0  359.37    9.39   0
   8   4   0   34.72   10.04   0
   8   4   0   37.21    9.20   0
   8   4   0   31.06    5.98   0
   9   4   0  103.24   11.11   0
   9   4   0   88.66    8.19   0
   9   4   0   88.06   10.85   0
  10   4   0   68.11   14.29   0
  10   4   0   85.35   14.06   0
  10   4   0   84.13    8.81   0
 -10   5   0  481.60    8.64   0
  10  -5   0  556.64    8.97   0
   9  -5   0   37.56    6.37   0
  -9   5   0   38.10    6.36   0
  -9   5   0   39.48   12.91   0
  -8   5   0  736.86    8.53   0
   8  -5   0  785.19    8.79   0
   8  -5   0  902.78   14.95   0
  -8   5   0  788.02   15.68   0
   7  -5   0   23.64    5.82   0
  -7   5   0   30.36    5.72   0
   7  -5   0   28.25    8.98   0
  -7   5   0   29.08    8.71   0
   6  -5   0  437.17    7.74   0
   6  -5   0  454.61   10.87   0
  -6   5   0  390.06    7.56   0
  -6   5   0  388.92   10.16   0
  -5   5   0   13.27    7.23   0
   5  -5   0   19.48    5.79   0
   5  -5   0   15.85    7.86   0
  -5   5   0   14.65    5.80   0
   4  -5   0   74.56    6.81   0
  -4   5   0   63.31    6.24   0
  -4   5   0   57.22    6.64   0
   4  -5   0   67.33    6.46   0
  -3   5   0   43.50    6.12   0
  -3   5   0   47.86    6.60   0
   3  -5   0   38.86    6.14   0
   3  -5   0   53.27    6.68   0
   2  -5   0 2072.79   14.58   0
  -2   5   0 1899.96   14.01   0
  -2   5   0 1855.93   13.76   0
   2  -5   0 1923.74   13.80   0
   1  -5   0    7.89    7.99   0
  -1   5   0   13.21    6.82   0
  -1   5   0    3.59    6.45   0
   1  -5   0    5.72    6.88   0
   0   5   0 5950.35   22.56   0
   0  -5   0 6201.88   23.12   0
   1   5   0  247.01   12.53   0
  -1  -5   0  281.98    9.36   0
   1   5   0  270.98    7.92   0
   2   5   0 1625.52   13.01   0
  -2  -5   0 1716.89   13.21   0
   3   5   0 2215.19   14.48   0
   3   5   0 1938.74   32.81   0
   4   5   0 1412.27   12.27   0
   4   5   0 1263.96   19.01   0
   5   5   0   49.20    7.95   0
   5   5   0   37.19    8.83   0
   6   5   0  365.58    9.82   0
   6   5   0  320.71    9.78   0
   7   5   0  273.32    9.50   0
   7   5   0  225.35    8.07   0
   7   5   0  248.98    8.86   0
   8   5   0  199.72    8.63   0
   8   5   0  196.15    9.74   0
   8   5   0  222.71    9.39   0
   9   5   0    0.85    7.89   0
   9   5   0   -3.61    8.95   0
   9   5   0   -0.29    9.51   0
  10   5   0  197.10    8.57   0
  10   5   0  190.91   13.13   0
  10   5   0  182.02   13.73   0
  10  -6   0   67.17    7.09   0
 -10   6   0   42.05    6.67   0
  -9   6   0  724.62   17.52   0
  -9   6   0  693.23    8.79   0
   9  -6   0  786.91    9.25   0
   9  -6   0  857.15   17.37   0
   8  -6   0   27.55    9.39   0
  -8   6   0   20.84    6.05   0
  -8   6   0   17.74    8.77   0
   8  -6   0   23.21    6.28   0
  -7   6   0  287.74    7.06   0
   7  -6   0  303.73    7.20   0
  -7   6   0  291.37    9.14   0
   7  -6   0  362.78   10.10   0
  -6   6   0    5.51    5.78   0
   6  -6   0    3.13    7.70   0
  -6   6   0    1.21    7.34   0
   6  -6   0   -6.89    6.11   0
   5  -6   0  182.84    6.68   0
  -5   6   0  167.35    6.60   0
  -5   6   0  173.64    7.95   0
   5  -6   0  201.74    8.94   0
   4  -6   0 1075.42   12.04   0
  -4   6   0  971.30   10.52   0
  -4   6   0  928.00    9.31   0
   4  -6   0 1001.54    9.54   0
   3  -6   0   71.43    6.18   0
  -3   6   0   60.09    6.23   0
  -3   6   0   56.00    6.18   0
   3  -6   0   64.93    6.24   0
  -2   6   0  205.28    7.00   0
   2  -6   0  221.80    7.08   0
   2  -6   0  202.57    7.86   0
  -2   6   0  204.42    7.07   0
   1  -6   0 3444.85   16.69   0
  -1   6   0 3238.11   16.21   0
  -1   6   0 2983.11   18.84   0
   1  -6   0 3241.62   18.22   0
   0   6   0 1811.84   17.32   0
   0  -6   0 1951.74   16.69   0
   0   6   0 1968.75   13.14   0
   0  -6   0 2066.26   13.40   0
  -1  -6   0  492.95    8.27   0
   1   6   0  451.63    8.29   0
   1   6   0  414.00   12.90   0
   2   6   0   17.56    6.22   0
   2   6   0   12.14   13.39   0
  -2  -6   0   12.23    6.07   0
   3   6   0  654.90    8.95   0
   4   6   0 2396.86   14.56   0
   5   6   0  374.81    7.99   0
   5   6   0  351.36   12.89   0
   6   6   0   19.14    7.69   0
   6   6   0   19.72    8.43   0
   7   6   0  389.16    9.58   0
   7   6   0  357.58   10.20   0
   7   6   0  293.14    9.30   0
   8   6   0 1043.73   13.54   0
   8   6   0 1102.26   12.91   0
   8   6   0  904.14   11.73   0
   9   6   0   31.74    8.46   0
   9   6   0   26.44    9.09   0
   9   6   0   31.66    8.39   0
  10   6   0  104.18   10.96   0
  10   6   0  100.70   10.66   0
  10   6   0   92.07   11.43   0
   9  -7   0  458.21   14.00   0
  -9   7   0  452.86   13.38   0
   9  -7   0  426.28    8.30   0
  -9   7   0  416.31    8.22   0
   8  -7   0  116.49    6.77   0
   8  -7   0  126.72    9.01   0
  -8   7   0  105.80    6.65   0
  -8   7   0  104.29    8.57   0
   7  -7   0  171.87    6.66   0
  -7   7   0  152.53    6.54   0
   7  -7   0  170.71    8.87   0
  -7   7   0  141.83    7.96   0
   6  -7   0 1115.94   12.60   0
  -6   7   0  897.01    8.86   0
   6  -7   0  950.13    8.99   0
  -6   7   0  879.49   11.21   0
   5  -7   0  266.09    7.27   0
  -5   7   0  261.27    7.03   0
  -5   7   0  250.18    7.34   0
   5  -7   0  292.28    8.83   0
  -4   7   0  134.33    6.13   0
   4  -7   0  154.45    7.07   0
   4  -7   0  150.05    6.24   0
  -4   7   0  128.45    6.91   0
   3  -7   0  299.03    7.23   0
   3  -7   0  314.92    7.59   0
  -3   7   0  288.42    7.21   0
  -3   7   0  282.70    7.51   0
  -2   7   0 2126.11   13.91   0
  -2   7   0 2254.25   13.43   0
   2  -7   0 2473.49   14.08   0
   2  -7   0 2348.11   14.08   0
   1  -7   0 3918.85   16.78   0
  -1   7   0 3551.19   15.99   0
  -1   7   0 3407.63   18.56   0
   1  -7   0 3641.14   19.21   0
   0  -7   0    6.76    6.48   0
   0   7   0    4.66    8.00   0
   0   7   0   12.15    6.59   0
  -1  -7   0  121.34    6.48   0
   1   7   0   99.58    9.59   0
   1   7   0  116.24    6.85   0
   2   7   0  159.59   14.23   0
  -2  -7   0  198.45    6.78   0
   2   7   0  174.88    6.92   0
   3   7   0  157.23    7.07   0
   4   7   0   25.32    6.46   0
   5   7   0  476.40    9.79   0
   6   7   0  256.11    7.58   0
   6   7   0  251.28   13.32   0
   7   7   0  495.51    8.90   0
   7   7   0  470.43   13.48   0
   8   7   0    9.15    6.53   0
   8   7   0   10.15    9.20   0
   8   7   0   11.85    7.99   0
   9   7   0  851.94   13.12   0
   9   7   0  681.98   13.26   0
  -9   8   0   51.48    6.90   0
  -9   8   0   45.24   10.47   0
   9  -8   0   42.14    6.83   0
   9  -8   0   49.66    9.72   0
   8  -8   0  225.93    7.08   0
   8  -8   0  244.39    9.81   0
  -8   8   0  201.55    8.69   0
  -8   8   0  188.62    6.99   0
  -7   8   0  553.41   10.07   0
  -7   8   0  548.48    7.93   0
   7  -8   0  633.14   11.27   0
   7  -8   0  643.13    8.10   0
   6  -8   0   27.99    6.08   0
   6  -8   0   23.78    6.28   0
  -6   8   0   26.07    6.05   0
  -6   8   0   21.05    7.31   0
  -5   8   0   62.90    6.48   0
   5  -8   0   70.90    6.28   0
  -5   8   0   73.51    5.99   0
   5  -8   0   67.42    5.95   0
  -4   8   0  599.96    8.75   0
  -4   8   0  605.94    8.25   0
   4  -8   0  625.89    8.16   0
   4  -8   0  697.87    9.24   0
   3  -8   0  310.04    7.58   0
  -3   8   0  289.48    7.66   0
   3  -8   0  344.22    7.86   0
  -3   8   0  307.13    7.42   0
   2  -8   0 1764.98   11.72   0
  -2   8   0 1432.19   12.84   0
   2  -8   0 1583.62   12.01   0
  -2   8   0 1549.12   11.15   0
  -1   8   0  133.95    6.97   0
   1  -8   0  149.96    6.81   0
   1  -8   0  160.16    6.55   0
  -1   8   0  148.39    6.60   0
   0   8   0  900.70   12.87   0
   0  -8   0  989.69    9.67   0
   0   8   0  971.82    9.59   0
   1   8   0   71.37    6.38   0
  -1  -8   0   77.54    6.31   0
   1   8   0   67.43    8.29   0
  -2  -8   0 1386.57   10.68   0
   2   8   0 1217.46   24.41   0
   2   8   0 1304.78   10.55   0
   3   8   0   23.53    7.34   0
   4   8   0  937.31    9.57   0
   5   8   0   56.06    6.29   0
   6   8   0  491.57    8.51   0
   7   8   0    6.39    6.64   0
   8   8   0  214.59    8.04   0
   8   8   0  165.55    9.01   0
   9   8   0  116.84    9.33   0
   9   8   0   92.41    9.47   0
   8  -9   0  117.79    9.43   0
  -8   9   0   91.20    6.87   0
  -8   9   0   92.47    8.71   0
   8  -9   0  111.14    6.93   0
  -7   9   0  600.56    8.30   0
   7  -9   0  742.27   10.58   0
   7  -9   0  668.82    8.29   0
  -7   9   0  614.45    9.35   0
  -6   9   0   -1.84    5.92   0
   6  -9   0    3.47    7.76   0
  -6   9   0    0.60    7.26   0
   6  -9   0   -4.61    5.87   0
   5  -9   0   31.04    5.60   0
  -5   9   0   31.68    5.72   0
  -5   9   0   23.18    5.90   0
   5  -9   0   27.42    6.13   0
   4  -9   0  327.63    7.43   0
  -4   9   0  279.00    7.12   0
   4  -9   0  312.67    7.05   0
  -4   9   0  287.78    7.33   0
   3  -9   0 1692.94   12.08   0
  -3   9   0 1622.34   11.80   0
   3  -9   0 1870.00   13.05   0
  -3   9   0 1621.94   11.28   0
   2  -9   0   86.35    7.66   0
   2  -9   0   95.09    5.97   0
  -2   9   0   91.75    6.01   0
  -2   9   0   81.17    7.88   0
   1  -9   0  403.76    7.45   0
   1  -9   0  369.31    8.74   0
  -1   9   0  334.40    7.90   0
  -1   9   0  358.56    7.39   0
   0   9   0  286.70    7.04   0
   0   9   0  282.79    9.45   0
   0  -9   0  329.42    7.06   0
   1   9   0 1059.25    9.66   0
  -1  -9   0 1187.66    9.83   0
   1   9   0 1002.88   15.57   0
   2   9   0   24.29    6.19   0
  -2  -9   0   32.55    5.86   0
   2   9   0   22.00   12.21   0
   3   9   0  834.21    8.96   0
   4   9   0   -0.57    6.29   0
   5   9   0  435.00    8.08   0
   6   9   0  388.89    9.11   0
   7   9   0   99.68    8.48   0
   8   9   0   79.48    8.62   0
   8   9   0  102.80    7.39   0
   9   9   0   26.50    8.96   0
   9   9   0   20.17    7.34   0
   8 -10   0  279.34    7.80   0
   8 -10   0  253.41   10.77   0
  -8  10   0  235.80    9.73   0
  -8  10   0  215.32    7.87   0
  -7  10   0   62.73    6.62   0
   7 -10   0   65.93    6.36   0
   7 -10   0   71.83    7.15   0
  -7  10   0   51.84    6.39   0
   6 -10   0  141.79    7.09   0
  -6  10   0  118.22    6.67   0
  -6  10   0  131.05    6.57   0
   6 -10   0  127.27    6.57   0
   5 -10   0   11.59    5.67   0
   5 -10   0   14.65    6.26   0
  -5  10   0   12.50    5.89   0
  -5  10   0   14.18    6.00   0
  -4  10   0  177.67    6.99   0
   4 -10   0  189.59    6.62   0
  -4  10   0  174.58    6.93   0
   4 -10   0  195.06    7.40   0
  -3  10   0  637.87    8.66   0
  -3  10   0  625.25    8.37   0
   3 -10   0  753.80    8.63   0
   3 -10   0  701.73    9.75   0
   2 -10   0  781.05    8.93   0
  -2  10   0  660.45    8.29   0
   2 -10   0  721.40    9.08   0
  -2  10   0  669.92    9.19   0
  -1  10   0    5.94    7.73   0
  -1  10   0    7.06    6.26   0
   1 -10   0    0.84    6.27   0
   0  10   0 1144.71   13.74   0
   0  10   0 1245.16   10.05   0
   0 -10   0 1353.06   10.31   0
  -1 -10   0  297.03    7.20   0
   1  10   0  269.55    7.35   0
   1  10   0  248.56   10.90   0
   2  10   0  149.47   14.14   0
   2  10   0  157.30    6.88   0
   3  10   0   55.63    6.31   0
   4  10   0  369.32    7.56   0
   5  10   0  148.59    6.73   0
   6  10   0    3.24    6.24   0
   7  10   0  262.56    9.36   0
   8  10   0  173.57    8.08   0
   7 -11   0   22.82    7.75   0
  -7  11   0   17.66    6.54   0
  -7  11   0   17.63    6.60   0
   7 -11   0   16.43    7.04   0
   6 -11   0    9.38    6.49   0
   6 -11   0    4.70    6.15   0
  -6  11   0    5.07    7.24   0
  -6  11   0    3.39    6.40   0
   5 -11   0  365.71    8.57   0
  -5  11   0  331.27    7.60   0
  -5  11   0  310.94    7.60   0
   5 -11   0  382.56    8.06   0
   4 -11   0  218.55    6.91   0
  -4  11   0  188.58    6.99   0
  -4  11   0  172.15    6.77   0
   4 -11   0  199.53    6.77   0
  -3  11   0    8.10    5.63   0
   3 -11   0    5.73    5.72   0
   3 -11   0    9.75    5.70   0
  -3  11   0    3.86    6.13   0
  -2  11   0   99.77    8.34   0
  -2  11   0   98.51    5.95   0
   2 -11   0  132.17    6.19   0
  -1  11   0  797.49    8.60   0
  -1  11   0  787.49   11.71   0
   1 -11   0  958.41    9.02   0
   0  11   0  800.12   12.02   0
   0 -11   0 1003.34    9.09   0
   0  11   0  835.78    8.68   0
  -1 -11   0   94.56    6.05   0
   1  11   0   85.84    6.15   0
   1  11   0   85.88    9.88   0
   2  11   0  581.34    7.91   0
   3  11   0   93.26    6.25   0
   4  11   0  503.73    7.95   0
   5  11   0    5.16    6.41   0
   6  11   0   96.78    6.83   0
   7  11   0    1.90    8.38   0
   6 -12   0    7.29    6.40   0
   6 -12   0   -2.83    6.19   0
  -6  12   0    4.95    6.54   0
  -6  12   0   -0.80    7.86   0
  -5  12   0   14.31    7.64   0
  -5  12   0   15.80    5.80   0
   5 -12   0   20.15    6.05   0
   5 -12   0   26.93    6.35   0
   4 -12   0  287.33    8.87   0
  -4  12   0  294.95    7.15   0
  -4  12   0  303.10    7.70   0
   4 -12   0  325.12    7.48   0
  -3  12   0  332.68    9.26   0
  -3  12   0  334.32    7.13   0
   3 -12   0  411.36    7.56   0
  -2  12   0   69.10    5.96   0
   2 -12   0   95.53    6.23   0
  -2  12   0   76.46    6.87   0
   1 -12   0  905.04    9.14   0
  -1  12   0  752.82    8.70   0
  -1  12   0  715.00   11.39   0
   0  12   0   77.58    9.70   0
   0 -12   0  100.38    6.24   0
   0  12   0   79.64    6.41   0
  -1 -12   0  608.03    7.95   0
   1  12   0  502.00   13.07   0
   1  12   0  526.94    7.90   0
   2  12   0   91.74    6.31   0
   3  12   0   34.46    6.36   0
   4  12   0   -1.55    6.17   0
   5  12   0   97.73    6.74   0
   6  12   0   10.16    6.41   0
   7  12   0   97.14    9.27   0
  -5  13   0   42.98    6.30   0
  -5  13   0   42.00    8.58   0
   5 -13   0   47.24    6.94   0
   5 -13   0   44.40    6.72   0
  -4  13   0  107.22    8.70   0
   4 -13   0  115.91    7.97   0
  -4  13   0   95.55    6.39   0
  -3  13   0  175.25    8.02   0
   3 -13   0  213.31    7.07   0
  -3  13   0  173.82    6.79   0
  -2  13   0  821.44   10.68   0
   2 -13   0 1012.44    9.45   0
  -2  13   0  840.11    8.78   0
  -1  13   0  233.55    6.97   0
   1 -13   0  304.97    7.09   0
  -1  13   0  236.50    8.06   0
   0  13   0   79.10    8.63   0
   0  13   0   83.87    6.28   0
   0 -13   0   89.48    6.21   0
   1  13   0  194.81    6.72   0
   1  13   0  184.77   12.77   0
   2  13   0  137.22    6.62   0
   3  13   0   44.34    6.50   0
   4  13   0   -2.03    6.17   0
   5  13   0   12.44    6.57   0
   6  13   0  267.38    8.26   0
   4 -14   0  113.46    7.26   0
  -4  14   0  117.34    6.77   0
  -4  14   0   84.29    8.00   0
  -3  14   0  167.42    6.89   0
  -3  14   0  142.04    9.36   0
   3 -14   0  178.50    7.06   0
  -2  14   0   52.78    6.15   0
   2 -14   0   80.36    6.47   0
  -2  14   0   60.95    7.42   0
   1 -14   0   37.91    6.22   0
  -1  14   0   18.22    8.78   0
  -1  14   0   12.76    4.16   0
   0  14   0   77.32   10.57   0
   0  14   0   76.16    6.30   0
   1  14   0  197.08    7.08   0
   2  14   0   81.61    6.48   0
   3  14   0  197.39    7.27   0
   4  14   0   58.89    6.64   0
  -2  15   0  144.87    7.00   0
  -2  15   0  117.33   10.06   0
  -1  15   0   27.32    9.37   0
  -1  15   0   23.73    6.56   0
   0  15   0   69.69   10.16   0
   0  15   0   72.29    6.73   0
   1  15   0  156.94    7.15   0
   2  15   0  124.60    7.13   0
   1  15  -1  118.14    7.02   0
   0  15  -1    4.91    6.43   0
   1 -15   1  141.95    6.87   0
  -1  15  -1  107.08    6.78   0
   4  14  -1  174.02    7.66   0
   3  14  -1   -0.12    6.32   0
   2  14  -1   47.56    6.33   0
   1  14  -1    8.66    6.36   0
   0 -14   1  240.31    7.29   0
   0  14  -1  199.39    7.15   0
  -1  14  -1    8.10    5.92   0
  -1  14  -1    7.71    8.95   0
   1 -14   1    3.81    6.12   0
  -2  14  -1  104.68    7.81   0
  -2  14  -1  106.76    7.01   0
   2 -14   1  111.99    6.71   0
  -3  14  -1    0.82    8.75   0
   3 -14   1   11.15    6.16   0
  -3  14  -1   -6.33    6.19   0
  -4  14  -1  354.95    8.36   0
   4 -14   1  477.17    8.61   0
  -4  14  -1  416.60    9.95   0
   5  13  -1  101.12    7.04   0
   4  13  -1   14.20    6.46   0
   3  13  -1  466.25    7.98   0
   2  13  -1    3.26    6.00   0
  -1 -13   1    6.92    5.94   0
   1  13  -1    4.58    6.15   0
   0  13  -1    3.63    6.05   0
   0 -13   1    8.75    5.79   0
  -1  13  -1  215.23    7.02   0
  -1  13  -1  215.86   10.13   0
   1 -13   1  245.66    7.25   0
  -2  13  -1    6.69    6.73   0
   2 -13   1   11.65    5.98   0
  -2  13  -1   15.74    5.78   0
  -3  13  -1  199.25    8.10   0
   3 -13   1  220.98    7.06   0
  -3  13  -1  185.49    6.67   0
  -4  13  -1   54.52    8.66   0
  -4  13  -1   42.08    6.34   0
   4 -13   1   39.42    7.95   0
   4 -13   1   57.10    6.61   0
  -5  13  -1  297.04    8.61   0
   5 -13   1  333.13    8.01   0
   5 -13   1  305.36    7.90   0
  -5  13  -1  243.87    8.95   0
   6  12  -1  334.15    8.44   0
   5  12  -1  282.75    7.46   0
   4  12  -1   33.36    6.05   0
   3  12  -1    8.56    5.79   0
   2  12  -1  464.92    7.81   0
  -2 -12   1  517.25    7.98   0
   1  12  -1   98.46    6.46   0
  -1 -12   1  114.17    6.31   0
   0  12  -1   18.21    8.60   0
   0  12  -1   15.39    6.00   0
   0 -12   1   32.42    5.80   0
  -1  12  -1   29.87    6.06   0
  -1  12  -1   36.68    8.56   0
   1 -12   1   43.97    5.95   0
  -2  12  -1 1206.21   12.62   0
   2 -12   1 1498.14   10.49   0
  -2  12  -1 1248.36    9.85   0
  -3  12  -1 1045.09    9.41   0
   3 -12   1 1117.01   10.07   0
   3 -12   1 1138.28   10.43   0
  -3  12  -1  986.96   12.10   0
   4 -12   1   10.53    6.07   0
  -4  12  -1   11.28    5.98   0
   4 -12   1    8.23    6.24   0
  -4  12  -1    4.73    7.90   0
  -5  12  -1   18.86    6.60   0
   5 -12   1   18.42    7.67   0
  -5  12  -1    7.13    5.96   0
   5 -12   1   17.12    6.19   0
  -6  12  -1  246.02    9.09   0
  -6  12  -1  240.12    7.97   0
   6 -12   1  263.83    8.56   0
   6 -12   1  251.89    9.00   0
   7  11  -1   72.99    7.28   0
   6  11  -1   30.13    6.62   0
   5  11  -1   40.39    6.50   0
   4  11  -1  206.31    6.89   0
   3  11  -1  196.72    6.60   0
   2  11  -1  246.71    7.10   0
  -2 -11   1  272.01    6.94   0
   1  11  -1  219.72    6.80   0
  -1 -11   1  245.92    6.89   0
   0  11  -1  657.25   12.30   0
   0 -11   1  782.97    8.40   0
   0  11  -1  687.04    8.15   0
   1 -11   1    4.79    5.63   0
  -1  11  -1   16.87    5.71   0
  -1  11  -1    5.52    7.79   0
  -2  11  -1  722.82    8.32   0
   2 -11   1  797.50    9.62   0
   2 -11   1  858.89    8.59   0
  -2  11  -1  711.50   11.00   0
   3 -11   1  114.68    7.86   0
  -3  11  -1  105.89    6.16   0
   3 -11   1  136.29    6.33   0
  -3  11  -1  100.49    6.88   0
   4 -11   1  213.45    7.03   0
  -4  11  -1  201.33    8.60   0
   4 -11   1  228.89    7.99   0
  -4  11  -1  199.88    6.41   0
  -5  11  -1    0.12    6.21   0
   5 -11   1    2.93    5.94   0
   5 -11   1    5.95    6.38   0
  -5  11  -1    8.82    6.21   0
  -6  11  -1   17.88    6.50   0
   6 -11   1   29.32    6.48   0
  -6  11  -1   34.63    6.44   0
   6 -11   1   31.70    6.71   0
   7 -11   1   51.65    7.28   0
  -7  11  -1   40.77    8.30   0
   7 -11   1   41.45    6.44   0
  -7  11  -1   38.32    6.89   0
   8  10  -1    2.76    7.16   0
   7  10  -1   96.49    7.32   0
   6  10  -1  191.94    8.70   0
   5  10  -1  136.82    8.00   0
   4  10  -1  240.22    6.88   0
   3  10  -1  363.68    7.34   0
  -2 -10   1  387.45    7.25   0
   2  10  -1  346.89    7.38   0
   1  10  -1  247.58    6.97   0
  -1 -10   1  300.21    6.88   0
   1  10  -1  234.23   11.56   0
   0  10  -1    5.14    8.07   0
   0  10  -1    9.31    5.97   0
   0 -10   1    2.34    5.97   0
  -1  10  -1  781.57   11.61   0
   1 -10   1  882.93   10.25   0
  -1  10  -1  800.87    8.57   0
   1 -10   1  941.88    9.07   0
  -2  10  -1  104.52    6.06   0
   2 -10   1  117.79    6.25   0
   2 -10   1  121.90    6.66   0
  -2  10  -1   95.19    8.16   0
   3 -10   1  437.18    8.06   0
  -3  10  -1  406.73    8.28   0
  -3  10  -1  399.51    7.31   0
   3 -10   1  486.30    7.88   0
   4 -10   1  252.69    8.18   0
  -4  10  -1  240.79    7.01   0
   4 -10   1  266.13    7.27   0
  -4  10  -1  230.74    6.92   0
   5 -10   1  259.35    7.42   0
  -5  10  -1  200.38    7.02   0
  -5  10  -1  220.05    7.00   0
   5 -10   1  213.30    6.84   0
   6 -10   1  145.40    8.62   0
   6 -10   1  127.58    6.60   0
  -6  10  -1  118.27    8.23   0
  -6  10  -1  111.84    6.95   0
   7 -10   1   59.79    8.53   0
  -7  10  -1   49.56    8.06   0
   7 -10   1   59.82    6.42   0
  -7  10  -1   53.07    6.58   0
  -8  10  -1    2.21    6.70   0
   8 -10   1    1.39    8.59   0
   8 -10   1    4.40    6.53   0
  -8  10  -1    5.74    8.17   0
   8   9  -1   53.94    8.90   0
   7   9  -1    8.14    7.98   0
   6   9  -1  666.37    9.21   0
   5   9  -1   45.55    6.31   0
   4   9  -1  835.94    9.24   0
  -3  -9   1   74.40    5.98   0
   3   9  -1   67.63    6.20   0
   2   9  -1  147.49    6.80   0
  -2  -9   1  171.71    6.58   0
  -1  -9   1    1.68    5.98   0
   1   9  -1    2.17    6.16   0
   1   9  -1    2.86    9.54   0
   0   9  -1  455.64   10.96   0
   0   9  -1  452.62    7.75   0
   0  -9   1  523.53    7.97   0
  -1   9  -1  543.13    8.24   0
  -1   9  -1  521.38   10.48   0
   1  -9   1  612.20    8.17   0
   1  -9   1  563.57    9.00   0
  -2   9  -1  792.86    8.38   0
   2  -9   1  802.77    9.36   0
  -2   9  -1  731.56   10.75   0
   2  -9   1  886.41    9.11   0
   3  -9   1   12.54    5.97   0
  -3   9  -1   16.92    5.71   0
   3  -9   1   14.16    7.30   0
  -3   9  -1   34.53    7.51   0
   4  -9   1 3207.25   15.07   0
  -4   9  -1 2732.09   14.31   0
  -4   9  -1 2708.25   13.87   0
   4  -9   1 2975.25   14.33   0
  -5   9  -1   32.95    6.22   0
   5  -9   1   46.29    6.23   0
   5  -9   1   45.28    6.02   0
  -5   9  -1   29.81    5.94   0
  -6   9  -1   61.56    5.83   0
  -6   9  -1   58.99    6.30   0
   6  -9   1   68.45    6.07   0
   6  -9   1   80.58    7.77   0
  -7   9  -1   99.55    6.60   0
   7  -9   1   99.37    6.33   0
  -7   9  -1   91.96    7.88   0
   7  -9   1  115.78    8.44   0
  -8   9  -1  276.57    9.60   0
   8  -9   1  297.06    7.65   0
  -8   9  -1  272.42    7.52   0
   8  -9   1  314.45   10.21   0
   9   8  -1  123.25    9.91   0
   9   8  -1  106.27    9.85   0
   8   8  -1   31.21    8.30   0
   8   8  -1   30.71    8.04   0
   7   8  -1   47.31    6.83   0
   6   8  -1   54.39    6.52   0
   5   8  -1 1419.40   11.18   0
   4   8  -1  251.51    8.68   0
   3   8  -1  219.08    6.89   0
  -3  -8   1  232.14    6.69   0
  -2  -8   1  298.67    6.96   0
   2   8  -1  259.81    7.11   0
   1   8  -1  320.83    7.33   0
  -1  -8   1  348.99    7.30   0
   1   8  -1  306.05   12.42   0
   0  -8   1 1529.24   10.99   0
   0  -8   1 1448.75   14.52   0
   0   8  -1 1316.18   15.13   0
   0   8  -1 1408.24   10.74   0
  -1   8  -1    9.19    7.75   0
  -1   8  -1   13.43    5.88   0
   1  -8   1   14.10    5.91   0
   1  -8   1   11.56    7.33   0
   2  -8   1   80.71    6.44   0
   2  -8   1   68.23    7.49   0
  -2   8  -1   74.30    6.60   0
  -2   8  -1   66.35    6.22   0
  -3   8  -1  961.24   10.08   0
  -3   8  -1  938.58   10.31   0
   3  -8   1  990.13    9.67   0
   3  -8   1 1093.05   10.03   0
   4  -8   1  467.30    7.69   0
   4  -8   1  527.52    8.39   0
  -4   8  -1  460.76    9.23   0
  -4   8  -1  450.60    7.82   0
  -5   8  -1  252.96    7.18   0
   5  -8   1  258.97    6.67   0
   5  -8   1  296.58    7.57   0
  -5   8  -1  254.63    6.87   0
  -6   8  -1   62.27    5.90   0
   6  -8   1   73.37    7.79   0
  -6   8  -1   48.48    7.32   0
   6  -8   1   56.06    6.24   0
   7  -8   1   41.26    8.12   0
   7  -8   1   29.74    6.08   0
  -7   8  -1   30.29    7.59   0
  -7   8  -1   26.97    6.27   0
  -8   8  -1  687.12    8.91   0
   8  -8   1  733.95    9.09   0
  -8   8  -1  689.97   11.57   0
   8  -8   1  857.69   12.58   0
  -9   8  -1   29.28   10.36   0
   9  -8   1   32.40    8.98   0
  -9   8  -1   34.71    6.73   0
   9  -8   1   27.36    6.72   0
   9   7  -1   13.02    8.53   0
   9   7  -1    9.88    9.07   0
   8   7  -1  375.25   10.39   0
   8   7  -1  482.08   10.85   0
   7   7  -1  150.56    7.45   0
   6   7  -1  348.95    9.54   0
   5   7  -1  525.08    8.66   0
   4   7  -1 1590.65   12.13   0
  -3  -7   1    1.15    5.64   0
   3   7  -1    3.56    6.35   0
   2   7  -1  105.53    6.62   0
  -2  -7   1  113.35    6.38   0
   1   7  -1  119.13    6.78   0
  -1  -7   1  122.44    6.36   0
   1   7  -1  111.47   11.33   0
   0   7  -1  433.02   11.09   0
   0   7  -1  465.25    8.30   0
   0  -7   1  540.91    8.37   0
   0  -7   1  468.99   10.44   0
   1  -7   1  929.56   11.19   0
  -1   7  -1  876.25   12.39   0
   1  -7   1 1015.62    9.82   0
  -1   7  -1  912.77    9.50   0
  -2   7  -1 1048.19   10.02   0
  -2   7  -1 1004.17   10.67   0
   2  -7   1 1144.14   10.37   0
   2  -7   1 1064.78   10.43   0
  -3   7  -1  672.05    8.80   0
  -3   7  -1  686.90    8.89   0
   3  -7   1  775.39    9.32   0
   3  -7   1  701.25   10.01   0
   4  -7   1   10.38    5.37   0
  -4   7  -1    7.21    6.13   0
  -4   7  -1   11.38    5.51   0
   4  -7   1    9.30    6.27   0
   5  -7   1  433.18    7.48   0
  -5   7  -1  417.14    7.98   0
  -5   7  -1  415.88    7.61   0
   5  -7   1  460.32    8.45   0
   6  -7   1   77.07    6.77   0
  -6   7  -1   63.22    6.03   0
   6  -7   1   68.42    5.92   0
  -6   7  -1   69.48    6.54   0
   7  -7   1  222.55    9.12   0
   7  -7   1  204.07    6.77   0
  -7   7  -1  206.38    6.73   0
  -7   7  -1  194.83    7.25   0
  -8   7  -1   45.73    6.40   0
   8  -7   1   41.77    6.29   0
   8  -7   1   50.25    8.14   0
  -8   7  -1   36.48    7.67   0
   9  -7   1  243.31    7.52   0
  -9   7  -1  262.00   11.41   0
   9  -7   1  275.28   10.79   0
  -9   7  -1  235.14    7.54   0
   9   6  -1   95.06   11.10   0
   9   6  -1  112.81   10.32   0
   8   6  -1  442.22   10.95   0
   8   6  -1  395.43   10.49   0
   7   6  -1   86.05    8.24   0
   6   6  -1  492.63    9.05   0
   5   6  -1   54.46    8.07   0
   4   6  -1  490.11    8.76   0
  -3  -6   1 1216.60   10.82   0
   3   6  -1 1139.76   10.84   0
   2   6  -1  137.20    6.92   0
  -2  -6   1  158.79    6.80   0
   1   6  -1  349.55   14.65   0
   1   6  -1  370.44    7.79   0
  -1  -6   1  393.43    7.73   0
   0  -6   1 1568.03   16.12   0
   0   6  -1 1583.79   11.83   0
   0   6  -1 1469.81   16.71   0
   0  -6   1 1702.44   12.42   0
  -1   6  -1 1122.64   10.37   0
   1  -6   1 1208.08   10.67   0
  -1   6  -1 1045.62   13.20   0
   1  -6   1 1115.16   13.02   0
  -2   6  -1 6706.73   21.87   0
  -2   6  -1 6559.17   23.57   0
   2  -6   1 6791.18   23.48   0
   2  -6   1 7340.74   23.03   0
  -3   6  -1   34.84    6.33   0
  -3   6  -1   32.17    6.02   0
   3  -6   1   32.78    5.92   0
   3  -6   1   27.05    6.25   0
  -4   6  -1  454.75    9.13   0
   4  -6   1  486.75    7.97   0
  -4   6  -1  445.42    8.10   0
   4  -6   1  502.62    9.70   0
   5  -6   1  141.93    7.03   0
   5  -6   1  136.76    6.41   0
  -5   6  -1  115.38    6.46   0
  -5   6  -1  128.18    6.50   0
   6  -6   1  948.99    9.12   0
   6  -6   1 1036.38   12.12   0
  -6   6  -1  922.40   10.50   0
  -6   6  -1  904.12    9.08   0
   7  -6   1  376.54    7.52   0
  -7   6  -1  354.60    7.50   0
   7  -6   1  411.24    8.94   0
  -7   6  -1  352.45    9.30   0
  -8   6  -1    2.66    7.61   0
  -8   6  -1    8.29    6.02   0
   8  -6   1    9.53    6.04   0
   8  -6   1    9.07    7.77   0
  -9   6  -1    1.97    8.46   0
   9  -6   1    9.55    6.42   0
  -9   6  -1    7.92    6.49   0
   9  -6   1    9.26    9.62   0
 -10   6  -1  306.20   15.97   0
  10  -6   1  338.46    8.10   0
 -10   6  -1  271.80    8.05   0
  10  -6   1  336.85   14.09   0
  10   5  -1   52.21   13.76   0
  10   5  -1   55.41   13.32   0
   9   5  -1    3.37   10.04   0
   9   5  -1    4.23    9.25   0
   9   5  -1   -1.48    7.83   0
   8   5  -1   17.68    8.65   0
   8   5  -1   14.04    8.26   0
   8   5  -1   14.38    7.82   0
   7   5  -1  701.52   11.77   0
   7   5  -1  916.49   12.42   0
   7   5  -1  913.81   12.98   0
   6   5  -1   17.66    8.60   0
   6   5  -1   13.00    8.12   0
   5   5  -1    7.08    7.58   0
   5   5  -1    2.52    8.85   0
   4   5  -1  481.56    8.94   0
   3   5  -1 1678.10   13.70   0
  -3  -5   1 1819.04   13.90   0
  -2  -5   1   -0.21    6.08   0
   2   5  -1   -5.17    6.28   0
  -1  -5   1  205.94    7.25   0
   1   5  -1  189.21    7.23   0
   1   5  -1  184.83   14.91   0
   0  -5   1  443.32   11.45   0
   0   5  -1  468.02    8.45   0
   0   5  -1  414.57   11.83   0
   0  -5   1  464.65    7.22   0
  -1   5  -1 8990.10   26.44   0
   2  -5   1  400.86    8.15   0
  -2   5  -1  396.43    8.18   0
  -2   5  -1  381.29    8.40   0
   2  -5   1  404.47    8.45   0
  -3   5  -1  292.60    7.52   0
  -3   5  -1  281.66    7.57   0
   3  -5   1  287.75    7.61   0
   3  -5   1  365.54    8.02   0
   4  -5   1    8.12    5.87   0
  -4   5  -1   23.26    6.30   0
  -4   5  -1   13.11    5.90   0
   4  -5   1   19.34    6.86   0
   5  -5   1  345.05    9.33   0
  -5   5  -1  300.30    8.86   0
   5  -5   1  309.57    7.21   0
  -5   5  -1  311.04    7.22   0
   6  -5   1  152.91    6.96   0
   6  -5   1  165.00    7.57   0
  -6   5  -1  151.20    6.68   0
  -6   5  -1  158.90    8.49   0
   7  -5   1  103.57    8.16   0
  -7   5  -1  102.33    6.10   0
   7  -5   1   87.81    6.33   0
  -7   5  -1   94.92    7.94   0
   8  -5   1   14.68    6.23   0
   8  -5   1   14.26    7.90   0
  -8   5  -1   13.75    7.78   0
  -8   5  -1   13.43    6.06   0
   9  -5   1  215.18   11.27   0
  -9   5  -1  184.50    7.13   0
   9  -5   1  201.65    7.10   0
  -9   5  -1  199.20   11.38   0
  10  -5   1  208.46   14.55   0
 -10   5  -1  160.25   15.10   0
 -10   5  -1  168.80    7.29   0
  10  -5   1  170.10    7.70   0
  10   4  -1  406.03   10.59   0
   9   4  -1   12.86    7.95   0
   9   4  -1   11.66   11.59   0
   9   4  -1   10.45   11.47   0
   8   4  -1   63.58    9.42   0
   8   4  -1   65.48   10.17   0
   8   4  -1   66.24    7.74   0
   7   4  -1    4.35    7.33   0
   7   4  -1    1.05    7.67   0
   7   4  -1    5.52    8.41   0
   6   4  -1 4501.87   23.72   0
   6   4  -1 4758.96   24.06   0
   5   4  -1  331.45   10.83   0
   5   4  -1  343.03    9.88   0
   4   4  -1 1668.28   14.28   0
   4   4  -1 1557.00   19.34   0
  -3  -4   1   15.11    7.49   0
   3   4  -1   13.62    6.49   0
  -2  -4   1 3538.48   18.85   0
   2   4  -1 3364.42   18.58   0
  -1  -4   1  941.23   11.45   0
   1   4  -1  879.45   11.32   0
   0  -4   1  526.69   13.43   0
   0   4  -1  502.61   14.00   0
   0  -4   1  567.38   10.17   0
   0   4  -1  538.79   10.00   0
   1  -4   1 1685.02   14.18   0
   1  -4   1 1465.64   15.76   0
  -1   4  -1 1538.62   15.45   0
  -1   4  -1 1587.86   13.79   0
   2  -4   1 1903.37   15.66   0
   2  -4   1 1769.14   14.26   0
  -2   4  -1 1701.96   14.30   0
  -2   4  -1 1745.03   14.11   0
  -3   4  -1  232.64    7.22   0
   3  -4   1  263.83    8.02   0
   3  -4   1  243.80    7.31   0
  -3   4  -1  227.11    8.58   0
  -4   4  -1  135.24    6.61   0
   4  -4   1  137.68    7.64   0
  -4   4  -1  137.03    7.27   0
   4  -4   1  140.54    6.73   0
  -5   4  -1  244.95    6.99   0
   5  -4   1  246.35    9.43   0
  -5   4  -1  232.90    8.91   0
   5  -4   1  246.02    7.03   0
  -6   4  -1  407.92    7.60   0
   6  -4   1  429.05   10.52   0
  -6   4  -1  411.67   10.07   0
   6  -4   1  422.05    7.72   0
  -7   4  -1  429.25   11.07   0
  -7   4  -1  439.74    7.46   0
   7  -4   1  483.72   10.43   0
   7  -4   1  465.55    7.62   0
  -8   4  -1  477.12    7.87   0
  -8   4  -1  513.04   11.99   0
   8  -4   1  511.56   12.27   0
   8  -4   1  495.72    8.16   0
  -9   4  -1  127.05    6.72   0
   9  -4   1  126.72    7.09   0
   9  -4   1  133.28   10.85   0
  -9   4  -1  115.60   11.15   0
  10  -4   1   61.00    6.97   0
 -10   4  -1   62.81    6.72   0
  10  -4   1   68.72   14.77   0
  10   3  -1   16.56    8.31   0
   9   3  -1  149.68   19.35   0
   9   3  -1  161.75   18.67   0
   9   3  -1  158.59    8.82   0
   8   3  -1   61.63   10.38   0
   8   3  -1   68.24    6.38   0
   8   3  -1   63.35   12.47   0
  -7  -3   1  287.18    9.33   0
   7   3  -1  289.10    9.04   0
   7   3  -1  288.05   12.05   0
   7   3  -1  314.45   11.16   0
   6   3  -1  331.02    9.36   0
   6   3  -1  270.91   10.41   0
  -6  -3   1  321.01    8.51   0
   6   3  -1  350.33   10.49   0
  -5  -3   1 7935.62   32.07   0
   4   3  -1  793.34   12.69   0
  -4  -3   1  697.49   13.15   0
   4   3  -1  713.39   12.57   0
   3   3  -1    5.26    8.94   0
  -3  -3   1    4.71    9.90   0
   3   3  -1   10.53    6.42   0
   2   3  -1 2551.89   19.14   0
  -2  -3   1 2697.42   18.69   0
   1   3  -1  221.29    9.87   0
  -1  -3   1  228.29    9.78   0
  -1   3  -1  627.73   12.83   0
   1  -3   1  679.07   12.38   0
   1  -3   1  642.22   12.81   0
  -1   3  -1  642.46   12.06   0
  -2   3  -1  256.46    9.27   0
  -2   3  -1  258.43    9.13   0
   2  -3   1  257.17    9.10   0
   2  -3   1  279.41    9.77   0
  -3   3  -1 5573.76   22.07   0
   3  -3   1 6034.91   26.32   0
  -3   3  -1 5627.00   25.49   0
   3  -3   1 5820.25   22.26   0
  -4   3  -1 1095.86   12.70   0
   4  -3   1 1124.56   10.60   0
  -4   3  -1 1129.31   10.79   0
   4  -3   1 1168.75   14.06   0
   5  -3   1    2.22    8.08   0
   5  -3   1   10.58    6.53   0
  -5   3  -1    2.29    8.10   0
  -5   3  -1    1.38    6.18   0
   6  -3   1  396.08    7.50   0
  -6   3  -1  370.06    7.40   0
   6  -3   1  426.98   11.73   0
  -6   3  -1  389.65   10.50   0
  -7   3  -1  595.04   12.07   0
   7  -3   1  598.94    8.36   0
   7  -3   1  614.85   12.63   0
  -7   3  -1  561.31    8.08   0
  -8   3  -1 1414.41   18.49   0
   8  -3   1 1537.31   17.97   0
  -8   3  -1 1317.40   10.25   0
   8  -3   1 1483.03   10.79   0
  -9   3  -1    4.51    5.98   0
   9  -3   1    5.10    5.82   0
   9  -3   1    5.93   10.41   0
  10  -3   1   63.78    6.77   0
 -10   3  -1   54.73    6.45   0
  10   2  -1   59.75    6.97   0
  -9  -2   1   23.64    8.05   0
   9   2  -1   20.73    6.46   0
   8   2  -1  128.14   15.53   0
   8   2  -1  122.72   16.39   0
   8   2  -1  132.37    6.95   0
  -8  -2   1  112.12    6.99   0
  -7  -2   1  589.84    9.22   0
   7   2  -1  590.07   16.13   0
   7   2  -1  658.36   15.97   0
   7   2  -1  585.32    8.96   0
  -6  -2   1   41.94    6.40   0
   6   2  -1   53.52    9.79   0
   6   2  -1   39.90   12.00   0
   6   2  -1   46.74    7.36   0
   5   2  -1 1595.79   19.70   0
  -5  -2   1 1892.08   16.21   0
   5   2  -1 2126.66   20.48   0
   5   2  -1 1933.79   15.07   0
   4   2  -1  204.55    9.70   0
  -4  -2   1  182.70    9.56   0
   4   2  -1  187.94    9.32   0
   3   2  -1  102.68    9.14   0
   3   2  -1  114.11    9.28   0
  -3  -2   1  106.86    9.59   0
   2   2  -1  343.25   11.96   0
  -2  -2   1  374.67   12.29   0
  -2  -2   1  315.51   14.78   0
   2   2  -1  329.13   14.25   0
   1   2  -1 2015.45   20.55   0
  -1  -2   1 2040.25   20.46   0
   0   2  -1 1236.14   16.77   0
   0  -2   1 1295.40   17.19   0
   0  -2   1 1193.56   23.97   0
   0   2  -1 1176.13   25.32   0
   1  -2   1 7099.03   34.02   0
  -1   2  -1 6833.29   33.25   0
  -1   2  -1 6630.49   35.55   0
   1  -2   1 6822.17   35.58   0
   2  -2   1 3691.97   25.55   0
  -2   2  -1 3562.00   23.97   0
  -2   2  -1 3481.07   21.61   0
   2  -2   1 3495.04   21.55   0
  -3   2  -1 5064.65   27.48   0
   3  -2   1 5121.58   21.99   0
   3  -2   1 5287.15   27.45   0
  -3   2  -1 5113.31   21.97   0
  -4   2  -1   78.01    8.93   0
   4  -2   1   75.28    6.82   0
  -4   2  -1   75.89    6.69   0
   4  -2   1   77.89    9.38   0
  -5   2  -1  407.37    7.84   0
  -5   2  -1  410.92   11.10   0
   5  -2   1  407.88    7.81   0
   5  -2   1  434.97   11.28   0
  -6   2  -1   50.97    8.56   0
   6  -2   1   50.53    6.24   0
   6  -2   1   55.06    9.62   0
  -6   2  -1   48.70    6.14   0
   7  -2   1  714.04    9.02   0
  -7   2  -1  688.93   14.53   0
  -7   2  -1  638.75    8.23   0
   7  -2   1  711.58   13.89   0
   8  -2   1  115.26    6.44   0
  -8   2  -1  115.04    6.30   0
   8  -2   1  117.67   10.20   0
  -8   2  -1  106.66   11.72   0
   9  -2   1  281.53    7.35   0
   9  -2   1  309.34   14.67   0
  -9   2  -1  277.38    7.11   0
 -10   2  -1   35.22    6.25   0
  10  -2   1   48.21    6.58   0
  10   1  -1  192.29    9.00   0
 -10  -1   1  182.85    9.01   0
   9   1  -1   -0.77    8.09   0
  -9  -1   1    1.86    6.22   0
  -8  -1   1  520.29    9.49   0
   8   1  -1  563.14    8.58   0
   7   1  -1  430.17   20.88   0
  -7  -1   1  435.67    8.11   0
   7   1  -1  469.66   22.32   0
   7   1  -1  442.28    9.25   0
   6   1  -1 2952.43   30.57   0
  -6  -1   1 2502.24   15.63   0
   6   1  -1 2588.71   15.81   0
   6   1  -1 2641.22   32.18   0
   5   1  -1   32.24   11.33   0
   5   1  -1   38.06    9.64   0
   5   1  -1   39.01    6.11   0
  -5  -1   1   35.38    7.72   0
  -4  -1   1  310.87    9.52   0
   4   1  -1  279.08   14.57   0
   4   1  -1  321.80    8.58   0
   4   1  -1  362.90   13.60   0
  -3  -1   1  195.07    8.76   0
   3   1  -1  203.55    9.89   0
   3   1  -1  218.62   12.43   0
   2   1  -1  645.78   16.53   0
   2   1  -1  582.95   15.10   0
  -2  -1   1  678.18   18.05   0
  -2  -1   1  552.36   14.82   0
  -1  -1   1 3831.02   33.57   0
   1   1  -1 3702.96   32.93   0
   0  -1   1 1371.90   21.91   0
   0   1  -1 1407.67   21.72   0
   1  -1   1 7768.67   43.29   0
  -1   1  -1 7384.74   42.15   0
  -1   1  -1 7430.78   42.34   0
   1  -1   1 7765.65   42.87   0
  -2   1  -1 5467.65   28.59   0
   2  -1   1 5481.79   28.61   0
  -2   1  -1 5496.57   33.96   0
   2  -1   1 5705.14   35.47   0
   3  -1   1   24.50    7.84   0
  -3   1  -1   18.78    9.79   0
   3  -1   1   20.65   10.04   0
  -3   1  -1   25.59    7.68   0
   4  -1   1 2353.12   21.17   0
  -4   1  -1 2329.43   14.68   0
  -4   1  -1 2371.97   22.16   0
   4  -1   1 2395.60   14.97   0
  -5   1  -1    3.65    9.86   0
   5  -1   1    7.48    6.37   0
   5  -1   1    5.22    7.90   0
  -5   1  -1    3.71    7.37   0
  -6   1  -1 2043.86   13.36   0
   6  -1   1 2161.49   20.48   0
  -6   1  -1 2125.40   21.77   0
   6  -1   1 2175.65   13.02   0
   7  -1   1  998.27   16.19   0
  -7   1  -1  939.35    9.34   0
  -7   1  -1  894.87   16.90   0
   7  -1   1 1009.85    9.76   0
  -8   1  -1  209.35    6.87   0
   8  -1   1  236.17    7.11   0
   8  -1   1  232.47   12.31   0
   9  -1   1  101.02    6.58   0
  -9   1  -1   81.23    6.53   0
   9  -1   1   96.33   13.57   0
  10  -1   1  162.91    7.06   0
 -10   1  -1  147.91    7.06   0
  11  -1   1   35.03    6.80   0
  10   0  -1  123.29    7.36   0
 -10   0   1  111.17    7.34   0
  -9   0   1  694.42    9.41   0
   9   0  -1  714.68    9.32   0
  -8   0   1  161.81    7.89   0
   8   0  -1  163.34    6.66   0
  -7   0   1 1075.49   10.28   0
   7   0  -1 1099.26   10.47   0
  -6   0   1  536.51    8.45   0
   6   0  -1  550.36    8.59   0
   5   0  -1 1242.43   11.35   0
  -5   0   1 1227.39   11.13   0
   5   0  -1 1281.59   28.65   0
   5   0  -1 1436.09   29.22   0
   4   0  -1   36.25    7.88   0
  -4   0   1   35.79    6.22   0
   4   0  -1   45.61   13.91   0
   4   0  -1   40.55   14.10   0
   3   0  -1   12.13   14.68   0
   3   0  -1   16.56    7.51   0
  -3   0   1   12.93    8.88   0
   3   0  -1   16.76   17.27   0
   2   0  -1  176.06   11.06   0
   2   0  -1  191.37   20.75   0
  -2   0   1  171.85   10.86   0
   1   0  -1  690.40   19.42   0
  -1   0   1  678.85   19.17   0
   1   0  -1  650.70   27.12   0
  -1   0   1  687.81   27.10   0
   0   0  -1 5109.38   52.53   0
   0   0   1 5233.01   52.47   0
   1   0   1 8139.63   52.15   0
  -1   0  -1 8105.65   54.81   0
   1   0   1 8387.97   56.41   0
  -2   0  -1  377.87   15.18   0
   2   0   1  382.72   13.83   0
   2   0   1  380.60   16.66   0
  -2   0  -1  371.18   13.44   0
   3   0   1  197.30    9.36   0
  -3   0  -1  194.67    9.20   0
   3   0   1  202.64   12.10   0
  -3   0  -1  197.69   13.21   0
  -4   0  -1 2611.17   25.30   0
  -4   0  -1 2539.62   16.28   0
   4   0   1 2633.07   23.75   0
   4   0   1 2548.60   17.06   0
   5   0   1  510.82    8.51   0
  -5   0  -1  441.00   13.62   0
   5   0   1  484.02   12.37   0
  -5   0  -1  500.70    8.58   0
  -6   0  -1   64.40    6.49   0
   6   0   1   70.80    9.13   0
   6   0   1   57.32    6.57   0
   7   0   1  106.45    6.39   0
   7   0   1  110.77   10.50   0
  -7   0  -1  111.22    6.49   0
   8   0   1  157.40    6.98   0
  -8   0  -1  154.74    8.21   0
   8   0   1  156.49   12.12   0
   9   0   1  245.74   14.88   0
   9   0   1  203.46    7.10   0
   9   0   1  219.82   15.14   0
  -9   0  -1  205.58    7.17   0
  10   0   1  193.35    7.83   0
  11   0   1   71.99    7.48   0
 -10   1   1   23.98    7.91   0
  10  -1  -1   29.02    6.69   0
   9  -1  -1    5.50    7.44   0
  -9   1   1   10.42    5.97   0
   8  -1  -1  841.62    9.15   0
  -8   1   1  775.54    9.05   0
   7  -1  -1 1069.01   10.00   0
  -7   1   1 1006.15    9.80   0
   6  -1  -1  259.00    6.96   0
  -6   1   1  242.17    6.72   0
   5  -1  -1 1163.94   10.86   0
  -5   1   1 1169.16   11.46   0
  -4   1   1 2268.21   14.62   0
   4  -1  -1 2300.10   14.83   0
  -3   1   1 1896.94   15.16   0
   3  -1  -1 1968.86   15.71   0
   2  -1  -1  789.52   14.06   0
  -2   1   1  784.00   13.65   0
  -1   1   1 3111.67   47.31   0
  -1   1   1 2655.16   25.13   0
   1  -1  -1 2726.39   25.72   0
   2   1   1   45.71   12.29   0
  -2  -1  -1   44.13   14.58   0
   2   1   1   53.31   11.80   0
   3   1   1  213.04    9.47   0
  -3  -1  -1  212.04    9.72   0
   3   1   1  205.73   13.01   0
   4   1   1  595.75   10.15   0
   4   1   1  602.63   14.53   0
  -4  -1  -1  589.07   10.04   0
   5   1   1 2665.67   15.75   0
  -5  -1  -1 2604.88   15.63   0
   5   1   1 2628.26   23.52   0
   6   1   1   31.99    8.71   0
   6   1   1   32.74    6.35   0
  -6  -1  -1   37.20    7.84   0
   7   1   1  269.71   11.76   0
   7   1   1  286.40    7.38   0
  -7  -1  -1  270.13    7.47   0
  -8  -1  -1  181.14    6.96   0
   8   1   1  185.01   11.19   0
   8   1   1  173.03    7.19   0
   9   1   1 1039.10   11.61   0
   9   1   1 1272.56   21.60   0
   9   1   1 1156.24   20.65   0
  10   1   1    7.49    6.62   0
  11   1   1  109.04    7.68   0
  10  -2  -1  103.94    6.92   0
 -10   2   1  110.12    6.83   0
  -9   2   1    4.26    6.02   0
   9  -2  -1    0.64    6.08   0
   8  -2  -1  491.74    8.17   0
  -8   2   1  472.39    7.93   0
  -7   2   1  421.20    7.34   0
   7  -2  -1  419.40    7.55   0
  -6   2   1  141.98    6.16   0
   6  -2  -1  142.89    7.58   0
   5  -2  -1 2389.27   13.63   0
  -5   2   1 2308.65   13.31   0
  -5   2   1 2387.35   35.00   0
   5  -2  -1 2587.98   32.32   0
   4  -2  -1  260.69    7.53   0
  -4   2   1  255.61   14.13   0
   4  -2  -1  288.51   13.93   0
  -4   2   1  253.95    7.26   0
  -3   2   1  314.65   14.19   0
   3  -2  -1  362.18   14.20   0
   3  -2  -1  325.93    8.46   0
  -3   2   1  325.81    8.38   0
  -2   2   1 5987.30   26.75   0
   2  -2  -1 6063.74   27.02   0
  -1   2   1 1922.07   23.57   0
   1  -2  -1 1980.20   25.61   0
   1  -2  -1 1745.48   19.33   0
  -1   2   1 1726.99   18.85   0
   0   2   1  629.25   16.52   0
   2   2   1 3831.44   32.90   0
   3   2   1 1037.89   14.39   0
   3   2   1  857.88   14.17   0
   4   2   1 1247.84   14.37   0
   4   2   1 1145.26   16.73   0
  -5  -2  -1  478.11   10.59   0
   5   2   1  481.76    9.15   0
   5   2   1  458.14   12.56   0
   6   2   1 3486.36   17.56   0
  -6  -2  -1 3445.97   17.95   0
   6   2   1 3335.53   24.41   0
   7   2   1    6.30    7.71   0
   7   2   1    2.92    8.26   0
   8   2   1  203.01   11.42   0
   8   2   1  180.11    6.81   0
   8   2   1  232.01   11.13   0
   9   2   1   32.14   10.65   0
   9   2   1   32.14    6.47   0
   9   2   1   21.56   10.02   0
  10   2   1  832.15   11.35   0
  10   2   1  878.86   26.73   0
  10   2   1  927.87   26.60   0
  11   2   1   18.55    7.28   0
 -10   3   1   23.44    6.47   0
  10  -3  -1   25.49    6.58   0
   9  -3  -1  228.41    6.90   0
  -9   3   1  227.46    7.03   0
   8  -3  -1  210.65    6.71   0
  -8   3   1  187.08    7.46   0
   7  -3  -1  661.76    8.31   0
  -7   3   1  644.69    7.99   0
   6  -3  -1 1193.08   20.95   0
   6  -3  -1 1037.86    9.46   0
  -6   3   1 1076.64   21.58   0
  -6   3   1  993.62    9.24   0
   5  -3  -1  475.89    8.09   0
  -5   3   1  445.09    7.69   0
  -5   3   1  472.70   13.87   0
   5  -3  -1  516.16   13.24   0
   4  -3  -1   12.13    6.13   0
  -4   3   1    8.40    8.94   0
   4  -3  -1   14.53    9.11   0
  -4   3   1   10.41    5.74   0
  -3   3   1   62.68    8.98   0
   3  -3  -1   73.28    6.67   0
   3  -3  -1   73.14   10.47   0
  -3   3   1   60.25    6.39   0
   2  -3  -1  400.29    9.46   0
  -2   3   1  408.26    9.40   0
  -2   3   1  417.04   11.12   0
   2  -3  -1  468.27   13.04   0
  -1   3   1 6822.21   30.61   0
   1  -3  -1 7822.88   37.00   0
   1  -3  -1 7069.79   31.09   0
   0  -3  -1 1413.71   17.76   0
   0   3   1 1261.25   18.17   0
   0   3   1 1377.42   17.51   0
   1   3   1 2168.10   20.09   0
   3   3   1 5783.27   33.38   0
   4   3   1  329.79   10.75   0
   4   3   1  280.73    9.06   0
   5   3   1  230.71    8.07   0
   5   3   1  198.75   10.15   0
   6   3   1    6.87    6.25   0
   6   3   1    0.58    7.88   0
   6   3   1   -0.74    8.26   0
   7   3   1 1094.91   11.82   0
   7   3   1 1266.02   14.85   0
   7   3   1 1077.70   15.10   0
   8   3   1  270.25   12.02   0
   8   3   1  316.31   10.45   0
   8   3   1  269.08    8.14   0
   9   3   1   23.05    9.33   0
   9   3   1   17.47    7.70   0
   9   3   1   16.91   10.04   0
  10   3   1   41.35    6.90   0
  10   3   1   48.81   12.17   0
  10   3   1   43.06   12.61   0
 -10   4   1   41.72    6.75   0
  10  -4  -1   50.32    6.55   0
  -9   4   1   92.80    6.27   0
   9  -4  -1   97.54    6.60   0
  -8   4   1  623.79    8.21   0
   8  -4  -1  704.37    8.47   0
  -7   4   1  185.21    6.55   0
   7  -4  -1  207.76    6.65   0
  -7   4   1  194.80   13.50   0
   7  -4  -1  226.51   12.69   0
   6  -4  -1 2003.42   12.18   0
  -6   4   1 2002.70   21.22   0
  -6   4   1 1959.64   11.07   0
   6  -4  -1 2321.58   22.30   0
  -5   4   1    7.23    5.61   0
   5  -4  -1   -0.94    5.92   0
   5  -4  -1    2.16    8.48   0
  -5   4   1    3.46    7.13   0
   4  -4  -1  700.39    9.21   0
  -4   4   1  668.36   12.00   0
   4  -4  -1  760.52   12.95   0
  -4   4   1  673.17    8.82   0
  -3   4   1  457.11   10.95   0
  -3   4   1  429.18    8.12   0
   3  -4  -1  489.22   10.37   0
   3  -4  -1  430.06    8.26   0
   2  -4  -1 3399.63   18.47   0
  -2   4   1 3478.18   21.71   0
  -2   4   1 3379.06   18.35   0
   2  -4  -1 3792.38   22.93   0
  -1   4   1 1889.61   16.35   0
  -1   4   1 1733.07   15.67   0
   1  -4  -1 1790.56   15.88   0
   1  -4  -1 1965.77   16.80   0
   0   4   1 1176.18   13.96   0
   0   4   1 1082.39   16.29   0
   0  -4  -1 1224.24   14.21   0
   1   4   1 2699.50   18.40   0
   2   4   1 2875.01   18.49   0
   3   4   1  637.19   11.10   0
   3   4   1  525.98   13.96   0
   4   4   1 1123.27   12.32   0
   4   4   1  941.13   14.20   0
   5   4   1   94.28    7.06   0
   5   4   1  104.44    8.60   0
   5   4   1  130.77    7.12   0
   6   4   1   92.42    8.20   0
   6   4   1   60.75    8.34   0
   6   4   1   69.00    6.44   0
   7   4   1  533.76   11.75   0
   7   4   1  542.47   10.42   0
   7   4   1  618.81   11.45   0
   8   4   1   28.18    7.32   0
   8   4   1   21.28    8.95   0
   8   4   1   24.17    6.29   0
   9   4   1  140.59    8.48   0
   9   4   1  147.19    9.79   0
   9   4   1  164.31   10.38   0
  10   4   1   70.97    8.63   0
  10   4   1   67.26   12.12   0
  10   4   1   78.77   11.61   0
 -10   5   1  147.78    7.33   0
  10  -5  -1  155.30    7.33   0
   9  -5  -1  233.77    7.31   0
  -9   5   1  210.74    6.91   0
  -8   5   1   52.92   13.43   0
  -8   5   1   49.71    6.10   0
   8  -5  -1   48.90    6.26   0
  -7   5   1 1674.66   10.84   0
  -7   5   1 1710.93   19.96   0
   7  -5  -1 1725.35   11.18   0
   7  -5  -1 2022.30   21.06   0
  -6   5   1  326.52    9.96   0
   6  -5  -1  377.25   10.48   0
  -6   5   1  325.44    7.19   0
   6  -5  -1  348.73    7.40   0
  -5   5   1  100.59    8.05   0
   5  -5  -1  100.94    6.26   0
   5  -5  -1  121.24    9.58   0
  -5   5   1  112.60    6.06   0
   4  -5  -1  310.49    9.87   0
   4  -5  -1  288.79    7.41   0
  -4   5   1  262.23    7.05   0
  -4   5   1  274.37    9.64   0
   3  -5  -1 3270.83   19.32   0
  -3   5   1 2818.65   14.87   0
   3  -5  -1 2936.85   15.05   0
  -3   5   1 2924.63   17.89   0
  -2   5   1 2139.65   15.22   0
   2  -5  -1 2356.55   15.95   0
  -2   5   1 2015.75   14.01   0
   2  -5  -1 2139.32   14.28   0
  -1   5   1  120.73    7.64   0
  -1   5   1  117.48    7.60   0
   1  -5  -1  118.91    7.82   0
   1  -5  -1  127.69    8.09   0
   0  -5  -1  108.36    7.49   0
   0   5   1   97.24    8.94   0
   0   5   1  102.96    7.64   0
  -1  -5  -1 3082.66   17.23   0
   1   5   1 2944.29   17.05   0
   1   5   1 2768.02   24.39   0
   2   5   1 5045.06   21.42   0
   3   5   1   32.25    6.55   0
   3   5   1   23.48   10.70   0
   4   5   1 1629.91   12.99   0
   4   5   1 1384.99   17.73   0
   5   5   1 1657.31   14.01   0
   5   5   1 1462.23   16.04   0
   6   5   1   97.11    8.25   0
   6   5   1   72.52    6.47   0
   6   5   1   86.44    8.32   0
   7   5   1   27.46    6.86   0
   7   5   1   34.47    7.73   0
   7   5   1   32.68    7.67   0
   8   5   1  320.04   10.09   0
   8   5   1  336.17    9.31   0
   8   5   1  368.08    9.81   0
   9   5   1  291.07    9.42   0
   9   5   1  332.27   11.21   0
   9   5   1  292.09   11.65   0
  10   5   1  171.97    9.36   0
  10   5   1  168.43   11.86   0
  10   5   1  191.98   11.27   0
  -9   6   1  502.13    8.13   0
   9  -6  -1  538.72    8.31   0
  -9   6   1  469.86   24.41   0
  -8   6   1  635.44    8.21   0
   8  -6  -1  718.95    8.64   0
  -8   6   1  665.72   15.86   0
   7  -6  -1   91.84    6.30   0
  -7   6   1   78.87    6.32   0
   7  -6  -1   98.54    9.77   0
  -7   6   1   82.74    9.31   0
   6  -6  -1  349.09    7.28   0
   6  -6  -1  387.59   10.18   0
  -6   6   1  343.14    7.11   0
  -6   6   1  331.51    9.33   0
   5  -6  -1   75.77    8.26   0
  -5   6   1   63.41    5.98   0
  -5   6   1   62.44    8.09   0
   5  -6  -1   67.17    6.23   0
  -4   6   1   23.55    5.85   0
  -4   6   1   13.63    7.90   0
   4  -6  -1   17.23    8.12   0
   4  -6  -1   24.28    6.08   0
   3  -6  -1   27.14    6.03   0
  -3   6   1   21.59    5.94   0
  -3   6   1   19.62    7.29   0
   3  -6  -1   26.79    6.07   0
  -2   6   1 1062.46   10.72   0
  -2   6   1 1002.56   11.13   0
   2  -6  -1 1070.22   10.54   0
   2  -6  -1 1161.41   11.21   0
  -1   6   1  806.17    9.75   0
   1  -6  -1  800.72   10.21   0
   1  -6  -1  877.54    9.97   0
  -1   6   1  760.61   10.13   0
   0  -6  -1  778.93    9.64   0
   0   6   1  753.27    9.60   0
   0   6   1  676.13   12.11   0
   1   6   1 1889.48   18.89   0
  -1  -6  -1 2138.14   13.87   0
   1   6   1 2023.23   13.66   0
   2   6   1 1632.13   12.43   0
   3   6   1 2952.31   15.78   0
   4   6   1   88.96    6.68   0
   4   6   1   75.69   10.40   0
   5   6   1  774.51   14.54   0
   5   6   1  914.56   10.33   0
   6   6   1  332.42    9.18   0
   6   6   1  303.13    9.89   0
   7   6   1  119.82    8.08   0
   7   6   1  127.07    6.94   0
   7   6   1   92.35    6.93   0
   8   6   1   86.36    8.18   0
   8   6   1   84.83    8.97   0
   8   6   1   99.88    8.58   0
   9   6   1  385.53    9.90   0
   9   6   1  423.29   10.38   0
   9   6   1  353.97   10.80   0
  10   6   1  136.04   11.57   0
  10   6   1  131.41   10.21   0
  10   6   1  131.55    9.57   0
  -9   7   1   10.12    6.43   0
   9  -7  -1    6.67    6.36   0
  -9   7   1   -2.19   12.75   0
   8  -7  -1  528.99    7.93   0
  -8   7   1  493.25    7.97   0
  -8   7   1  518.40   12.57   0
  -7   7   1  271.31    7.13   0
   7  -7  -1  307.07    7.11   0
  -7   7   1  280.38    9.16   0
   7  -7  -1  339.64   10.19   0
   6  -7  -1  186.62    6.44   0
  -6   7   1  177.98    8.49   0
  -6   7   1  169.37    6.30   0
   6  -7  -1  204.10    7.33   0
  -5   7   1  258.03    6.77   0
   5  -7  -1  267.24    7.01   0
   5  -7  -1  284.90    9.18   0
  -5   7   1  246.76    7.99   0
   4  -7  -1 1510.24   13.44   0
  -4   7   1 1314.68   10.22   0
   4  -7  -1 1443.01   10.46   0
  -4   7   1 1326.69   12.44   0
   3  -7  -1   26.48    6.32   0
   3  -7  -1   31.62    7.25   0
  -3   7   1   27.83    6.05   0
  -3   7   1   33.56    6.16   0
   2  -7  -1 1237.85   10.95   0
  -2   7   1 1045.82   10.97   0
   2  -7  -1 1141.27   10.46   0
  -2   7   1 1115.31   10.56   0
   1  -7  -1  831.75    9.60   0
  -1   7   1  714.65    9.68   0
  -1   7   1  766.19    9.21   0
   1  -7  -1  765.41    9.78   0
   0   7   1 4203.90   17.47   0
   0   7   1 3964.14   21.57   0
   0  -7  -1 4552.54   18.07   0
   1   7   1  152.89    8.97   0
  -1  -7  -1  171.71    7.11   0
   1   7   1  166.92    7.11   0
   2   7   1  317.64   12.10   0
   2   7   1  343.37    7.64   0
   3   7   1 2044.80   13.01   0
   4   7   1  658.00   17.97   0
   4   7   1  755.88    9.61   0
   5   7   1  199.69   11.90   0
   5   7   1  213.61    7.76   0
   6   7   1   52.50    6.60   0
   6   7   1   46.27    8.89   0
   7   7   1   51.29    7.79   0
   7   7   1   57.15    9.26   0
   7   7   1   62.69    7.94   0
   8   7   1  781.48   11.63   0
   8   7   1  621.26   11.06   0
   8   7   1  725.49   13.50   0
   9   7   1  394.99   11.58   0
   9   7   1  450.08   10.96   0
   9   7   1  442.83   11.06   0
  10   7   1  276.83   10.40   0
  10   7   1  208.32   10.44   0
  10   7   1  214.89   10.82   0
  -9   8   1  250.28   12.57   0
  -9   8   1  253.51    7.52   0
   9  -8  -1  215.81    7.87   0
  -8   8   1   62.92    9.31   0
  -8   8   1   48.75    6.48   0
   8  -8  -1   58.82    6.43   0
   7  -8  -1   85.04    6.41   0
  -7   8   1   90.24    6.28   0
  -7   8   1   79.00    7.86   0
   7  -8  -1   93.89    8.69   0
   6  -8  -1  785.42   11.28   0
  -6   8   1  648.85   10.35   0
   6  -8  -1  732.90    8.49   0
  -6   8   1  674.01    8.28   0
   5  -8  -1 1287.88   10.11   0
  -5   8   1 1205.83    9.88   0
   5  -8  -1 1412.10   13.27   0
  -5   8   1 1239.43   11.35   0
   4  -8  -1  326.87    9.34   0
  -4   8   1  288.01    7.98   0
  -4   8   1  297.30    7.12   0
   4  -8  -1  333.03    6.94   0
   3  -8  -1  442.58    9.57   0
  -3   8   1  403.19    7.93   0
  -3   8   1  393.06    7.69   0
   3  -8  -1  409.57    7.53   0
  -2   8   1   53.41    6.27   0
   2  -8  -1   52.72    6.49   0
  -2   8   1   51.68    6.06   0
   2  -8  -1   46.44    6.17   0
  -1   8   1 2554.02   15.39   0
   1  -8  -1 2967.82   14.68   0
  -1   8   1 2697.49   13.96   0
   0  -8  -1 1947.11   12.39   0
   0   8   1 1630.52   15.33   0
   0   8   1 1805.56   12.12   0
   1   8   1   79.37    7.92   0
  -1  -8  -1   90.70    6.71   0
   1   8   1   85.71    6.49   0
   2   8   1   27.28    9.74   0
   2   8   1   32.63    6.33   0
   3   8   1 1262.53   10.49   0
   3   8   1 1174.29   22.59   0
   4   8   1   27.25    6.04   0
   5   8   1   81.76    6.56   0
   5   8   1   68.54   13.94   0
   6   8   1   73.40    7.77   0
   6   8   1   55.94   12.20   0
   7   8   1  412.80    9.65   0
   7   8   1  382.00   13.99   0
   8   8   1  119.20   10.33   0
   8   8   1  106.56    8.74   0
   8   8   1  138.84    7.34   0
   9   8   1  320.23   10.38   0
   9   8   1  304.72    9.23   0
   9   8   1  304.48   12.53   0
  -8   9   1  199.55    9.38   0
  -8   9   1  194.02    7.14   0
   8  -9  -1  244.58    7.09   0
   7  -9  -1   26.42    6.15   0
   7  -9  -1   25.82    7.90   0
  -7   9   1   19.74    6.23   0
  -7   9   1   23.93    7.34   0
  -6   9   1  622.14   10.36   0
   6  -9  -1  689.44    8.29   0
   6  -9  -1  793.28   10.38   0
  -6   9   1  636.50    8.01   0
   5  -9  -1    7.44    6.15   0
  -5   9   1    0.80    5.43   0
  -5   9   1    0.71    5.75   0
   5  -9  -1    5.75    5.45   0
   4  -9  -1  177.91    8.05   0
  -4   9   1  151.12    7.73   0
   4  -9  -1  168.02    6.62   0
  -4   9   1  147.70    6.44   0
  -3   9   1  637.30    8.34   0
   3  -9  -1  734.82    9.22   0
   3  -9  -1  675.28    9.46   0
  -3   9   1  636.59    8.73   0
  -2   9   1   93.61    6.18   0
  -2   9   1   99.57    6.80   0
   2  -9  -1  109.32    6.24   0
   2  -9  -1   96.48    6.57   0
  -1   9   1  118.84    6.26   0
  -1   9   1  106.83    6.68   0
   1  -9  -1  126.55    6.36   0
   0   9   1  154.26    6.40   0
   0   9   1  141.33    8.29   0
   0  -9  -1  166.69    6.58   0
   1   9   1  265.89   10.39   0
  -1  -9  -1  320.76    7.04   0
   1   9   1  288.73    7.13   0
   2   9   1 1102.07   10.01   0
   2   9   1 1068.46   17.29   0
   3   9   1  183.59    6.98   0
   3   9   1  166.25   15.05   0
   4   9   1 1532.99   11.08   0
   5   9   1  353.71    8.81   0
   6   9   1   -5.18    6.11   0
   7   9   1  461.12    8.64   0
   8   9   1   92.08    8.62   0
   8   9   1   68.59    7.10   0
   9   9   1   83.76    9.34   0
   9   9   1  109.94    7.90   0
  -8  10   1   11.40    6.41   0
   8 -10  -1    9.88    6.31   0
  -8  10   1    6.73    8.12   0
  -7  10   1  225.29    7.10   0
   7 -10  -1  275.71    7.23   0
  -7  10   1  237.36    8.95   0
   7 -10  -1  278.53    9.77   0
  -6  10   1  298.20    7.47   0
   6 -10  -1  343.66    8.26   0
  -6  10   1  281.29    7.04   0
   6 -10  -1  299.00    7.11   0
  -5  10   1  111.31    6.30   0
   5 -10  -1  118.14    6.11   0
  -5  10   1  119.85    7.66   0
   5 -10  -1  140.35    6.85   0
  -4  10   1   50.79    6.08   0
   4 -10  -1   65.73    5.48   0
  -4  10   1   46.95    5.93   0
   4 -10  -1   60.46    6.02   0
  -3  10   1   42.24    6.00   0
   3 -10  -1   40.14    5.96   0
   3 -10  -1   43.56    6.13   0
  -3  10   1   37.08    5.94   0
  -2  10   1  329.02    7.62   0
  -2  10   1  335.32    7.27   0
   2 -10  -1  380.28    7.37   0
  -1  10   1  106.46    6.75   0
   1 -10  -1  125.34    6.58   0
  -1  10   1  115.90    6.52   0
   0  10   1   45.59    6.28   0
   0 -10  -1   47.23    6.08   0
   0  10   1   34.83    8.02   0
   1  10   1 1080.87   13.81   0
   1  10   1 1178.39   10.00   0
   2  10   1 1324.60   10.44   0
   2  10   1 1175.61   17.92   0
   3  10   1  223.50    6.97   0
   3  10   1  187.42   19.95   0
   4  10   1  120.62    6.36   0
   5  10   1   48.97    6.38   0
   6  10   1  420.87    8.41   0
   7  10   1  148.02    7.34   0
   8  10   1  372.58    8.64   0
   8  10   1  259.96    9.41   0
  -7  11   1  218.53    7.30   0
  -7  11   1  193.67    9.17   0
   7 -11  -1  226.52    7.21   0
  -6  11   1    3.67    6.03   0
   6 -11  -1    5.58    5.93   0
  -6  11   1    0.28    7.69   0
   6 -11  -1    4.62    8.28   0
  -5  11   1  129.59    6.46   0
   5 -11  -1  138.75    6.82   0
  -5  11   1  124.27    8.21   0
   5 -11  -1  162.08    6.93   0
   4 -11  -1  564.67    7.96   0
  -4  11   1  552.74    8.34   0
   4 -11  -1  660.69    9.04   0
  -4  11   1  535.71    8.10   0
  -3  11   1   34.28    5.72   0
   3 -11  -1   40.68    5.98   0
  -3  11   1   37.04    6.10   0
  -2  11   1    2.60    7.06   0
  -2  11   1    6.79    5.48   0
   2 -11  -1    8.36    5.73   0
  -1  11   1  116.61    6.27   0
   1 -11  -1  142.97    6.37   0
  -1  11   1  118.82    8.20   0
   0  11   1  549.40    9.50   0
   0  11   1  567.07    7.94   0
   0 -11  -1  665.19    8.15   0
   1  11   1 1249.92   10.03   0
   1  11   1 1165.49   14.26   0
   2  11   1   40.64    6.04   0
   2  11   1   34.00   10.56   0
   3  11   1  356.88    7.33   0
   4  11   1   27.22    6.04   0
   5  11   1  149.06    6.82   0
   6  11   1  133.16    7.12   0
   7  11   1   67.42    7.07   0
   8  11   1   16.93    6.96   0
   8  11   1   19.49    7.34   0
  -6  12   1    6.94    6.28   0
  -6  12   1   13.72    6.51   0
   6 -12  -1   17.09    6.30   0
   5 -12  -1   75.92    6.65   0
  -5  12   1   60.12    6.30   0
  -5  12   1   59.90    6.37   0
   5 -12  -1   75.77    6.27   0
   4 -12  -1  991.66   10.06   0
  -4  12   1  807.16    8.92   0
  -4  12   1  784.97    9.40   0
  -3  12   1    1.80    7.60   0
  -3  12   1    4.81    5.76   0
   3 -12  -1    8.35    6.29   0
  -2  12   1   65.64    5.74   0
   2 -12  -1   73.42    6.01   0
  -2  12   1   71.48    7.75   0
  -1  12   1   11.72    7.44   0
  -1  12   1    1.45    5.57   0
   1 -12  -1    0.90    5.80   0
   0  12   1 1395.45   13.34   0
   0  12   1 1482.76   10.78   0
   1  12   1   76.73    9.65   0
   1  12   1   90.21    6.32   0
   2  12   1  462.47   14.41   0
   2  12   1  503.86    7.73   0
   3  12   1    3.54    5.88   0
   4  12   1  177.01    6.95   0
   5  12   1   25.32    6.18   0
   6  12   1   54.92    6.66   0
   7  12   1   18.29    8.28   0
  -6  13   1   20.11    6.93   0
  -6  13   1   11.98    7.05   0
  -5  13   1    7.78    6.47   0
  -5  13   1   19.05    6.40   0
   4 -13  -1   14.23    6.22   0
  -4  13   1   11.39    6.06   0
  -4  13   1   12.03    7.80   0
  -3  13   1  526.18    8.84   0
  -3  13   1  482.86    7.83   0
   3 -13  -1  579.26    8.48   0
  -2  13   1   59.20    8.19   0
   2 -13  -1   81.89    6.19   0
  -2  13   1   55.23    6.06   0
  -1  13   1  322.73    9.65   0
  -1  13   1  337.01    6.89   0
   0  13   1  374.80    9.90   0
   0  13   1  361.17    7.35   0
   1  13   1  696.00    8.45   0
   1  13   1  673.59   13.36   0
   2  13   1  145.39    6.73   0
   2  13   1  142.95   13.30   0
   3  13   1    8.36    5.88   0
   4  13   1    5.85    6.23   0
   5  13   1   33.73    6.65   0
   6  13   1   75.56    7.15   0
  -4  14   1    2.25    6.85   0
  -4  14   1    7.09    6.12   0
  -3  14   1   12.21    6.04   0
  -3  14   1   13.22    6.87   0
  -2  14   1  284.76    7.32   0
  -2  14   1  253.13    9.51   0
  -1  14   1  336.00    7.23   0
  -1  14   1  327.08    8.80   0
   0  14   1   11.85    8.53   0
   0  14   1   -2.04    6.03   0
   1  14   1   20.71    8.76   0
   1  14   1   21.66    6.18   0
   2  14   1  713.78    9.02   0
   3  14   1   68.37    6.14   0
   4  14   1    1.64    6.57   0
   5  14   1   26.34    6.92   0
  -3  15   1    8.08    7.20   0
  -3  15   1   10.79    6.35   0
  -2  15   1  242.04    8.87   0
  -2  15   1  232.67    7.44   0
  -1  15   1   12.78    6.18   0
  -1  15   1    6.69    8.69   0
   0  15   1   58.00    6.51   0
   0  15   1   52.23   10.74   0
   1  15   1    9.89   10.73   0
   1  15   1   14.54    6.32   0
   2  15   1  198.65    7.24   0
   3  15   1  142.22    7.53   0
   3  14  -2  218.40    7.78   0
   2  14  -2   10.99    6.63   0
   1  14  -2   36.56    6.60   0
  -1 -14   2   34.67    6.35   0
   0 -14   2   57.13    6.42   0
   0  14  -2   46.46    6.60   0
   1 -14   2   61.40    6.56   0
  -1  14  -2   42.22    6.54   0
  -2  14  -2   45.90    6.44   0
   2 -14   2   43.60    6.51   0
  -3  14  -2   73.45    6.57   0
   3 -14   2   67.43    7.08   0
   4  13  -2  249.56    7.97   0
   3  13  -2   43.38    6.54   0
   2  13  -2  339.90    7.17   0
  -2 -13   2  371.35    7.49   0
  -1 -13   2    7.43    5.97   0
   1  13  -2   -3.50    6.22   0
   0  13  -2   76.14    6.42   0
   0 -13   2   69.28    6.31   0
   1 -13   2  196.23    6.93   0
  -1  13  -2  155.09    6.71   0
  -2  13  -2  121.14    8.18   0
  -2  13  -2  115.30    6.43   0
   2 -13   2  134.46    6.60   0
  -3  13  -2   54.31    6.49   0
   3 -13   2   63.16    8.17   0
   3 -13   2   69.68    6.67   0
  -3  13  -2   57.65    7.65   0
   4 -13   2  106.51    6.89   0
  -4  13  -2   77.55    7.59   0
   4 -13   2   79.71    7.14   0
  -4  13  -2   81.85    6.78   0
  -5  13  -2  187.06    7.20   0
   5 -13   2  201.07    7.70   0
  -5  13  -2  152.34    8.59   0
   5 -13   2  176.28    7.77   0
   6  12  -2  270.45    8.27   0
   5  12  -2   -0.49    6.55   0
   4  12  -2  118.59    6.70   0
   3  12  -2  351.36    7.38   0
   2  12  -2  183.51    6.81   0
  -2 -12   2  192.49    6.45   0
   1  12  -2  102.79    6.57   0
  -1 -12   2  125.40    6.32   0
   0  12  -2    8.82    5.84   0
   0 -12   2    6.27    5.75   0
  -1  12  -2   14.15    6.05   0
   1 -12   2   19.61    6.00   0
   2 -12   2  715.04    8.46   0
   2 -12   2  708.98    9.57   0
  -2  12  -2  575.28   11.57   0
  -2  12  -2  622.91    7.87   0
  -3  12  -2   98.59    8.92   0
   3 -12   2  122.25    6.47   0
   3 -12   2  109.48    8.05   0
  -3  12  -2   92.97    6.29   0
  -4  12  -2  360.26    8.74   0
   4 -12   2  370.90    8.21   0
  -4  12  -2  345.48    7.17   0
   4 -12   2  391.19    7.58   0
   5 -12   2   -2.32    6.50   0
  -5  12  -2    2.20    6.78   0
   5 -12   2   -0.50    6.17   0
  -5  12  -2    1.19    6.14   0
   6 -12   2  210.55    7.96   0
   6 -12   2  181.61    7.67   0
  -6  12  -2  197.81    7.51   0
  -6  12  -2  172.18    8.27   0
   6  11  -2   48.99    8.83   0
   5  11  -2  318.66    8.96   0
   4  11  -2   49.02    6.39   0
  -3 -11   2   27.22    5.75   0
   3  11  -2   27.93    6.13   0
  -2 -11   2  216.38    6.63   0
   2  11  -2  166.12    6.60   0
   1  11  -2  446.24    7.79   0
  -1 -11   2  519.63    7.81   0
   0  11  -2  128.32    6.47   0
   0 -11   2  136.99    6.45   0
  -1  11  -2   41.17    5.89   0
   1 -11   2   35.52    5.91   0
  -1  11  -2   33.09    8.52   0
  -2  11  -2   23.35    5.88   0
   2 -11   2   33.97    5.97   0
  -2  11  -2   26.38    6.74   0
   2 -11   2   26.38    6.06   0
  -3  11  -2 1778.61   14.44   0
  -3  11  -2 1753.94   11.24   0
   3 -11   2 1916.35   12.94   0
   3 -11   2 2160.47   12.32   0
   4 -11   2   80.26    6.55   0
  -4  11  -2   74.31    6.72   0
  -4  11  -2   68.80    6.14   0
   4 -11   2   91.25    7.54   0
  -5  11  -2   27.93    6.69   0
  -5  11  -2   21.32    6.03   0
   5 -11   2   18.00    6.56   0
   5 -11   2   23.01    6.32   0
   6 -11   2   48.77    6.42   0
  -6  11  -2   48.02    6.60   0
  -6  11  -2   49.98    6.85   0
   6 -11   2   43.57    6.91   0
  -7  11  -2  330.50    8.61   0
   7 -11   2  366.87   10.60   0
   7 -11   2  338.68    8.31   0
  -7  11  -2  339.52    8.47   0
   7  10  -2   44.01    7.08   0
   6  10  -2  138.21    7.32   0
   5  10  -2   51.69    6.68   0
   4  10  -2  543.87    8.09   0
   3  10  -2  151.82    6.56   0
  -3 -10   2  172.37    6.48   0
   2  10  -2  654.21    8.11   0
  -2 -10   2  755.15    8.24   0
   1  10  -2   -5.68    5.79   0
  -1 -10   2    2.71    5.49   0
   0 -10   2  810.29    8.49   0
   0  10  -2  669.29    8.21   0
   1 -10   2  810.72   10.83   0
  -1  10  -2  758.63    8.45   0
  -1  10  -2  765.06   11.89   0
   1 -10   2  862.52    8.73   0
   2 -10   2  229.79    8.50   0
   2 -10   2  252.16    6.73   0
  -2  10  -2  220.38    7.92   0
  -2  10  -2  212.63    6.53   0
   3 -10   2  167.74    6.70   0
  -3  10  -2  143.86    6.27   0
   3 -10   2  179.17    6.27   0
  -3  10  -2  157.19    7.15   0
  -4  10  -2  276.17    6.84   0
   4 -10   2  280.67    8.47   0
  -4  10  -2  259.82    8.81   0
   4 -10   2  316.09    8.35   0
  -5  10  -2    1.65    5.37   0
   5 -10   2   10.70    5.78   0
  -5  10  -2   -1.70    6.47   0
   5 -10   2   -0.12    6.18   0
  -6  10  -2   12.77    6.34   0
   6 -10   2   23.80    6.40   0
   6 -10   2   23.86    6.08   0
  -6  10  -2   12.94    6.21   0
  -7  10  -2   13.33    6.50   0
   7 -10   2   13.76    6.18   0
   7 -10   2   -0.39    8.42   0
  -7  10  -2    9.96    6.31   0
   8   9  -2   -2.62    7.11   0
   7   9  -2    5.02    6.50   0
   6   9  -2   25.47    6.52   0
   5   9  -2 1230.63   10.91   0
   4   9  -2    9.74    6.30   0
  -3  -9   2 1134.98    9.67   0
   3   9  -2  995.36    9.60   0
   2   9  -2    2.75    6.16   0
  -2  -9   2    8.39    5.77   0
   1   9  -2  256.52    7.31   0
  -1  -9   2  280.47    7.04   0
   0  -9   2  217.21    6.83   0
   0  -9   2  223.04    8.72   0
   0   9  -2  211.01    7.02   0
   1  -9   2   61.15    7.73   0
  -1   9  -2   62.99    9.04   0
  -1   9  -2   60.94    6.43   0
   1  -9   2   69.05    6.49   0
  -2   9  -2  869.17   11.57   0
   2  -9   2  910.09   10.03   0
  -2   9  -2  897.10    8.94   0
   2  -9   2 1033.22    9.45   0
  -3   9  -2   73.60    6.06   0
   3  -9   2   97.88    6.41   0
   3  -9   2   88.15    6.18   0
  -3   9  -2   84.67    6.50   0
  -4   9  -2  127.88    6.50   0
   4  -9   2  128.73    6.30   0
  -4   9  -2  122.33    6.57   0
   4  -9   2  136.91    6.71   0
  -5   9  -2  467.85    8.01   0
   5  -9   2  549.30    8.69   0
   5  -9   2  522.29    7.85   0
  -5   9  -2  443.90    7.77   0
  -6   9  -2  308.37    7.35   0
   6  -9   2  323.92    8.23   0
  -6   9  -2  302.42    7.52   0
   6  -9   2  349.45    9.31   0
   7  -9   2    6.03    7.86   0
  -7   9  -2   14.45    6.46   0
   7  -9   2    7.84    6.17   0
  -7   9  -2    5.16    6.04   0
   8  -9   2  122.83    7.03   0
  -8   9  -2   93.80    7.10   0
  -8   9  -2  114.95    7.48   0
   8  -9   2  142.98    7.79   0
   8   8  -2  155.97    9.46   0
   7   8  -2    0.65    6.41   0
   6   8  -2  138.25    7.06   0
   5   8  -2  692.51   10.30   0
   4   8  -2 1275.38   10.65   0
   3   8  -2  223.46    6.79   0
  -3  -8   2  253.60    6.90   0
  -2  -8   2   19.84    5.60   0
   2   8  -2    5.43    5.80   0
   1   8  -2  149.15    6.63   0
  -1  -8   2  165.24    6.32   0
   0  -8   2  108.98    8.00   0
   0   8  -2   92.43    9.22   0
   0   8  -2  102.55    6.29   0
   0  -8   2  104.39    6.05   0
   1  -8   2  573.37    8.88   0
  -1   8  -2  559.15    8.08   0
   1  -8   2  618.84    8.26   0
  -1   8  -2  554.71    9.77   0
  -2   8  -2   27.54    6.21   0
  -2   8  -2   35.59    6.04   0
   2  -8   2   41.68    7.50   0
   2  -8   2   37.16    5.82   0
   3  -8   2   10.94    5.92   0
  -3   8  -2    0.36    5.60   0
  -3   8  -2    6.32    6.41   0
   3  -8   2    8.64    6.24   0
  -4   8  -2 1124.73    9.90   0
   4  -8   2 1333.96   10.59   0
  -4   8  -2 1138.42   10.29   0
   4  -8   2 1211.15   11.01   0
   5  -8   2  802.67    8.96   0
   5  -8   2  903.15    9.39   0
  -5   8  -2  736.32    8.70   0
  -5   8  -2  750.16    9.11   0
  -6   8  -2   67.71    6.25   0
   6  -8   2   83.66    6.36   0
  -6   8  -2   73.37    7.60   0
   6  -8   2   67.93    6.06   0
  -7   8  -2   46.17    6.38   0
   7  -8   2   47.48    6.67   0
  -7   8  -2   38.98    5.97   0
   7  -8   2   47.54    5.92   0
   8  -8   2   11.27    6.27   0
  -8   8  -2   -1.69    6.56   0
  -8   8  -2    4.97    6.46   0
   8  -8   2    6.66    6.74   0
   9  -8   2  292.34    6.84   0
  -9   8  -2  296.94    8.27   0
  -9   8  -2  310.26   10.86   0
   9  -8   2  313.69   11.48   0
   9   7  -2   74.04   10.79   0
   9   7  -2   75.61    9.30   0
   8   7  -2  239.61    9.70   0
   8   7  -2  281.98    9.99   0
   7   7  -2   65.01    7.87   0
   6   7  -2  550.90    9.00   0
   5   7  -2  127.41    8.30   0
   4   7  -2 2585.88   14.41   0
   3   7  -2  115.44    6.70   0
  -3  -7   2  128.73    6.53   0
   2   7  -2    8.22    5.88   0
  -2  -7   2    3.37    5.73   0
   1   7  -2   61.24    6.24   0
  -1  -7   2   58.99    6.18   0
   0  -7   2 2240.86   12.87   0
   0  -7   2 2065.32   17.20   0
   0   7  -2 2068.54   12.50   0
   0   7  -2 1958.42   18.99   0
  -1   7  -2   12.48    5.85   0
   1  -7   2    5.13    7.70   0
   1  -7   2    0.25    6.09   0
  -1   7  -2   -1.87    6.87   0
   2  -7   2  719.82    9.42   0
  -2   7  -2  661.06    9.49   0
   2  -7   2  780.88    9.00   0
  -2   7  -2  676.96    8.80   0
  -3   7  -2 1262.03   11.28   0
   3  -7   2 1377.89   10.87   0
   3  -7   2 1332.96   11.18   0
  -3   7  -2 1245.48   10.36   0
   4  -7   2 1386.04   11.07   0
   4  -7   2 1283.51   10.46   0
  -4   7  -2 1219.24   10.56   0
  -4   7  -2 1223.51   10.63   0
   5  -7   2    7.78    5.86   0
   5  -7   2   -3.39    6.19   0
  -5   7  -2   -2.59    5.90   0
  -5   7  -2   10.47    6.21   0
  -6   7  -2  348.81    7.04   0
   6  -7   2  390.75    9.24   0
   6  -7   2  384.72    7.20   0
  -6   7  -2  338.38    7.46   0
  -7   7  -2   33.51    6.24   0
   7  -7   2   40.80    6.16   0
  -7   7  -2   29.62    6.18   0
   7  -7   2   32.93    7.77   0
   8  -7   2  232.09    5.69   0
  -8   7  -2  225.75    7.22   0
  -8   7  -2  216.38    9.17   0
   8  -7   2  251.74    9.48   0
   9  -7   2   80.61    7.13   0
   9  -7   2   86.54    9.26   0
  -9   7  -2   61.26    7.08   0
  -9   7  -2   81.22    8.87   0
   9   6  -2   29.03   10.05   0
   9   6  -2   31.00   10.82   0
   8   6  -2    6.43    8.15   0
   8   6  -2   10.41    8.28   0
   7   6  -2  883.80   12.20   0
   6   6  -2   10.09    7.68   0
   5   6  -2  776.85   10.85   0
   4   6  -2  114.56    7.04   0
   3   6  -2  948.69   10.21   0
  -3  -6   2 1054.17   10.22   0
  -2  -6   2  233.04    7.01   0
   2   6  -2  205.88    7.05   0
  -1  -6   2    3.66    9.52   0
  -1  -6   2    7.76    5.97   0
   1   6  -2    5.05    6.33   0
   0  -6   2  224.27    9.10   0
   0   6  -2  217.18   10.54   0
   0   6  -2  233.86    7.14   0
   0  -6   2  240.68    7.17   0
   1  -6   2 2816.98   14.39   0
  -1   6  -2 2565.67   13.85   0
   1  -6   2 2666.44   17.34   0
  -1   6  -2 2492.31   18.77   0
   2  -6   2  466.21    8.22   0
  -2   6  -2  406.28    9.29   0
   2  -6   2  411.32    7.97   0
  -2   6  -2  396.63    7.92   0
   3  -6   2 2435.40   14.60   0
   3  -6   2 2317.41   13.91   0
  -3   6  -2 2234.39   13.24   0
  -3   6  -2 2203.07   14.74   0
  -4   6  -2   95.36    6.26   0
  -4   6  -2   94.35    7.89   0
   4  -6   2  101.58    6.22   0
   4  -6   2   90.22    7.02   0
   5  -6   2 1094.88   10.60   0
  -5   6  -2  911.94   10.87   0
   5  -6   2 1001.81    9.54   0
  -5   6  -2  925.80    9.49   0
   6  -6   2  402.49    8.39   0
   6  -6   2  362.26    7.42   0
  -6   6  -2  343.35    7.34   0
  -6   6  -2  342.59    7.87   0
   7  -6   2  393.83    9.60   0
   7  -6   2  363.44    7.46   0
  -7   6  -2  346.31    7.31   0
  -7   6  -2  326.91    8.95   0
  -8   6  -2   40.15    6.56   0
   8  -6   2   54.39    8.06   0
   8  -6   2   58.51    6.41   0
  -8   6  -2   58.95    8.15   0
  -9   6  -2   50.83    6.50   0
   9  -6   2   61.55    6.61   0
  -9   6  -2   53.23    8.50   0
   9  -6   2   47.77    8.67   0
   9   5  -2   78.53   12.59   0
   9   5  -2   75.97   10.80   0
   8   5  -2  126.19    9.97   0
   8   5  -2  110.80    9.07   0
   7   5  -2  430.65   10.51   0
   6   5  -2  385.39    8.67   0
   5   5  -2  182.81    7.63   0
   4   5  -2  708.66    9.77   0
  -3  -5   2  163.61    6.70   0
   3   5  -2  158.87    8.37   0
   2   5  -2 2158.96   13.60   0
  -2  -5   2 2324.34   13.75   0
  -1  -5   2  130.17   11.22   0
  -1  -5   2  134.22    6.85   0
   1   5  -2  131.69    6.99   0
   0  -5   2  671.44    9.00   0
   0   5  -2  640.19    9.09   0
   0  -5   2  633.11   12.38   0
  -1   5  -2 1437.65   11.71   0
  -1   5  -2 1372.24   14.80   0
   1  -5   2 1470.20   15.06   0
   1  -5   2 1561.81   12.16   0
   2  -5   2 3915.83   17.58   0
  -2   5  -2 3500.63   19.25   0
   2  -5   2 3689.47   18.21   0
  -2   5  -2 3682.47   16.78   0
   3  -5   2 2766.48   16.01   0
  -3   5  -2 2531.76   14.25   0
   3  -5   2 2623.47   15.67   0
  -3   5  -2 2496.34   15.70   0
  -4   5  -2   60.50    7.53   0
   4  -5   2   71.45    6.55   0
  -4   5  -2   68.40    6.34   0
   4  -5   2   77.85    6.29   0
   5  -5   2   27.48    6.31   0
  -5   5  -2   31.50    7.61   0
  -5   5  -2   29.39    6.06   0
   5  -5   2   25.97    5.90   0
   6  -5   2 1190.19   10.02   0
  -6   5  -2 1089.20    9.83   0
  -6   5  -2 1109.55   11.37   0
   6  -5   2 1251.14   12.82   0
   7  -5   2  530.73    8.07   0
   7  -5   2  550.64   10.62   0
  -7   5  -2  485.96    9.74   0
  -7   5  -2  484.22    7.93   0
   8  -5   2    4.64    4.35   0
  -8   5  -2    2.68    7.83   0
  -8   5  -2    8.36    5.87   0
   8  -5   2    9.41    7.82   0
  -9   5  -2    8.72    6.35   0
  -9   5  -2    6.66    8.48   0
   9  -5   2    6.12    8.31   0
   9  -5   2   25.70    6.40   0
 -10   5  -2   85.28   11.18   0
  10  -5   2   76.31    7.18   0
 -10   5  -2   88.07    6.95   0
  10  -5   2   86.45   11.02   0
   9   4  -2   12.68   13.73   0
   9   4  -2   15.54   12.73   0
   8   4  -2   13.77   10.13   0
   8   4  -2   15.97   10.49   0
   7   4  -2  201.60   10.90   0
   7   4  -2  252.36   10.84   0
   6   4  -2 1705.39   16.02   0
  -5  -4   2  435.99   12.65   0
   5   4  -2  467.20    9.22   0
   4   4  -2  530.57    9.36   0
  -3  -4   2 1820.65   13.84   0
   3   4  -2 1620.42   14.41   0
   2   4  -2 3114.49   17.27   0
  -2  -4   2 3353.07   17.56   0
  -1  -4   2  581.04   18.73   0
   1   4  -2  591.16    9.64   0
  -1  -4   2  632.29    9.70   0
   0  -4   2   74.32    9.49   0
   0   4  -2   77.86    7.03   0
   0  -4   2   76.41    7.06   0
   1  -4   2 2141.16   17.17   0
  -1   4  -2 2160.76   14.59   0
  -1   4  -2 2101.18   17.91   0
   1  -4   2 2274.89   14.99   0
  -2   4  -2 6267.59   22.63   0
   2  -4   2 6684.30   24.04   0
   2  -4   2 6335.67   24.50   0
  -2   4  -2 6066.34   24.66   0
   3  -4   2   29.58    6.24   0
   3  -4   2   32.86    7.62   0
  -3   4  -2   25.59    6.30   0
  -3   4  -2   31.89    6.17   0
   4  -4   2  113.93    8.28   0
  -4   4  -2  116.16    6.67   0
  -4   4  -2  114.23    6.58   0
   4  -4   2  112.17    6.74   0
  -5   4  -2  181.25    6.76   0
   5  -4   2  195.56    7.52   0
  -5   4  -2  166.83    8.53   0
   5  -4   2  192.77    6.79   0
   6  -4   2 1118.63   10.00   0
  -6   4  -2 1096.73   12.63   0
  -6   4  -2 1132.72   10.00   0
   6  -4   2 1198.14   13.13   0
  -7   4  -2   15.67    5.96   0
   7  -4   2   33.21    5.97   0
  -7   4  -2   25.59    7.51   0
   7  -4   2   28.38    8.01   0
  -8   4  -2  158.31    9.14   0
   8  -4   2  156.77    6.79   0
  -8   4  -2  139.03    6.78   0
   8  -4   2  182.85    9.14   0
  -9   4  -2   41.36   10.18   0
   9  -4   2   55.89    9.82   0
  -9   4  -2   51.60    4.75   0
   9  -4   2   52.84    7.83   0
 -10   4  -2  300.90   13.11   0
  10  -4   2  319.97    8.03   0
  10  -4   2  365.38   12.87   0
 -10   4  -2  318.19    7.94   0
   9   3  -2  272.57    8.23   0
   8   3  -2    0.30   11.95   0
   8   3  -2    2.76   11.86   0
  -8  -3   2    2.74    6.64   0
   8   3  -2    9.12    7.67   0
  -7  -3   2   62.58    7.80   0
   7   3  -2   68.70    9.41   0
   7   3  -2   68.63    6.41   0
   7   3  -2   63.13   10.34   0
   6   3  -2  884.97   14.29   0
  -6  -3   2  786.91   10.98   0
   6   3  -2  858.05   12.25   0
   5   3  -2 1979.63   16.87   0
   5   3  -2 2008.98   17.48   0
  -5  -3   2 1860.59   16.91   0
   4   3  -2 2375.89   18.48   0
  -4  -3   2 2247.84   20.48   0
   3   3  -2   76.52    7.40   0
  -3  -3   2   82.47    7.24   0
  -3  -3   2   70.08    9.78   0
   2   3  -2    7.11    6.76   0
  -2  -3   2    5.75    8.06   0
  -2  -3   2    4.77   12.72   0
  -1  -3   2 6015.14   25.35   0
   1   3  -2 5840.59   25.02   0
   0  -3   2  981.16   12.38   0
   0  -3   2  940.47   17.05   0
   0   3  -2  928.89   12.22   0
   1  -3   2   22.12    8.08   0
  -1   3  -2   25.61    8.96   0
   1  -3   2   17.30   10.36   0
  -1   3  -2   21.86    7.92   0
   2  -3   2  547.49   10.46   0
  -2   3  -2  510.75   10.01   0
  -2   3  -2  512.09   10.55   0
   2  -3   2  529.61   10.33   0
   3  -3   2  841.10   10.88   0
   3  -3   2  773.95   10.06   0
  -3   3  -2  779.62   10.02   0
  -3   3  -2  776.72   10.32   0
  -4   3  -2  364.42    8.60   0
   4  -3   2  361.17    8.28   0
  -4   3  -2  371.30    7.78   0
   4  -3   2  390.17    8.85   0
  -5   3  -2  486.80    9.06   0
   5  -3   2  522.56   10.70   0
   5  -3   2  509.34    8.37   0
  -5   3  -2  482.73    8.34   0
   6  -3   2  134.67    8.68   0
  -6   3  -2  141.44    8.42   0
   6  -3   2  140.15    6.67   0
  -6   3  -2  125.90    6.51   0
   7  -3   2 1388.52   10.70   0
  -7   3  -2 1293.01   10.30   0
  -7   3  -2 1331.73   14.83   0
   7  -3   2 1434.96   14.83   0
  -8   3  -2   69.01    6.12   0
  -8   3  -2   73.52    9.99   0
   8  -3   2   82.01    8.56   0
   8  -3   2   60.50    6.54   0
   9  -3   2  404.62   12.61   0
  -9   3  -2  368.46   12.34   0
  -9   3  -2  375.42    7.59   0
   9  -3   2  401.18    7.78   0
  10  -3   2  104.94   11.18   0
  10  -3   2  100.00    6.80   0
 -10   3  -2   88.58    6.81   0
  10   2  -2    4.63    6.83   0
   9   2  -2   17.57    8.21   0
  -9  -2   2   19.91    6.62   0
  -8  -2   2  235.45    7.39   0
   8   2  -2  243.74    8.71   0
   7   2  -2  315.07   15.71   0
   7   2  -2  307.92    7.99   0
  -7  -2   2  288.65    7.74   0
   7   2  -2  290.37   16.77   0
   6   2  -2  410.93   14.86   0
   6   2  -2  492.38   14.41   0
  -6  -2   2  441.28    8.47   0
   6   2  -2  450.02    9.57   0
  -5  -2   2  922.20   11.86   0
   5   2  -2  955.89   12.55   0
   5   2  -2  990.62   14.92   0
   4   2  -2 5077.40   28.62   0
  -4  -2   2 4754.12   25.70   0
   4   2  -2 5011.92   26.14   0
   3   2  -2   14.89    8.38   0
  -3  -2   2   16.06    7.85   0
  -3  -2   2   12.90    8.19   0
  -2  -2   2  307.68   13.41   0
   2   2  -2  308.68    9.61   0
  -2  -2   2  337.52    9.70   0
  -1  -2   2  445.78   11.46   0
   1   2  -2  426.58   11.64   0
  -1   2  -2  257.09   11.00   0
   1  -2   2  245.10   11.36   0
   1  -2   2  254.19   14.03   0
   2  -2   2   36.12    8.64   0
  -2   2  -2   34.24    8.22   0
   2  -2   2   33.03    8.79   0
  -2   2  -2   34.19    8.30   0
   3  -2   2  244.35    8.15   0
   3  -2   2  253.59    9.04   0
  -3   2  -2  241.97   10.04   0
  -3   2  -2  235.23    8.01   0
   4  -2   2 6147.50   22.42   0
   4  -2   2 6195.31   27.21   0
  -4   2  -2 5956.42   22.13   0
  -4   2  -2 5965.60   26.17   0
  -5   2  -2  182.00    9.37   0
   5  -2   2  195.88    9.57   0
  -5   2  -2  199.09    7.32   0
   5  -2   2  207.17    7.34   0
   6  -2   2   55.44    8.43   0
  -6   2  -2   59.05    6.19   0
   6  -2   2   48.47    6.41   0
  -6   2  -2   61.71    8.24   0
   7  -2   2  177.19    6.95   0
   7  -2   2  191.37    9.49   0
  -7   2  -2  185.09    9.74   0
  -7   2  -2  183.45    7.10   0
  -8   2  -2  341.85   12.01   0
   8  -2   2  353.49   11.52   0
   8  -2   2  346.78    7.19   0
  -8   2  -2  335.65    7.17   0
  -9   2  -2  498.34    8.05   0
   9  -2   2  571.01   13.54   0
   9  -2   2  541.00    8.38   0
  -9   2  -2  475.04   13.46   0
  10  -2   2    2.10   10.74   0
  10  -2   2   -0.46    6.55   0
  10   1  -2   18.94    6.90   0
 -10  -1   2   20.09    6.83   0
   9   1  -2   52.11    8.04   0
  -9  -1   2   49.83    6.59   0
   8   1  -2   39.42    7.65   0
  -8  -1   2   43.83    6.12   0
  -7  -1   2 1351.52   11.79   0
   7   1  -2 1476.06   12.01   0
   6   1  -2   11.73   15.82   0
   6   1  -2   12.91   17.90   0
   6   1  -2    9.16    6.23   0
  -6  -1   2   14.53    7.31   0
  -5  -1   2  810.64   11.22   0
   5   1  -2  789.40   20.54   0
   5   1  -2  881.21   19.02   0
   5   1  -2  857.40   10.76   0
   4   1  -2  266.29   11.93   0
  -4  -1   2  239.88    8.02   0
   4   1  -2  247.35    9.60   0
  -3  -1   2  734.77   15.86   0
   3   1  -2  654.38   15.43   0
  -3  -1   2  628.40   12.14   0
   3   1  -2  652.70   11.44   0
   2   1  -2   33.66   10.45   0
  -2  -1   2   34.14    9.32   0
  -2  -1   2   37.97   10.03   0
   1   1  -2 5018.90   32.02   0
  -1  -1   2 5186.61   33.00   0
   0  -1   2  259.05   12.75   0
   0   1  -2  249.41   12.63   0
   1  -1   2 4674.07   33.72   0
   1  -1   2 4654.06   28.58   0
  -1   1  -2 4588.03   28.47   0
   2  -1   2   52.73   10.17   0
  -2   1  -2   50.33    9.73   0
   2  -1   2   48.80   10.32   0
  -2   1  -2   48.23   10.06   0
  -3   1  -2 1486.46   13.97   0
   3  -1   2 1525.64   17.00   0
   3  -1   2 1512.56   14.19   0
  -3   1  -2 1497.72   15.73   0
   4  -1   2 3462.27   21.78   0
  -4   1  -2 3435.12   22.74   0
   4  -1   2 3366.32   17.59   0
  -4   1  -2 3344.59   17.51   0
  -5   1  -2 1356.44   15.76   0
   5  -1   2 1354.02   11.48   0
   5  -1   2 1338.06   14.44   0
  -5   1  -2 1301.93   11.16   0
  -6   1  -2   88.86    6.38   0
  -6   1  -2   91.31    8.94   0
   6  -1   2   90.55    8.72   0
   6  -1   2   78.68    6.54   0
  -7   1  -2  212.06    7.06   0
   7  -1   2  206.39    9.66   0
  -7   1  -2  199.71    9.99   0
   7  -1   2  204.08    7.19   0
   8  -1   2  156.47    9.42   0
  -8   1  -2  150.73    6.33   0
   8  -1   2  161.29    6.72   0
  -8   1  -2  145.61    9.48   0
   9  -1   2   -5.07    6.49   0
  -9   1  -2   -1.24    6.44   0
   9  -1   2    2.42    9.47   0
  10  -1   2  164.51    7.13   0
  10  -1   2  192.75   13.94   0
  11  -1   2   70.44    7.15   0
  10   0  -2  244.33    7.90   0
 -10   0   2  209.00    9.14   0
   9   0  -2  254.38    8.82   0
  -9   0   2  247.35    8.50   0
  -8   0   2  274.35    7.21   0
   8   0  -2  287.01    8.53   0
  -7   0   2  213.81    6.69   0
   7   0  -2  212.04    6.90   0
   6   0  -2 3095.89   16.69   0
  -6   0   2 2864.27   16.07   0
  -5   0   2   62.65    5.92   0
   5   0  -2   67.69    6.30   0
  -4   0   2  145.96    6.88   0
   4   0  -2  160.06    7.16   0
   3   0  -2   21.36   14.39   0
   3   0  -2   26.65    8.53   0
  -3   0   2   22.20    6.70   0
  -2   0   2 2043.79   29.48   0
   2   0  -2 1844.31   30.38   0
  -2   0   2 1843.91   18.25   0
  -1   0   2 2706.07   30.47   0
   1   0  -2 2592.28   30.86   0
   0   0  -2 1375.62   22.09   0
   0   0   2 1384.81   21.99   0
  -1   0  -2  127.97   13.03   0
   1   0   2  128.32   12.82   0
   2   0   2  586.61   15.26   0
   2   0   2  582.33   14.59   0
  -2   0  -2  586.44   15.01   0
   3   0   2 2177.47   17.53   0
  -3   0  -2 2189.34   17.55   0
   3   0   2 2215.11   19.94   0
  -3   0  -2 2280.98   20.57   0
   4   0   2   33.10    9.30   0
  -4   0  -2   42.20   10.03   0
   4   0   2   34.53    7.30   0
  -4   0  -2   29.24    6.98   0
   5   0   2 1100.77   11.03   0
  -5   0  -2 1112.58   11.82   0
  -5   0  -2 1098.25   15.86   0
   5   0   2 1115.17   15.08   0
  -6   0  -2 2305.61   13.72   0
   6   0   2 2287.13   13.70   0
   6   0   2 2336.28   19.07   0
  -6   0  -2 2170.48   19.43   0
  -7   0  -2  585.90    8.45   0
  -7   0  -2  553.20   12.00   0
   7   0   2  602.67    8.59   0
   7   0   2  598.07   12.92   0
  -8   0  -2    5.11    6.30   0
   8   0   2    1.65    9.57   0
   8   0   2    0.86    5.75   0
   9   0   2  376.28    7.63   0
   9   0   2  362.67   13.10   0
  10   0   2   54.95    6.84   0
  10   0   2   67.14   11.58   0
  11   0   2  230.99    7.92   0
 -10   1   2   11.62    6.52   0
  10  -1  -2   24.94    6.71   0
   9  -1  -2  417.47    8.25   0
  -9   1   2  394.01    7.82   0
   8  -1  -2 1094.74   10.14   0
  -8   1   2 1018.05    9.78   0
  -7   1   2  175.13    6.55   0
   7  -1  -2  192.46    6.86   0
  -6   1   2  402.53    7.79   0
   6  -1  -2  409.06    8.27   0
   5  -1  -2 1509.03   12.55   0
  -5   1   2 1464.81   11.39   0
   4  -1  -2  493.21    8.62   0
  -4   1   2  481.74    8.33   0
   3  -1  -2    4.84    7.08   0
  -3   1   2    9.55    6.70   0
  -2   1   2  677.81   12.14   0
   2  -1  -2  695.32   12.85   0
  -1   1   2  748.29   23.47   0
   1  -1  -2  659.95   24.18   0
   0   1   2  626.08   20.58   0
   0  -1  -2  585.36   20.42   0
  -1  -1  -2   81.11   14.38   0
   1   1   2   82.70   14.75   0
  -2  -1  -2 6795.61   39.24   0
   2   1   2 6829.13   39.82   0
  -3  -1  -2  931.15   15.84   0
   3   1   2  954.75   16.64   0
   3   1   2  948.71   13.67   0
   4   1   2 1435.42   17.54   0
   4   1   2 1415.43   13.65   0
  -4  -1  -2 1381.67   16.68   0
   5   1   2    4.54    9.11   0
   5   1   2    5.26    7.66   0
  -5  -1  -2    7.99    7.66   0
   6   1   2  583.73    8.99   0
   6   1   2  564.14   11.87   0
   7   1   2  182.84    9.67   0
   7   1   2  171.64    6.95   0
   8   1   2   59.78    6.22   0
   8   1   2   53.07    8.65   0
   9   1   2  109.74   11.32   0
   9   1   2   92.06    7.83   0
  10   1   2  736.33   17.38   0
  10   1   2  834.48   17.85   0
  10   1   2  722.76   10.74   0
  11   1   2   -0.94    8.31   0
  10  -2  -2   -4.08    8.07   0
 -10   2   2   -5.92    7.87   0
   9  -2  -2   26.20    6.17   0
  -9   2   2   26.10    7.29   0
  -8   2   2  123.44    7.59   0
   8  -2  -2  121.78    6.58   0
   7  -2  -2 1230.58   10.32   0
  -7   2   2 1146.87    9.90   0
   6  -2  -2    0.68    5.64   0
  -6   2   2   -4.68    5.46   0
   5  -2  -2   57.23    6.18   0
  -5   2   2   45.88    5.96   0
  -4   2   2 2886.32   15.41   0
   4  -2  -2 3017.05   15.90   0
   3  -2  -2 7020.85   24.88   0
  -3   2   2 6754.36   24.35   0
  -2   2   2  567.86   10.81   0
   2  -2  -2  609.38   11.30   0
  -2   2   2  642.78   19.00   0
  -1   2   2 7357.88   32.55   0
   1   2   2 2560.54   25.24   0
   2   2   2 1552.42   19.60   0
   3   2   2   23.49   10.58   0
   3   2   2   10.23    8.53   0
   4   2   2 3131.07   23.36   0
   4   2   2 3324.49   19.56   0
   5   2   2 1819.77   14.15   0
   5   2   2 1721.65   18.03   0
   6   2   2  339.86    9.01   0
   6   2   2  341.92   10.78   0
   7   2   2   28.25    8.80   0
   7   2   2   30.58    6.62   0
   8   2   2   12.01    8.28   0
   8   2   2   12.67    5.97   0
   9   2   2  435.31   12.65   0
   9   2   2  446.83    8.64   0
  10   2   2 1084.99   18.60   0
  10   2   2  906.17   11.54   0
  10   2   2  983.83   18.89   0
  11   2   2   84.69   20.27   0
  11   2   2   75.15    7.62   0
  11   2   2   75.60   19.77   0
  10  -3  -2  115.36    7.24   0
 -10   3   2  119.44    7.10   0
  -9   3   2   26.13    6.06   0
   9  -3  -2   36.36    6.52   0
  -8   3   2  295.69    6.82   0
   8  -3  -2  325.38    7.06   0
  -7   3   2   51.25    5.81   0
   7  -3  -2   51.50    6.29   0
  -6   3   2  886.38    8.71   0
   6  -3  -2  938.47    9.09   0
   5  -3  -2  444.36    7.85   0
  -5   3   2  423.55    7.58   0
  -5   3   2  428.26   22.52   0
   4  -3  -2 1847.14   12.37   0
  -4   3   2 1703.04   11.96   0
  -4   3   2 1719.69   24.13   0
  -3   3   2  320.16    7.71   0
   3  -3  -2  330.09    7.98   0
  -3   3   2  334.45   12.61   0
   2  -3  -2 3781.75   19.73   0
  -2   3   2 3600.15   19.02   0
  -2   3   2 3991.30   28.79   0
  -1   3   2 1903.66   17.11   0
  -1   3   2 2094.62   20.62   0
   3   3   2 1198.07   14.40   0
   4   3   2 4322.38   24.06   0
   4   3   2 3972.02   23.58   0
   5   3   2   40.20    6.70   0
   5   3   2   46.48    8.84   0
   6   3   2 1077.46   14.07   0
   6   3   2 1123.13   12.34   0
   7   3   2  505.68   11.72   0
   7   3   2  510.45    9.81   0
   8   3   2  177.83    9.39   0
   8   3   2  177.27    8.36   0
   9   3   2   69.03    9.97   0
   9   3   2   85.92    9.70   0
   9   3   2   77.07    8.47   0
  10   3   2  185.31   12.40   0
  10   3   2  179.16   11.66   0
  10   3   2  176.68    7.77   0
  11   3   2  179.48   16.05   0
  11   3   2  205.55    8.44   0
  11   3   2  209.01   15.42   0
 -10   4   2    8.00    6.64   0
  10  -4  -2    9.81    6.66   0
  -9   4   2  335.77    8.39   0
   9  -4  -2  321.11    7.42   0
  -8   4   2   26.24    5.86   0
   8  -4  -2   16.08    5.81   0
  -7   4   2  753.78    8.43   0
   7  -4  -2  834.74    8.57   0
   6  -4  -2   46.95    6.28   0
  -6   4   2   46.29   13.20   0
  -6   4   2   44.15    5.81   0
   5  -4  -2 1674.15   11.25   0
  -5   4   2 1499.48   19.74   0
  -5   4   2 1529.74   10.76   0
  -4   4   2 1128.55    9.24   0
   4  -4  -2 1198.33   10.47   0
  -4   4   2 1122.35   15.67   0
   3  -4  -2    8.97    6.28   0
  -3   4   2    6.11    8.22   0
  -3   4   2    7.38    5.96   0
   3  -4  -2   11.58    8.24   0
  -2   4   2   18.39    6.37   0
   2  -4  -2   20.66    6.63   0
  -2   4   2   21.17    8.36   0
  -1   4   2   11.64    7.84   0
  -1   4   2    7.95    7.62   0
   0   4   2 3648.25   21.78   0
   4   4   2 4547.44   22.14   0
   4   4   2 5177.07   27.64   0
   5   4   2 1412.50   14.93   0
   5   4   2 1256.16   13.96   0
   6   4   2   27.81    7.56   0
   6   4   2   32.08    8.12   0
   7   4   2   21.64    8.85   0
   7   4   2   31.59    7.93   0
   7   4   2   30.83    6.26   0
   8   4   2 1260.82   11.83   0
   8   4   2 1442.30   14.86   0
   8   4   2 1184.59   14.48   0
   9   4   2    2.72    6.34   0
   9   4   2    5.68    7.78   0
   9   4   2    5.65    9.54   0
  10   4   2   57.50   10.35   0
  10   4   2   47.70    8.23   0
  10   4   2   59.50    9.98   0
  10  -5  -2   34.85    6.80   0
 -10   5   2   19.81    6.68   0
  -9   5   2  121.16    6.53   0
   9  -5  -2  126.55    6.89   0
  -8   5   2  496.22    7.46   0
   8  -5  -2  527.35    7.83   0
  -7   5   2  178.52    6.23   0
  -7   5   2  187.74   14.35   0
   7  -5  -2  198.57    6.68   0
  -6   5   2  528.41   12.95   0
  -6   5   2  540.94    7.92   0
   6  -5  -2  567.97    8.23   0
  -5   5   2 1345.22   10.03   0
  -5   5   2 1318.94   16.11   0
   5  -5  -2 1410.73   10.30   0
  -4   5   2  524.65    8.24   0
  -4   5   2  541.00   10.90   0
   4  -5  -2  607.03   11.86   0
   4  -5  -2  538.97    8.39   0
  -3   5   2  401.96    7.98   0
  -3   5   2  436.27    9.57   0
   3  -5  -2  476.19    9.83   0
   3  -5  -2  412.71    7.87   0
  -2   5   2 1243.12   12.88   0
   2  -5  -2 1359.79   14.41   0
  -2   5   2 1161.12   10.99   0
   2  -5  -2 1207.19   11.18   0
  -1   5   2  377.49    9.01   0
  -1   5   2  414.78   10.71   0
   0   5   2   27.21    7.54   0
   0   5   2   24.21    7.16   0
   1   5   2  838.28   10.93   0
   2   5   2 1555.95   13.36   0
   3   5   2 2167.08   15.82   0
   4   5   2  692.68    9.75   0
   4   5   2  572.32   12.75   0
   5   5   2  806.51   10.25   0
   5   5   2  695.48   12.13   0
   5   5   2  625.82    9.66   0
   6   5   2  195.64    9.06   0
   6   5   2  169.62    7.16   0
   6   5   2  231.19    7.89   0
   7   5   2  192.27    8.94   0
   7   5   2  211.92    8.74   0
   7   5   2  181.06    9.14   0
   8   5   2  397.65    9.96   0
   8   5   2  350.35    9.43   0
   8   5   2  342.22   10.14   0
   9   5   2  756.67   13.00   0
   9   5   2  773.20   10.38   0
   9   5   2  869.55   13.10   0
  10   5   2   17.22    9.03   0
  10   5   2   15.02    6.73   0
  10   5   2   14.53    8.22   0
  -9   6   2   25.38    6.24   0
   9  -6  -2   16.19    6.36   0
  -8   6   2  229.29   18.83   0
  -8   6   2  214.54    6.78   0
   8  -6  -2  249.94    6.90   0
  -7   6   2  462.17   13.45   0
  -7   6   2  453.02    7.45   0
   7  -6  -2  494.62    7.75   0
   6  -6  -2  651.85    8.16   0
  -6   6   2  591.49    7.77   0
  -6   6   2  610.89   11.51   0
  -5   6   2   32.88    5.75   0
  -5   6   2   35.01    7.67   0
   5  -6  -2   37.42    5.84   0
   5  -6  -2   35.92    8.19   0
   4  -6  -2   93.18    6.34   0
  -4   6   2   87.19    6.19   0
   4  -6  -2  107.30    8.20   0
  -4   6   2   89.76    7.98   0
   3  -6  -2 2645.97   13.96   0
  -3   6   2 2623.67   16.23   0
   3  -6  -2 2901.01   18.32   0
  -3   6   2 2460.68   13.60   0
   2  -6  -2 2950.45   17.84   0
   2  -6  -2 2740.97   14.95   0
  -2   6   2 2678.55   16.12   0
  -2   6   2 2534.23   14.55   0
  -1   6   2   24.52    7.69   0
   1  -6  -2   17.37    6.52   0
  -1   6   2   15.57    6.18   0
   0   6   2 1282.60   13.97   0
   0   6   2 1391.70   12.06   0
   1   6   2  173.98    7.29   0
   2   6   2 9642.50   27.13   0
   3   6   2  581.86    9.01   0
   4   6   2  227.07   11.37   0
   4   6   2  291.29    7.83   0
   5   6   2   -1.28    7.71   0
   5   6   2    5.14    7.60   0
   6   6   2  849.83    9.85   0
   6   6   2  732.26   12.86   0
   6   6   2  638.99    9.00   0
   7   6   2  129.30    8.46   0
   7   6   2  138.04    8.02   0
   7   6   2  162.49    8.57   0
   8   6   2   12.43    8.24   0
   8   6   2   13.74    7.51   0
   8   6   2   16.03    6.27   0
   9   6   2   28.01    8.65   0
   9   6   2   25.24    8.05   0
   9   6   2   32.89    7.99   0
  10   6   2  682.36   13.19   0
  10   6   2  556.30   11.58   0
  10   6   2  550.09   12.61   0
   9  -7  -2   48.59    6.85   0
  -9   7   2   46.36    6.51   0
   8  -7  -2    3.78    6.10   0
  -8   7   2   -2.30    5.90   0
  -8   7   2    1.18   11.30   0
  -7   7   2  251.45    6.81   0
  -7   7   2  259.04   10.24   0
   7  -7  -2  272.74    6.93   0
   6  -7  -2  197.23    6.74   0
  -6   7   2  190.24    6.46   0
  -6   7   2  183.80    8.21   0
  -5   7   2  192.90    8.66   0
  -5   7   2  180.71    6.61   0
   5  -7  -2  215.28    6.91   0
   5  -7  -2  227.05    9.32   0
  -4   7   2   77.00    5.87   0
   4  -7  -2   85.99    6.25   0
  -4   7   2   79.56    6.46   0
   4  -7  -2   88.56    6.77   0
   3  -7  -2 1067.61   10.11   0
  -3   7   2 1000.52    9.82   0
  -3   7   2 1027.40   11.81   0
   3  -7  -2 1174.95   12.51   0
   2  -7  -2   50.78    7.32   0
  -2   7   2   46.32    6.02   0
   2  -7  -2   51.39    7.60   0
  -2   7   2   49.77    6.31   0
  -1   7   2  596.71    8.68   0
  -1   7   2  548.33    9.62   0
   1  -7  -2  629.31    8.94   0
   0   7   2  689.78   10.08   0
   0   7   2  769.76    9.35   0
   1   7   2  681.97   11.99   0
   1   7   2  751.27    9.46   0
   2   7   2 1108.56   11.42   0
   3   7   2 2917.86   15.19   0
   4   7   2    3.61    9.67   0
   4   7   2   -0.71    6.41   0
   5   7   2   20.70    9.56   0
   5   7   2   18.18    8.13   0
   6   7   2  136.34    8.85   0
   6   7   2  161.50    8.35   0
   7   7   2  160.46    9.84   0
   7   7   2  149.64    7.08   0
   7   7   2  189.76    7.24   0
   8   7   2  258.31    9.70   0
   8   7   2  245.12    9.44   0
   8   7   2  297.35    9.52   0
   9   7   2   11.44    8.84   0
   9   7   2   14.03    7.72   0
   9   7   2   15.25    8.08   0
  10   7   2   57.52    9.23   0
  10   7   2   46.21    8.94   0
  10   7   2   53.46    9.55   0
   9  -8  -2   -6.27    6.74   0
  -9   8   2    2.86   14.84   0
  -9   8   2   -5.30    6.67   0
  -8   8   2  114.80    6.63   0
  -8   8   2  116.12   11.16   0
   8  -8  -2  117.05    6.73   0
  -7   8   2   25.74    5.76   0
   7  -8  -2   25.15    5.94   0
  -7   8   2   21.83    7.23   0
   6  -8  -2  758.68    8.66   0
  -6   8   2  726.66    8.32   0
  -6   8   2  692.07   11.00   0
  -5   8   2   35.41    7.27   0
   5  -8  -2   38.44    5.94   0
   5  -8  -2   42.60    6.40   0
  -5   8   2   29.32    5.76   0
  -4   8   2 1647.96   13.19   0
   4  -8  -2 1776.46   11.26   0
  -4   8   2 1606.01   11.07   0
   4  -8  -2 1898.72   14.42   0
  -3   8   2   46.69    6.40   0
   3  -8  -2   42.53    5.82   0
  -3   8   2   36.70    5.79   0
   3  -8  -2   55.80    6.46   0
  -2   8   2  584.71    8.46   0
  -2   8   2  606.65    8.64   0
   2  -8  -2  690.81    9.04   0
  -1   8   2    7.20    5.99   0
   1  -8  -2    8.88    6.11   0
  -1   8   2   12.11    5.77   0
   0   8   2  769.14    9.09   0
   0   8   2  707.60   10.27   0
   1   8   2 2382.59   17.85   0
   1   8   2 2589.49   13.83   0
   2   8   2   38.41    6.52   0
   2   8   2   35.61    7.67   0
   3   8   2   -0.80    6.33   0
   4   8   2 2221.35   13.06   0
   5   8   2   16.71    9.27   0
   5   8   2   25.12    6.45   0
   6   8   2   32.12    9.39   0
   6   8   2   32.31    7.69   0
   7   8   2   39.77    9.10   0
   7   8   2   42.41    7.84   0
   7   8   2   33.12    6.29   0
   8   8   2  546.38    9.09   0
   8   8   2  492.26   11.81   0
   8   8   2  443.21    9.04   0
   9   8   2  436.68   10.62   0
   9   8   2  396.22    9.60   0
   9   8   2  371.18   11.32   0
  -8   9   2  136.71    9.23   0
  -8   9   2  140.12    6.94   0
   8  -9  -2  157.89    6.90   0
  -7   9   2   26.43    6.14   0
  -7   9   2   30.46    7.76   0
   7  -9  -2   35.35    6.32   0
  -6   9   2   14.10    5.86   0
   6  -9  -2   13.26    5.90   0
  -6   9   2   15.69    5.82   0
  -5   9   2 2053.79   11.72   0
   5  -9  -2 2270.16   12.28   0
  -5   9   2 2094.65   14.73   0
   5  -9  -2 2506.51   16.52   0
   4  -9  -2 1141.95    9.76   0
  -4   9   2 1050.44    9.39   0
  -4   9   2 1046.29   11.27   0
   4  -9  -2 1214.73   12.15   0
   3  -9  -2   38.08    5.77   0
  -3   9   2   35.73    5.71   0
  -3   9   2   38.07    6.29   0
   3  -9  -2   39.45    6.28   0
  -2   9   2   96.34    7.55   0
   2  -9  -2  102.37    6.21   0
  -2   9   2   96.23    6.42   0
  -1   9   2  498.48    7.91   0
  -1   9   2  449.60    8.33   0
   1  -9  -2  528.77    8.11   0
   0   9   2 1805.26   11.60   0
   0   9   2 1758.64   14.47   0
   1   9   2  151.46    6.73   0
   1   9   2  143.82    7.21   0
   2   9   2  202.90    9.01   0
   2   9   2  233.26    6.95   0
   3   9   2 1549.25   18.91   0
   3   9   2 1653.22   11.39   0
   4   9   2  786.32    8.69   0
   5   9   2  407.53   15.54   0
   5   9   2  471.42    8.16   0
   6   9   2  207.17    6.98   0
   6   9   2  189.54   12.66   0
   7   9   2    2.15   10.26   0
   7   9   2   -1.74    6.74   0
   7   9   2    8.92    6.51   0
   8   9   2  669.81    9.55   0
   8   9   2  475.39    8.94   0
   8   9   2  614.12   15.24   0
   9   9   2   48.58    7.38   0
   9   9   2   50.89    8.97   0
   9   9   2   52.18   11.45   0
  -8  10   2  153.22    9.44   0
   8 -10  -2  178.02    7.26   0
  -8  10   2  157.94    7.37   0
   7 -10  -2   80.30    6.46   0
  -7  10   2   63.00    6.35   0
  -7  10   2   66.84    8.09   0
  -6  10   2  198.82    6.48   0
  -6  10   2  214.26    8.27   0
   6 -10  -2  237.02    6.75   0
  -5  10   2  630.80    9.94   0
  -5  10   2  619.55    8.04   0
   5 -10  -2  734.85    8.37   0
  -4  10   2  432.61    7.70   0
  -4  10   2  481.69    7.87   0
   4 -10  -2  502.65    9.41   0
   4 -10  -2  501.48    7.80   0
   3 -10  -2  307.08    7.34   0
  -3  10   2  261.44    6.77   0
  -3  10   2  262.25    7.04   0
  -2  10   2  112.59    6.23   0
  -2  10   2  115.43    6.64   0
   2 -10  -2  142.95    6.31   0
  -1  10   2  186.89    6.93   0
  -1  10   2  198.00    6.53   0
   0  10   2    7.60    6.08   0
   0  10   2    6.98    5.66   0
   1  10   2  487.30   10.37   0
   1  10   2  499.10    8.05   0
   2  10   2  158.24    6.85   0
   2  10   2  147.77    9.69   0
   3  10   2  597.88    8.53   0
   3  10   2  581.91   13.40   0
   4  10   2  320.31   15.39   0
   4  10   2  342.07    7.68   0
   4  10   2  298.42   16.60   0
   5  10   2  625.28    8.71   0
   6  10   2  108.76    6.66   0
   7  10   2  193.02    7.30   0
   8  10   2   80.55    7.19   0
   8  10   2   63.89    8.64   0
   9  10   2  169.73    9.85   0
   9  10   2  215.31    8.47   0
   7 -11  -2   31.22    6.42   0
  -7  11   2   23.44    6.43   0
  -7  11   2   27.18    8.04   0
  -6  11   2  354.53    7.82   0
   6 -11  -2  356.10    7.49   0
  -6  11   2  343.79    7.49   0
   5 -11  -2   21.66    5.86   0
  -5  11   2   32.11    5.88   0
  -5  11   2   30.31    7.42   0
  -4  11   2  281.53    7.01   0
  -4  11   2  293.52    7.42   0
  -3  11   2  508.00    8.20   0
  -3  11   2  520.90    7.90   0
  -2  11   2  114.91    6.24   0
  -2  11   2  123.63    6.31   0
  -1  11   2   47.42    6.42   0
  -1  11   2   59.62    5.94   0
   0  11   2  602.05    8.19   0
   0  11   2  573.89   10.27   0
   1  11   2  145.20    6.55   0
   1  11   2  127.01    8.26   0
   2  11   2 2085.11   19.41   0
   2  11   2 2206.12   12.37   0
   3  11   2  142.86    6.57   0
   3  11   2  126.92   11.23   0
   4  11   2  144.95    6.54   0
   5  11   2    4.26    5.89   0
   6  11   2  135.97    8.01   0
   7  11   2  167.07    8.00   0
   8  11   2   34.26    6.74   0
   8  11   2   33.74    7.23   0
  -7  12   2  407.62    8.23   0
  -7  12   2  333.90   10.22   0
  -6  12   2   29.37    6.64   0
  -6  12   2   25.33    6.52   0
  -5  12   2   25.71    6.33   0
  -5  12   2   31.89    6.22   0
  -4  12   2   -2.08    5.99   0
  -4  12   2    3.55    6.09   0
  -3  12   2  646.05    8.98   0
  -3  12   2  656.06    9.27   0
  -2  12   2   59.08    5.95   0
  -2  12   2   60.62    6.26   0
  -1  12   2    0.99    7.58   0
  -1  12   2    5.07    5.69   0
   0  12   2  111.93    6.22   0
   0  12   2  100.61    6.80   0
   1  12   2 1205.12    9.89   0
   1  12   2 1154.09   13.50   0
   2  12   2  272.04    7.02   0
   2  12   2  245.07   10.87   0
   3  12   2  275.08    7.17   0
   3  12   2  257.76   13.57   0
   4  12   2   36.16    6.14   0
   5  12   2  215.11    7.42   0
   6  12   2  205.78    7.46   0
   7  12   2   48.80    8.50   0
  -6  13   2  103.27    7.36   0
  -6  13   2   96.32    7.12   0
  -5  13   2   90.08    7.90   0
  -5  13   2  100.74    6.78   0
  -4  13   2  191.76    7.53   0
  -4  13   2  218.22    7.01   0
  -3  13   2  165.37    7.23   0
  -3  13   2  151.34    6.50   0
  -2  13   2   40.13    6.17   0
  -2  13   2   46.51    6.43   0
  -1  13   2   68.91    6.03   0
  -1  13   2   64.17    6.67   0
   0  13   2  132.49    6.41   0
   0  13   2  125.97    8.52   0
   1  13   2  723.94    8.46   0
   1  13   2  656.30   12.07   0
   2  13   2  163.75    6.67   0
   2  13   2  159.33   10.48   0
   3  13   2   29.04    6.08   0
   3  13   2   30.92   12.54   0
   4  13   2   39.07    7.68   0
   5  13   2   52.12    8.15   0
   6  13   2   34.69    6.81   0
   7  13   2  107.18    8.15   0
  -5  14   2  222.33    7.95   0
  -5  14   2  171.80    9.19   0
  -4  14   2   11.21    6.52   0
  -4  14   2   -4.01    6.41   0
  -3  14   2  126.23    6.57   0
  -3  14   2  124.78    8.68   0
  -2  14   2  334.88    7.58   0
  -2  14   2  332.12    9.44   0
  -1  14   2    7.99    8.07   0
  -1  14   2   -1.76    6.02   0
   0  14   2  271.60    9.50   0
   0  14   2  286.19    7.27   0
   1  14   2    9.74    6.05   0
   1  14   2   22.13    9.43   0
   2  14   2  436.40    7.95   0
   2  14   2  435.13   12.98   0
   3  14   2   59.01    6.37   0
   4  14   2   44.45    6.53   0
   5  14   2    8.82    6.59   0
  -3  15   2    7.54    8.48   0
  -3  15   2    6.98    6.33   0
  -2  15   2    3.00    7.25   0
  -2  15   2    1.29    6.18   0
  -1  15   2  435.03   10.87   0
  -1  15   2  395.75    9.14   0
   0  15   2  133.72    6.52   0
   0  15   2  113.93    9.25   0
   1  15   2    9.29    6.47   0
   1  15   2    5.17    9.69   0
   2  15   2   80.29    6.83   0
   2  15   2   74.05   12.39   0
   3  15   2  460.28    8.61   0
   4  15   2   -2.89    6.74   0
   0  16   2  211.98   10.38   0
   0  16   2  202.56    7.27   0
   1  16   2    7.84    9.22   0
   1  16   2    6.37    6.52   0
  -1 -14   3   43.78    6.48   0
   1  14  -3   30.83    4.77   0
   0  14  -3    8.84    6.51   0
   0 -14   3    9.71    6.41   0
  -1  14  -3    2.36    6.52   0
   1 -14   3   13.73    6.70   0
   3  13  -3   56.90    7.06   0
   2  13  -3  195.09    7.17   0
  -2 -13   3  239.18    6.98   0
  -1 -13   3   25.53    6.03   0
   1  13  -3    6.89    6.37   0
   0  13  -3   27.10    6.10   0
   0 -13   3   30.43    6.06   0
  -1  13  -3    8.69    6.12   0
   1 -13   3   -1.92    6.01   0
   2 -13   3  221.90    6.90   0
  -2  13  -3  155.75    6.68   0
  -3  13  -3   73.66    6.34   0
   3 -13   3   79.76    7.12   0
   3 -13   3   89.23    6.60   0
  -4  13  -3   73.20    6.85   0
   4 -13   3   98.37    8.77   0
   4 -13   3  124.41    7.11   0
   5  12  -3  145.93    7.48   0
   4  12  -3    8.39    6.38   0
   3  12  -3  258.04    7.24   0
  -3 -12   3  321.10    7.49   0
   2  12  -3   79.07    6.42   0
  -2 -12   3  115.56    6.21   0
  -1 -12   3   96.61    6.34   0
   1  12  -3   88.34    6.32   0
   0  12  -3   98.08    6.22   0
   0 -12   3  113.90    6.17   0
  -1  12  -3  104.61    6.40   0
   1 -12   3  122.75    6.51   0
   2 -12   3   51.33    7.68   0
  -2  12  -3   51.18    6.11   0
   2 -12   3   51.49    6.33   0
   3 -12   3  376.84    9.09   0
  -3  12  -3  337.60    7.38   0
   3 -12   3  438.19    7.91   0
   4 -12   3    7.16    7.91   0
  -4  12  -3    3.18    6.14   0
   4 -12   3    2.09    6.24   0
  -5  12  -3  142.62    7.12   0
  -5  12  -3  153.24    8.12   0
   5 -12   3  149.70    8.69   0
   5 -12   3  167.71    7.31   0
   6  11  -3  282.71    8.81   0
   5  11  -3   57.11    8.13   0
   4  11  -3   52.67    6.64   0
  -3 -11   3  121.10    6.44   0
   3  11  -3  109.77    6.62   0
   2  11  -3  271.40    7.07   0
  -2 -11   3  314.32    6.95   0
   1  11  -3   54.74    6.14   0
  -1 -11   3   63.64    6.10   0
   0  11  -3  122.83    6.30   0
   0 -11   3  150.87    6.41   0
  -1  11  -3   27.05    6.01   0
   1 -11   3   44.15    5.97   0
   1 -11   3   34.88    7.14   0
  -2  11  -3  271.65    7.02   0
   2 -11   3  327.38    7.22   0
   2 -11   3  311.63    8.04   0
   3 -11   3  204.84    6.89   0
  -3  11  -3  185.67    6.87   0
  -3  11  -3  205.24    7.99   0
   3 -11   3  209.80    6.93   0
  -4  11  -3  583.84    8.08   0
   4 -11   3  723.00    8.72   0
   4 -11   3  664.93   10.26   0
  -4  11  -3  601.13    9.71   0
   5 -11   3  149.52    7.04   0
  -5  11  -3  134.07    7.60   0
  -5  11  -3  125.88    6.52   0
   5 -11   3  153.11    7.07   0
   6 -11   3   83.25    6.63   0
  -6  11  -3   50.99    8.64   0
  -6  11  -3   50.76    6.42   0
   6 -11   3   67.85    6.82   0
   7  10  -3   -0.72    8.66   0
   6  10  -3   96.98    8.50   0
   5  10  -3  450.78    8.56   0
   4  10  -3  172.34    6.78   0
  -3 -10   3  167.89    6.40   0
   3  10  -3  134.76    6.44   0
  -2 -10   3  129.52    6.02   0
   2  10  -3  108.68    6.32   0
   1  10  -3 1048.65    9.36   0
  -1 -10   3 1210.50    9.75   0
   0  10  -3  456.20    7.53   0
   0 -10   3  527.39    7.60   0
  -1  10  -3  116.15    6.18   0
   1 -10   3  131.94    6.14   0
   1 -10   3  114.17    7.76   0
   2 -10   3   59.02    6.05   0
  -2  10  -3   45.14    5.97   0
   2 -10   3   65.89    5.96   0
  -3  10  -3  606.95    7.90   0
   3 -10   3  681.62    9.08   0
  -3  10  -3  614.23   10.69   0
   3 -10   3  740.97    8.49   0
   4 -10   3 1023.98    9.61   0
  -4  10  -3  868.17   10.40   0
  -4  10  -3  875.89    8.95   0
   4 -10   3  928.99    9.90   0
   5 -10   3   20.13    7.44   0
  -5  10  -3    6.74    6.55   0
  -5  10  -3   21.78    5.74   0
   5 -10   3    5.90    6.14   0
   6 -10   3   13.68    6.17   0
   6 -10   3   32.84    6.38   0
  -6  10  -3   27.70    6.23   0
  -6  10  -3   22.20    6.77   0
  -7  10  -3  200.67    7.51   0
  -7  10  -3  174.95    7.25   0
   7 -10   3  171.10    7.18   0
   7 -10   3  218.81    7.95   0
   7   9  -3   28.78    6.93   0
   6   9  -3    4.71    6.22   0
   5   9  -3  246.74    8.87   0
   4   9  -3 1072.94    9.88   0
  -4  -9   3 1254.03   10.27   0
  -3  -9   3  417.59    7.48   0
   3   9  -3  386.71    7.61   0
   2   9  -3  576.39    7.98   0
  -2  -9   3  668.48    8.02   0
   1   9  -3  268.28    6.99   0
  -1  -9   3  312.72    6.88   0
   0  -9   3  473.71   10.25   0
   0   9  -3  471.82    7.69   0
   0  -9   3  516.84    7.73   0
   1  -9   3 1006.22   11.90   0
  -1   9  -3  941.99    9.12   0
   1  -9   3 1122.70    9.55   0
  -2   9  -3   36.67    8.66   0
   2  -9   3   49.27    6.27   0
  -2   9  -3   30.68    5.99   0
   2  -9   3   45.93    6.03   0
   3  -9   3  302.32    7.01   0
   3  -9   3  272.50    8.26   0
  -3   9  -3  263.44    6.60   0
  -3   9  -3  255.02    8.03   0
  -4   9  -3   -2.32    6.33   0
   4  -9   3   -3.54    6.04   0
  -4   9  -3    3.34    5.42   0
   4  -9   3   14.82    5.80   0
   5  -9   3  397.80    7.71   0
   5  -9   3  415.78    7.42   0
  -5   9  -3  350.04    8.33   0
  -5   9  -3  372.18    7.80   0
   6  -9   3   49.74    6.49   0
   6  -9   3   42.48    6.38   0
  -6   9  -3   52.44    6.37   0
  -6   9  -3   41.87    6.22   0
   7  -9   3   40.95    6.88   0
  -7   9  -3   35.67    6.39   0
   7  -9   3   40.67    6.34   0
  -7   9  -3   38.52    6.72   0
   8  -9   3   65.03    6.82   0
  -8   9  -3   57.12    7.03   0
   8  -9   3   64.53    7.41   0
  -8   9  -3   46.74    6.79   0
   8   8  -3   94.54    9.35   0
   7   8  -3   51.81    8.54   0
   6   8  -3   11.16    6.61   0
   5   8  -3  214.88    7.18   0
   4   8  -3 1196.45   10.30   0
  -4  -8   3 1373.50   10.50   0
   3   8  -3  544.44    8.11   0
  -3  -8   3  614.24    8.17   0
   2   8  -3  643.94    8.26   0
  -2  -8   3  673.50    8.22   0
   1   8  -3    6.47    5.96   0
  -1  -8   3   15.66    5.71   0
   0  -8   3  676.68    8.27   0
   0   8  -3  598.66    8.18   0
   0  -8   3  632.66   11.33   0
   1  -8   3    9.45    5.96   0
   1  -8   3    8.07    5.84   0
  -1   8  -3    5.21    6.18   0
   2  -8   3  584.64    8.38   0
  -2   8  -3  521.10    8.13   0
  -2   8  -3  508.52   10.58   0
   2  -8   3  559.18    8.91   0
   3  -8   3  207.53    6.68   0
  -3   8  -3  170.86    7.28   0
  -3   8  -3  173.92    6.40   0
   3  -8   3  190.90    6.87   0
  -4   8  -3  250.52    6.88   0
   4  -8   3  274.84    7.34   0
  -4   8  -3  252.35    7.30   0
   4  -8   3  275.95    7.23   0
   5  -8   3   82.64    6.22   0
   5  -8   3   76.14    6.36   0
  -5   8  -3   65.67    6.28   0
  -5   8  -3   88.44    6.69   0
   6  -8   3 1606.61   10.90   0
  -6   8  -3 1433.01   12.49   0
  -6   8  -3 1422.39   10.96   0
   6  -8   3 1693.84   12.35   0
  -7   8  -3   -2.51    6.25   0
   7  -8   3    7.40    6.05   0
  -7   8  -3    3.91    6.38   0
   7  -8   3   11.09    7.84   0
  -8   8  -3   56.14    8.42   0
   8  -8   3   66.40    6.62   0
  -8   8  -3   54.66    6.70   0
   8  -8   3   67.44    7.24   0
   8   7  -3    8.69    8.16   0
   7   7  -3  364.51    9.86   0
   6   7  -3   50.90    6.81   0
   5   7  -3  438.96    8.36   0
   4   7  -3    5.62    7.46   0
  -4  -7   3    4.35    5.65   0
   3   7  -3 1278.85   10.87   0
  -3  -7   3 1434.49   10.78   0
  -2  -7   3   19.83    5.46   0
   2   7  -3   22.19    5.88   0
   1   7  -3   34.20    6.18   0
  -1  -7   3   31.54    9.48   0
  -1  -7   3   38.91    6.05   0
   0   7  -3   31.40    6.09   0
   0  -7   3   34.72    7.26   0
   0  -7   3   38.18    5.99   0
   1  -7   3 1754.33   11.42   0
   1  -7   3 1654.42   14.69   0
  -1   7  -3 1618.14   11.05   0
  -2   7  -3   69.66    6.37   0
  -2   7  -3   66.54    7.05   0
   2  -7   3   79.83    6.51   0
   2  -7   3   73.38    6.49   0
  -3   7  -3  273.10    6.71   0
  -3   7  -3  266.68    7.73   0
   3  -7   3  313.46    7.10   0
   3  -7   3  283.73    8.73   0
  -4   7  -3    2.19    5.88   0
   4  -7   3   12.42    5.99   0
  -4   7  -3    2.60    6.08   0
   4  -7   3    6.32    5.78   0
   5  -7   3 1534.91   11.43   0
  -5   7  -3 1362.41   10.72   0
  -5   7  -3 1312.35   11.59   0
   5  -7   3 1467.53   10.66   0
   6  -7   3  296.34    7.46   0
   6  -7   3  288.40    6.96   0
  -6   7  -3  265.80    6.93   0
  -6   7  -3  260.52    7.17   0
   7  -7   3  368.03    9.21   0
  -7   7  -3  348.64    7.26   0
  -7   7  -3  322.57    7.49   0
   7  -7   3  360.77    7.41   0
   8  -7   3   12.02    6.79   0
   8  -7   3    5.33    6.40   0
  -8   7  -3   16.64    6.55   0
  -8   7  -3   17.61    7.70   0
   9  -7   3   63.94    8.89   0
  -9   7  -3   56.51    7.07   0
  -9   7  -3   50.18    8.76   0
   9  -7   3   50.37    7.01   0
   9   6  -3   99.01   11.45   0
   9   6  -3  109.78   11.21   0
   8   6  -3   90.70    8.93   0
   8   6  -3  121.31   10.56   0
   7   6  -3  293.15    9.29   0
   6   6  -3 1160.73   11.62   0
   5   6  -3   63.22    6.63   0
   4   6  -3  717.86   10.66   0
  -4  -6   3  814.98    9.56   0
   3   6  -3  443.82    9.57   0
  -3  -6   3  487.58    8.13   0
   2   6  -3  308.72    8.69   0
  -2  -6   3  325.65    7.47   0
  -1  -6   3  315.44   12.05   0
   1   6  -3  308.84    7.45   0
  -1  -6   3  341.45    7.41   0
   0   6  -3  583.31    8.64   0
   0  -6   3  637.27    8.79   0
   0  -6   3  611.88   12.66   0
   1  -6   3  169.95    7.01   0
  -1   6  -3  150.17    6.96   0
   1  -6   3  150.00    7.47   0
   2  -6   3  634.77    8.61   0
  -2   6  -3  612.20    8.42   0
  -2   6  -3  587.42   11.00   0
   2  -6   3  612.80   10.37   0
   3  -6   3  141.66    6.87   0
  -3   6  -3  151.68    6.46   0
  -3   6  -3  148.02    7.01   0
   3  -6   3  166.06    6.76   0
   4  -6   3 1111.58   10.38   0
   4  -6   3 1037.60    9.72   0
  -4   6  -3  979.56    9.78   0
  -4   6  -3  938.38    9.74   0
   5  -6   3 1635.45   12.14   0
  -5   6  -3 1461.23   11.18   0
   5  -6   3 1535.69   10.74   0
  -5   6  -3 1457.42   10.72   0
  -6   6  -3  110.94    6.71   0
  -6   6  -3  126.48    6.47   0
   6  -6   3  135.51    6.61   0
   6  -6   3  121.34    6.44   0
  -7   6  -3  157.54    6.87   0
   7  -6   3  178.07    7.28   0
   7  -6   3  167.43    6.74   0
  -7   6  -3  159.43    6.93   0
  -8   6  -3  217.15    7.65   0
   8  -6   3  266.54    8.18   0
   8  -6   3  238.62    5.77   0
  -8   6  -3  224.68    7.24   0
   9  -6   3   56.57    8.98   0
  -9   6  -3   65.39    8.80   0
  -9   6  -3   62.25    6.76   0
   9  -6   3   61.20    6.61   0
   9   5  -3  228.57   14.58   0
   9   5  -3  224.65   13.70   0
   8   5  -3   11.64    8.48   0
   8   5  -3   15.36    9.56   0
   7   5  -3  293.16    9.59   0
   6   5  -3  922.12   11.57   0
   5   5  -3  751.79   11.60   0
  -4  -5   3   21.43    7.15   0
   4   5  -3   15.33    7.77   0
   3   5  -3  383.69    8.17   0
  -3  -5   3  432.48    8.03   0
  -2  -5   3  846.50    9.13   0
   2   5  -3  773.79    9.04   0
   1   5  -3 1205.19   10.88   0
  -1  -5   3 1206.33   19.61   0
  -1  -5   3 1281.30   10.93   0
   0  -5   3  185.95    9.17   0
   0  -5   3  198.06    7.02   0
   0   5  -3  192.49    7.00   0
  -1   5  -3  115.81    7.02   0
   1  -5   3  122.93    7.18   0
   1  -5   3  114.15    9.19   0
   2  -5   3  888.78   10.72   0
  -2   5  -3  894.15    9.51   0
  -2   5  -3  902.08   10.80   0
   2  -5   3  965.07    9.94   0
   3  -5   3   47.45    6.51   0
  -3   5  -3   45.32    7.49   0
   3  -5   3   41.85    6.31   0
  -3   5  -3   34.84    6.63   0
   4  -5   3 1361.94   11.28   0
   4  -5   3 1276.79   10.60   0
  -4   5  -3 1246.89   10.80   0
  -4   5  -3 1205.61   10.74   0
  -5   5  -3   49.00    7.74   0
   5  -5   3   60.80    6.70   0
  -5   5  -3   47.15    5.96   0
   5  -5   3   45.98    6.11   0
   6  -5   3  800.94    9.97   0
   6  -5   3  772.94    8.82   0
  -6   5  -3  715.45   10.36   0
  -6   5  -3  717.08    8.78   0
   7  -5   3  325.28    9.37   0
   7  -5   3  307.12    7.20   0
  -7   5  -3  295.05    9.05   0
  -7   5  -3  292.08    7.23   0
   8  -5   3  214.39    7.17   0
   8  -5   3  250.79    9.36   0
  -8   5  -3  192.56    5.53   0
  -8   5  -3  214.07    7.57   0
   9  -5   3   22.67    8.50   0
  -9   5  -3   28.19    8.70   0
   9  -5   3   28.55    6.52   0
  -9   5  -3   15.97    6.62   0
  10  -5   3  112.01   10.73   0
  10  -5   3  108.46    7.28   0
 -10   5  -3   92.61    9.99   0
   8   4  -3  169.13   12.02   0
   8   4  -3  188.54   12.57   0
  -7  -4   3  460.39   11.14   0
   7   4  -3  474.95   12.31   0
  -6  -4   3    3.11    8.58   0
   6   4  -3    2.82    7.47   0
   5   4  -3  315.84    8.51   0
  -5  -4   3  322.10   12.43   0
   4   4  -3 1000.77   11.45   0
  -4  -4   3 1001.62   18.49   0
  -4  -4   3 1154.07   12.50   0
  -3  -4   3  146.18   14.62   0
  -3  -4   3  174.56    8.34   0
   3   4  -3  155.32    7.17   0
  -2  -4   3  304.46    7.33   0
  -2  -4   3  283.36   18.66   0
  -2  -4   3  294.95   21.29   0
   2   4  -3  288.25    7.63   0
   1   4  -3 3341.50   16.94   0
  -1  -4   3 3542.50   17.20   0
   0  -4   3 1526.24   12.09   0
   0  -4   3 1497.61   17.75   0
   0   4  -3 1492.40   12.08   0
   1  -4   3  554.63    9.07   0
  -1   4  -3  514.14    8.78   0
   1  -4   3  520.14   11.59   0
   2  -4   3  708.96    9.68   0
   2  -4   3  659.98   11.00   0
  -2   4  -3  667.73    9.32   0
  -2   4  -3  674.52   10.40   0
  -3   4  -3 2538.63   15.49   0
   3  -4   3 2656.98   15.16   0
   3  -4   3 2566.51   15.81   0
  -3   4  -3 2509.17   14.51   0
  -4   4  -3  330.76    7.87   0
   4  -4   3  355.48    8.08   0
  -4   4  -3  332.77    7.68   0
   4  -4   3  345.55    8.97   0
  -5   4  -3  141.17    6.93   0
   5  -4   3  152.99    7.04   0
  -5   4  -3  146.67    6.64   0
   5  -4   3  153.17    6.66   0
  -6   4  -3  323.13    9.08   0
   6  -4   3  354.76    9.48   0
   6  -4   3  342.82    7.62   0
  -6   4  -3  331.04    7.57   0
  -7   4  -3  824.97   10.28   0
   7  -4   3  788.73    8.95   0
   7  -4   3  855.89   11.50   0
  -7   4  -3  773.01    8.90   0
   8  -4   3   13.58    6.44   0
   8  -4   3   23.60    7.99   0
  -8   4  -3   11.42    6.29   0
  -8   4  -3   17.31    8.14   0
   9  -4   3    2.42    6.28   0
   9  -4   3   -0.55    7.96   0
  -9   4  -3    5.49    8.23   0
  -9   4  -3    0.57    6.38   0
  10  -4   3    3.18    9.78   0
 -10   4  -3    4.39   10.70   0
  10  -4   3   -3.24    6.71   0
  -9  -3   3   38.19    8.45   0
  -8  -3   3   98.24    8.29   0
   8   3  -3   97.55   16.31   0
   8   3  -3   99.82   15.72   0
  -7  -3   3   41.46    7.74   0
   7   3  -3   41.13   10.67   0
   7   3  -3   38.92   10.90   0
   6   3  -3 1116.17   15.63   0
  -6  -3   3 1043.64   13.14   0
  -5  -3   3  299.11    9.58   0
   5   3  -3  322.98   11.11   0
   4   3  -3  186.49    9.09   0
  -4  -3   3  177.78    8.61   0
  -4  -3   3  214.57    8.85   0
   3   3  -3 2281.21   16.68   0
  -3  -3   3 2236.45   23.17   0
  -3  -3   3 2552.70   17.00   0
   2   3  -3 2241.09   15.87   0
  -2  -3   3 2356.76   27.35   0
  -2  -3   3 2413.96   16.73   0
  -1  -3   3  697.16   11.49   0
   1   3  -3  655.62   11.42   0
   0   3  -3 2180.61   15.29   0
   0  -3   3 2255.90   23.04   0
   0  -3   3 2261.19   15.60   0
  -1   3  -3 3059.27   17.04   0
   1  -3   3 3174.90   21.25   0
   1  -3   3 3279.46   17.51   0
   2  -3   3 4853.44   20.82   0
   2  -3   3 4811.07   22.77   0
  -2   3  -3 4541.68   20.01   0
  -3   3  -3 1936.26   14.15   0
   3  -3   3 2099.75   14.36   0
  -3   3  -3 1926.36   13.81   0
   3  -3   3 2023.65   14.92   0
  -4   3  -3 1055.09   11.61   0
   4  -3   3 1106.07   12.22   0
  -4   3  -3 1083.60   10.59   0
   4  -3   3 1107.27   10.59   0
   5  -3   3  235.31    7.62   0
  -5   3  -3  216.75    7.10   0
   5  -3   3  232.74    7.20   0
  -5   3  -3  228.92    7.94   0
  -6   3  -3 1919.62   14.03   0
   6  -3   3 1933.65   12.07   0
  -6   3  -3 1961.22   12.03   0
   6  -3   3 1976.91   15.08   0
  -7   3  -3   79.32    6.38   0
   7  -3   3   94.03    8.60   0
   7  -3   3   91.16    6.68   0
  -7   3  -3   88.21    8.26   0
  -8   3  -3  169.86    9.12   0
   8  -3   3  189.79    7.18   0
  -8   3  -3  178.28    7.08   0
   8  -3   3  191.98    7.58   0
   9  -3   3   56.99    9.85   0
   9  -3   3   46.79    6.51   0
  -9   3  -3   46.05    9.24   0
 -10   3  -3  129.25   11.14   0
  10  -3   3  135.62    7.16   0
  10  -3   3  159.56   11.24   0
 -10  -2   3   93.85    7.63   0
  -9  -2   3  180.49    9.20   0
  -8  -2   3   44.25    6.48   0
   7   2  -3  308.80   20.50   0
  -7  -2   3  306.07    9.32   0
   7   2  -3  316.81   19.10   0
   6   2  -3  495.12   14.28   0
  -6  -2   3  462.05   10.02   0
   6   2  -3  406.26   13.68   0
   5   2  -3 1068.65   16.14   0
  -5  -2   3 1022.28   11.59   0
  -4  -2   3   99.00    8.24   0
  -4  -2   3   87.84    7.99   0
   4   2  -3   89.80    9.79   0
  -3  -2   3 1760.06   17.76   0
   3   2  -3 1742.27   17.10   0
  -3  -2   3 1911.66   17.15   0
   2   2  -3  356.79   10.65   0
  -2  -2   3  371.82   12.61   0
  -2  -2   3  385.10    9.49   0
  -1  -2   3  833.87   12.01   0
   1   2  -3  799.92   12.02   0
   0  -2   3 4309.46   22.25   0
   0   2  -3 4179.88   22.17   0
   1  -2   3   24.99    8.28   0
  -1   2  -3   26.29    8.09   0
   1  -2   3   22.79   11.43   0
   2  -2   3  155.86    8.61   0
   2  -2   3  160.09    9.20   0
  -2   2  -3  162.23    9.88   0
  -3   2  -3   28.14    6.93   0
   3  -2   3   27.86    7.24   0
   3  -2   3   38.81    7.08   0
  -3   2  -3   38.14    7.05   0
  -4   2  -3 3085.51   17.56   0
   4  -2   3 3087.05   16.42   0
  -4   2  -3 3071.50   16.44   0
   4  -2   3 3103.09   17.71   0
  -5   2  -3 2363.81   15.87   0
  -5   2  -3 2423.98   14.07   0
   5  -2   3 2393.16   14.19   0
   5  -2   3 2436.56   17.06   0
  -6   2  -3   18.14    6.41   0
   6  -2   3   30.19    6.08   0
  -6   2  -3   25.23    6.15   0
   6  -2   3   22.70    7.97   0
  -7   2  -3 1046.45   13.53   0
  -7   2  -3  996.30    9.64   0
   7  -2   3 1026.63    9.89   0
   7  -2   3 1060.14   13.27   0
   8  -2   3  339.85    9.75   0
  -8   2  -3  326.64    7.34   0
  -8   2  -3  334.05   10.16   0
   8  -2   3  323.39    7.45   0
   9  -2   3   19.06    8.13   0
  -9   2  -3   18.71    8.38   0
   9  -2   3   15.68    6.32   0
  10  -2   3  234.46    7.59   0
  10  -2   3  265.67   11.89   0
 -10  -1   3   94.21    7.48   0
  -9  -1   3   10.77    6.33   0
  -8  -1   3  431.70    8.28   0
  -7  -1   3   44.67    7.45   0
   7   1  -3   47.24    7.58   0
  -6  -1   3 2253.10   14.23   0
   6   1  -3 2420.95   15.70   0
  -5  -1   3    6.75    7.28   0
   5   1  -3    6.49   11.77   0
   4   1  -3 1569.70   20.13   0
  -4  -1   3 1479.45   14.31   0
  -3  -1   3 2437.70   18.11   0
   3   1  -3 2456.00   23.03   0
  -3  -1   3 2737.29   23.08   0
  -2  -1   3 2557.94   21.57   0
  -2  -1   3 2740.05   21.44   0
   2   1  -3 2519.01   22.00   0
   1   1  -3  471.53   11.94   0
  -1  -1   3  504.32   11.97   0
   0  -1   3 1876.93   18.05   0
   0   1  -3 1835.17   18.09   0
   1  -1   3  639.35   13.32   0
  -1   1  -3  633.10   12.96   0
  -2   1  -3  424.90   10.73   0
   2  -1   3  428.80   11.32   0
   2  -1   3  436.39   11.26   0
  -3   1  -3   18.60    9.12   0
   3  -1   3   19.82    7.54   0
   3  -1   3   19.33    7.89   0
  -4   1  -3 1239.39   12.89   0
   4  -1   3 1231.72   11.89   0
  -4   1  -3 1218.32   11.80   0
   4  -1   3 1257.23   13.10   0
  -5   1  -3 5724.38   25.80   0
   5  -1   3 5865.18   21.03   0
  -5   1  -3 5681.34   20.54   0
   5  -1   3 5881.05   25.70   0
   6  -1   3   21.96    6.32   0
  -6   1  -3   23.28    8.27   0
   6  -1   3   20.07    8.33   0
  -6   1  -3   21.19    6.07   0
   7  -1   3   84.66    6.76   0
   7  -1   3   83.76    9.03   0
  -7   1  -3   87.51    9.54   0
  -7   1  -3   95.65    6.63   0
  -8   1  -3  106.53    8.72   0
   8  -1   3  123.96    9.68   0
   8  -1   3  115.35    6.14   0
   9  -1   3  412.95   11.69   0
   9  -1   3  378.34    7.94   0
  -9   1  -3  338.83   10.58   0
  10  -1   3   95.24   10.31   0
  10  -1   3   86.23    6.77   0
  11  -1   3   45.21   12.19   0
  11  -1   3   22.55    7.16   0
 -10   0   3   23.88    7.06   0
   9   0  -3   60.80    7.06   0
  -9   0   3   61.99    6.86   0
  -8   0   3  337.15    7.73   0
   8   0  -3  370.87    9.08   0
  -7   0   3  206.70    7.98   0
   7   0  -3  241.36    8.30   0
  -6   0   3 1455.56   11.58   0
   6   0  -3 1606.39   13.01   0
  -5   0   3  555.83    9.63   0
   5   0  -3  591.38    9.10   0
  -4   0   3 1644.05   13.10   0
   4   0  -3 1649.18   37.38   0
   3   0  -3  290.31   14.85   0
  -3   0   3  298.59    8.28   0
  -3   0   3  327.95   13.10   0
  -2   0   3 1803.02   21.81   0
   2   0  -3 1792.71   23.93   0
  -2   0   3 1878.87   17.69   0
   0   0  -3 5751.03   32.77   0
   0   0   3 5664.71   32.01   0
  -1   0  -3   24.72   10.60   0
   1   0   3   26.68   11.24   0
   2   0   3 3748.78   23.92   0
  -2   0  -3 3613.78   23.34   0
   3   0   3 1543.31   15.92   0
  -3   0  -3 1506.36   15.73   0
   3   0   3 1461.81   14.43   0
   4   0   3 3923.85   22.04   0
   4   0   3 3924.89   19.11   0
  -4   0  -3 3978.08   22.37   0
   5   0   3   20.66    6.58   0
  -5   0  -3   15.71    7.19   0
   5   0   3   25.39    7.38   0
   6   0   3  579.88    8.74   0
   6   0   3  571.63   11.69   0
  -6   0  -3  586.33   10.85   0
   7   0   3  326.03    7.37   0
  -7   0  -3  298.78   10.13   0
   7   0   3  318.88   10.36   0
   8   0   3  280.31    7.34   0
   8   0   3  304.21   10.02   0
  -8   0  -3  245.42    9.70   0
   9   0   3   89.64    8.86   0
   9   0   3   86.30    6.42   0
  10   0   3  384.05    8.33   0
  10   0   3  416.60   12.89   0
  11   0   3    2.01   11.51   0
  11   0   3    6.83    6.77   0
 -10   1   3  229.73    7.72   0
  -9   1   3  356.71    7.59   0
   9  -1  -3  405.52    7.96   0
   8  -1  -3   46.98    7.35   0
  -8   1   3   41.10    6.16   0
   7  -1  -3   83.28    6.39   0
  -7   1   3   81.46    6.06   0
  -6   1   3   72.98    6.40   0
   6  -1  -3   78.83    6.39   0
   5  -1  -3 1353.95   12.28   0
  -5   1   3 1268.69   10.98   0
  -4   1   3   74.55    5.84   0
   4  -1  -3   77.79    6.14   0
  -3   1   3   74.83    6.67   0
  -2   1   3 3093.51   19.66   0
   2  -1  -3 2918.59   36.82   0
  -2   1   3 2934.56   32.00   0
   1  -1  -3 4531.43   37.50   0
  -1   1   3 4577.05   35.12   0
   0   1   3    8.99   15.03   0
   0  -1  -3   -0.76   12.50   0
  -1  -1  -3 1409.35   19.25   0
   1   1   3 1407.19   19.24   0
  -2  -1  -3 1815.92   19.43   0
   2   1   3 1788.28   21.12   0
   3   1   3 8683.84   32.27   0
   4   1   3  225.70   10.18   0
   4   1   3  209.73    8.54   0
  -4  -1  -3  229.16    9.48   0
   5   1   3  656.81   12.51   0
  -5  -1  -3  626.15   11.46   0
   5   1   3  635.19    9.57   0
  -6  -1  -3   66.93    8.97   0
   6   1   3   74.60    9.04   0
   6   1   3   64.47    6.80   0
   7   1   3  613.75   11.79   0
   7   1   3  604.61    9.98   0
  -7  -1  -3  565.20   11.55   0
   8   1   3   13.61    5.64   0
   8   1   3   20.95    8.05   0
   9   1   3  122.16    6.51   0
   9   1   3  123.30    8.95   0
  10   1   3  105.70    7.02   0
  10   1   3   96.88   10.61   0
  11   1   3  315.23    8.49   0
  11   1   3  422.91   15.63   0
  11   1   3  335.42   16.37   0
  10  -2  -3   86.49    6.88   0
 -10   2   3   71.15    6.83   0
   9  -2  -3  335.05    7.75   0
  -9   2   3  309.42    7.33   0
   8  -2  -3  902.94    9.43   0
  -8   2   3  835.22    9.86   0
  -7   2   3   51.91    5.92   0
   7  -2  -3   55.17    6.03   0
   6  -2  -3   67.42    6.37   0
  -6   2   3   68.49    7.44   0
   5  -2  -3  111.72    7.95   0
  -5   2   3   96.68    6.16   0
   4  -2  -3 3213.76   16.02   0
  -4   2   3 3021.16   15.51   0
  -3   2   3  380.30   23.61   0
  -3   2   3  369.78    8.17   0
  -2   2   3 1730.35   28.14   0
  -2   2   3 1722.68   14.56   0
   1  -2  -3  674.72   17.81   0
  -1   2   3  809.87   18.20   0
   0   2   3 4407.83   33.21   0
   0  -2  -3 4032.46   31.60   0
   1   2   3 1123.74   18.54   0
  -1  -2  -3 1116.98   18.38   0
   2   2   3   35.43   11.24   0
  -2  -2  -3   48.03   13.28   0
   3   2   3 4550.45   26.19   0
  -3  -2  -3 4446.19   27.09   0
   4   2   3 4920.63   23.06   0
  -4  -2  -3 4627.44   25.61   0
   4   2   3 4890.24   25.70   0
   5   2   3    1.89    6.30   0
  -5  -2  -3   13.23    9.24   0
   5   2   3    5.27    7.41   0
   6   2   3  350.69   10.64   0
   6   2   3  351.36    7.91   0
   7   2   3   57.90    6.75   0
   7   2   3   57.50    8.80   0
   8   2   3  199.44    9.41   0
   8   2   3  186.66    6.95   0
   9   2   3   88.95    8.86   0
   9   2   3   93.14    6.92   0
  10   2   3   98.13    7.13   0
  10   2   3  116.79   10.89   0
  11   2   3  202.73    7.88   0
  11   2   3  214.26   13.54   0
  11   2   3  199.21   13.89   0
  10  -3  -3   38.66    6.83   0
 -10   3   3   51.34    6.70   0
  -9   3   3   92.16    6.46   0
   9  -3  -3   97.06    6.58   0
  -8   3   3   58.46    6.04   0
   8  -3  -3   61.32    6.11   0
  -7   3   3  792.13    8.79   0
   7  -3  -3  854.76    9.07   0
  -6   3   3  357.38    6.97   0
   6  -3  -3  399.06    7.35   0
  -5   3   3  286.42    6.98   0
   5  -3  -3  291.97    7.24   0
   4  -3  -3    8.95    5.98   0
  -4   3   3    5.06   16.26   0
  -4   3   3    3.01   13.95   0
  -4   3   3    4.33    5.66   0
  -2   3   3 4649.40   20.65   0
   0   3   3  463.49   13.82   0
   1   3   3  427.01   13.09   0
   3   3   3 4162.90   23.72   0
   4   3   3   37.80    7.30   0
   4   3   3   37.13    6.90   0
   5   3   3 5604.99   25.50   0
   5   3   3 5848.40   23.59   0
   6   3   3  499.37    8.84   0
   6   3   3  501.64    9.94   0
   7   3   3   73.76    6.71   0
   7   3   3   88.32    7.32   0
   8   3   3  268.48    7.82   0
   8   3   3  274.12    9.55   0
   9   3   3  649.73   12.30   0
   9   3   3  664.16    9.25   0
  10   3   3  926.60   10.76   0
  10   3   3 1147.83   15.43   0
  10   3   3  941.76   14.54   0
  11   3   3   21.81   11.91   0
  11   3   3   28.27    8.75   0
  11   3   3   23.45   10.58   0
 -10   4   3   59.28    7.01   0
  10  -4  -3   48.90    8.45   0
   9  -4  -3   36.32    6.64   0
  -9   4   3   37.59    6.24   0
  -8   4   3  304.27    7.07   0
   8  -4  -3  349.64    7.35   0
   7  -4  -3   16.19    5.87   0
  -7   4   3   23.55    5.53   0
   6  -4  -3  309.97    7.10   0
  -6   4   3  289.25    6.80   0
   5  -4  -3  504.60    7.87   0
  -5   4   3  440.96   18.24   0
  -5   4   3  446.31    7.36   0
  -5   4   3  415.87   19.49   0
   4  -4  -3 1103.51   10.27   0
  -4   4   3 1048.82    9.66   0
  -4   4   3 1068.31   17.22   0
  -3   4   3  735.35   13.30   0
   3  -4  -3  752.27    9.23   0
  -3   4   3  691.31    8.87   0
  -2   4   3 1769.77   12.94   0
  -2   4   3 2042.06   18.08   0
  -1   4   3  574.90   10.01   0
   3   4   3 1442.41   13.96   0
   4   4   3  308.89    9.30   0
   4   4   3  277.32    8.15   0
   5   4   3  764.50   11.02   0
   5   4   3  744.10   10.64   0
   6   4   3  778.59   10.26   0
   6   4   3  793.05   10.90   0
   7   4   3  281.74    8.40   0
   7   4   3  279.80    7.61   0
   8   4   3  445.51    9.51   0
   8   4   3  433.27   10.82   0
   9   4   3  429.92    8.38   0
   9   4   3  415.83   11.16   0
   9   4   3  491.93   11.40   0
  10   4   3   69.87    8.85   0
  10   4   3   46.17    8.93   0
  10   4   3   57.38    7.02   0
  11   4   3  177.34    8.33   0
  11   4   3  183.60   12.15   0
  11   4   3  197.34   12.23   0
  -9   5   3  115.88    6.54   0
   9  -5  -3  141.78    6.87   0
   8  -5  -3  287.38    7.13   0
  -8   5   3  259.15    6.73   0
   7  -5  -3  246.19    6.66   0
  -7   5   3  222.70    6.57   0
   6  -5  -3  551.52    8.11   0
  -6   5   3  516.03    7.72   0
  -6   5   3  525.29   17.29   0
  -5   5   3   19.54    5.75   0
  -5   5   3   18.11    9.74   0
   5  -5  -3   18.58    6.01   0
  -4   5   3 3077.25   14.34   0
   4  -5  -3 3192.45   14.84   0
  -4   5   3 3072.78   21.74   0
  -3   5   3  137.01    9.05   0
   3  -5  -3  146.34    7.42   0
  -3   5   3  131.26    6.70   0
  -2   5   3  468.79    8.30   0
  -2   5   3  516.48    9.76   0
  -1   5   3 3334.04   17.69   0
  -1   5   3 3692.09   20.09   0
   0   5   3   84.08    7.71   0
   4   5   3 3832.07   19.44   0
   5   5   3   15.44    8.15   0
   5   5   3    0.83    6.09   0
   6   5   3  528.30   10.23   0
   6   5   3  517.11   10.33   0
   7   5   3   54.71    7.86   0
   7   5   3   45.97    8.10   0
   8   5   3  347.17    9.81   0
   8   5   3  366.67    9.33   0
   8   5   3  399.85    8.58   0
   9   5   3  656.00   10.85   0
   9   5   3  633.97   11.88   0
   9   5   3  727.06   11.55   0
  10   5   3  122.16    9.07   0
  10   5   3   98.47    7.30   0
  10   5   3  100.21    9.29   0
  -9   6   3  101.87    6.41   0
   9  -6  -3  106.29    6.55   0
   8  -6  -3    4.79    5.89   0
  -8   6   3    8.49    5.82   0
   7  -6  -3  677.68    8.71   0
  -7   6   3  631.65    8.24   0
  -7   6   3  681.80   20.21   0
   6  -6  -3    6.82    5.83   0
  -6   6   3    6.72    5.55   0
  -6   6   3    7.64    9.47   0
  -5   6   3  893.01    8.81   0
  -5   6   3  876.14   12.80   0
   5  -6  -3  940.56    9.29   0
  -4   6   3  397.09    7.27   0
   4  -6  -3  424.41    7.52   0
  -4   6   3  403.97    9.87   0
  -3   6   3  981.77   12.70   0
  -3   6   3  922.17    9.44   0
   3  -6  -3 1019.53    9.93   0
  -2   6   3 1004.03   11.46   0
  -2   6   3  898.12    9.69   0
  -1   6   3 1584.69   12.51   0
  -1   6   3 1697.08   13.21   0
   0   6   3   20.34    6.49   0
   0   6   3   16.51    6.46   0
   1   6   3  971.71   10.62   0
   2   6   3  581.60    9.28   0
   5   6   3  121.22    6.67   0
   5   6   3  145.62    8.69   0
   6   6   3  125.53    6.75   0
   6   6   3  161.51    7.12   0
   6   6   3  122.64    7.59   0
   7   6   3  311.09    9.50   0
   7   6   3  388.18    9.50   0
   7   6   3  307.25    8.29   0
   8   6   3   75.81    8.40   0
   8   6   3   93.10    6.81   0
   8   6   3   76.43    6.76   0
   9   6   3   82.80    8.19   0
   9   6   3   89.25    8.34   0
   9   6   3   76.41    7.31   0
  10   6   3  127.36    7.44   0
  10   6   3  112.56    9.35   0
  10   6   3  137.39    9.16   0
  -9   7   3    4.14    6.08   0
   9  -7  -3    9.79    6.38   0
  -8   7   3   19.43    6.28   0
   8  -7  -3   24.58    6.30   0
  -7   7   3   32.36    8.57   0
  -7   7   3   28.57    5.77   0
   7  -7  -3   32.14    6.07   0
  -6   7   3  977.99    8.88   0
  -6   7   3  974.46   14.02   0
   6  -7  -3 1076.97    9.14   0
  -5   7   3  108.19    6.07   0
  -5   7   3  102.22    8.06   0
   5  -7  -3  120.11    6.52   0
  -4   7   3  179.82    8.06   0
  -4   7   3  161.42    6.33   0
   4  -7  -3  175.65    6.41   0
  -3   7   3  428.20    8.51   0
  -3   7   3  419.90    7.55   0
  -2   7   3 3115.71   15.92   0
  -2   7   3 3368.67   17.65   0
  -1   7   3  195.42    6.91   0
  -1   7   3  207.01    6.74   0
   0   7   3   74.36    6.04   0
   0   7   3   77.67    6.46   0
   1   7   3 1000.73   10.93   0
   2   7   3 2871.75   15.03   0
   3   7   3 3705.36   17.09   0
   4   7   3  454.05    8.32   0
   5   7   3  102.87    8.85   0
   5   7   3  116.35    6.42   0
   6   7   3  219.38    8.27   0
   6   7   3  200.46    8.35   0
   6   7   3  262.11    9.07   0
   7   7   3  477.71   10.46   0
   7   7   3  561.61   10.31   0
   7   7   3  456.63    8.73   0
   8   7   3   68.69    7.34   0
   8   7   3   67.80    7.89   0
   8   7   3   75.43    8.29   0
   9   7   3    2.27    8.28   0
   9   7   3    6.37    6.50   0
   9   7   3    2.50    6.76   0
  10   7   3   52.32    7.60   0
  10   7   3   40.28    8.81   0
  10   7   3   49.61    8.71   0
  -9   8   3  135.77    7.17   0
   9  -8  -3  168.36    7.22   0
   8  -8  -3   -0.16    6.20   0
  -8   8   3   -3.92    6.13   0
  -8   8   3    5.18   11.34   0
   7  -8  -3    2.59    5.89   0
  -7   8   3    3.85    5.70   0
  -7   8   3    4.15    8.60   0
   6  -8  -3  338.86    7.28   0
  -6   8   3  299.97    9.22   0
  -6   8   3  311.21    7.05   0
   5  -8  -3  979.25    9.16   0
  -5   8   3  889.13    8.90   0
  -5   8   3  909.94   11.58   0
  -4   8   3   25.79    5.84   0
   4  -8  -3   30.01    6.15   0
  -4   8   3   38.59    7.56   0
  -3   8   3 1619.75   12.41   0
  -3   8   3 1471.94   10.59   0
  -2   8   3  436.11    7.69   0
  -2   8   3  446.58    8.13   0
  -1   8   3  470.88    8.20   0
  -1   8   3  445.80    7.94   0
   0   8   3 1085.12   10.92   0
   0   8   3 1121.56   10.29   0
   1   8   3   44.60    6.65   0
   1   8   3   42.67    6.41   0
   2   8   3 2828.77   14.68   0
   3   8   3  388.97    7.89   0
   4   8   3  760.69    9.10   0
   5   8   3  618.52   13.49   0
   5   8   3  728.07    9.29   0
   6   8   3   64.38    8.34   0
   6   8   3   55.10    6.29   0
   6   8   3   88.90    6.69   0
   7   8   3   54.73    6.29   0
   7   8   3   64.43    8.32   0
   7   8   3   76.02    6.42   0
   8   8   3  920.16   13.08   0
   8   8   3  852.87   11.62   0
   8   8   3 1020.51   11.98   0
   9   8   3   38.77    8.47   0
   9   8   3   43.58    8.58   0
   9   8   3   38.52    8.68   0
  10   8   3   54.60    9.51   0
  10   8   3   49.28   10.46   0
  10   8   3   82.65    7.70   0
  -8   9   3   37.68   10.98   0
  -8   9   3   34.70    6.44   0
   8  -9  -3   37.98    6.33   0
  -7   9   3   68.82    8.06   0
  -7   9   3   70.25    6.26   0
   7  -9  -3   72.85    6.30   0
   6  -9  -3    8.85    5.85   0
  -6   9   3    6.90    7.17   0
  -6   9   3    5.30    5.79   0
  -5   9   3  549.25   10.15   0
  -5   9   3  522.38    7.65   0
   5  -9  -3  621.75    7.99   0
  -4   9   3  884.49    8.73   0
  -4   9   3  919.78   10.94   0
  -3   9   3  394.15    9.12   0
  -3   9   3  360.13    7.22   0
  -2   9   3   98.18    5.96   0
  -2   9   3   84.66    6.40   0
  -1   9   3  152.11    8.10   0
  -1   9   3  173.59    6.99   0
   0   9   3  174.39    6.92   0
   0   9   3  182.37    6.72   0
   1   9   3 1604.79   13.57   0
   1   9   3 1718.57   11.54   0
   2   9   3  200.50    8.84   0
   2   9   3  214.55    6.83   0
   3   9   3  151.12    6.94   0
   4   9   3   25.55    6.12   0
   5   9   3  729.27   14.41   0
   5   9   3  806.96    9.23   0
   6   9   3   80.45    6.76   0
   6   9   3   76.70    9.86   0
   7   9   3  105.09    9.73   0
   7   9   3  116.06    7.32   0
   7   9   3   86.63    6.89   0
   8   9   3    4.15    9.36   0
   8   9   3    4.54    6.68   0
   8   9   3   10.37    6.60   0
   9   9   3  543.68   12.90   0
   9   9   3  530.57   10.12   0
   9   9   3  662.00   10.24   0
  -8  10   3  232.61   11.44   0
  -8  10   3  232.00    7.69   0
  -7  10   3   -2.55    6.04   0
  -7  10   3    4.05    7.73   0
  -6  10   3  141.18    8.17   0
  -6  10   3  140.54    6.46   0
  -5  10   3  291.15    7.54   0
  -5  10   3  260.37    6.80   0
  -4  10   3 2431.51   14.37   0
  -4  10   3 2357.69   12.56   0
  -3  10   3    9.90    5.87   0
  -3  10   3    6.53    5.77   0
  -2  10   3   68.28    5.97   0
  -2  10   3   57.57    5.98   0
  -1  10   3    4.12    6.05   0
  -1  10   3    6.56    5.57   0
   0  10   3 1361.84   10.61   0
   0  10   3 1244.41   11.31   0
   1  10   3  262.81    7.75   0
   1  10   3  287.51    5.74   0
   2  10   3  103.56    8.37   0
   2  10   3  117.22    6.57   0
   3  10   3  393.72    7.99   0
   3  10   3  393.48   11.19   0
   4  10   3  898.77    9.11   0
   5  10   3   40.35   10.11   0
   5  10   3   51.08    6.18   0
   6  10   3  257.33   12.43   0
   6  10   3  288.89    7.32   0
   7  10   3   28.25    7.81   0
   7  10   3   29.89   10.90   0
   7  10   3   38.52    6.50   0
   8  10   3  124.84   11.86   0
   8  10   3  126.98    7.66   0
   8  10   3  107.02    8.81   0
   9  10   3   91.28    7.45   0
   9  10   3   59.98    7.81   0
   9  10   3   85.41   11.95   0
  -7  11   3  276.82    7.15   0
  -7  11   3  286.88    9.66   0
  -6  11   3   14.73    7.50   0
  -6  11   3   18.13    5.96   0
  -5  11   3  621.22    9.97   0
  -5  11   3  654.37    8.34   0
  -4  11   3  121.61    6.29   0
  -4  11   3  119.55    6.61   0
  -3  11   3  543.17    9.18   0
  -3  11   3  560.85    7.99   0
  -2  11   3    6.54    5.96   0
  -2  11   3    7.82    5.83   0
  -1  11   3   17.53    5.89   0
  -1  11   3   18.56    5.95   0
   0  11   3  585.48    8.26   0
   0  11   3  564.39    9.93   0
   1  11   3  874.40    9.20   0
   1  11   3  818.95   10.75   0
   2  11   3  229.40    7.03   0
   2  11   3  206.21    9.00   0
   3  11   3  883.76   14.17   0
   3  11   3  926.98    9.24   0
   4  11   3  172.49   10.40   0
   4  11   3  176.76    6.43   0
   5  11   3  284.24   14.38   0
   5  11   3  292.09   13.58   0
   5  11   3  291.75    7.52   0
   6  11   3  132.73   14.64   0
   6  11   3  142.53    6.51   0
   7  11   3   79.87    6.60   0
   7  11   3   87.17   16.33   0
   7  11   3   88.80    8.44   0
   8  11   3   14.90    8.41   0
   8  11   3   11.93    8.27   0
  -7  12   3  102.90    6.97   0
  -7  12   3   93.60    9.07   0
  -6  12   3  230.91    7.20   0
  -6  12   3  219.53    8.75   0
  -5  12   3   60.89    6.39   0
  -5  12   3   58.03    6.19   0
  -4  12   3    3.60    5.99   0
  -4  12   3    9.76    7.31   0
  -3  12   3   10.07    5.68   0
  -3  12   3    3.50    5.60   0
  -2  12   3  460.19    7.72   0
  -2  12   3  446.97    7.88   0
  -1  12   3   26.94    5.76   0
  -1  12   3   24.60    7.70   0
   0  12   3   10.39    5.68   0
   0  12   3    3.58    6.19   0
   1  12   3  470.35    7.53   0
   1  12   3  437.51    9.90   0
   2  12   3  681.14    8.56   0
   2  12   3  660.28   11.69   0
   3  12   3  721.68    8.52   0
   3  12   3  661.72   13.18   0
   4  12   3    1.19    5.99   0
   4  12   3    2.52    9.60   0
   5  12   3  147.80    6.91   0
   6  12   3   70.78    8.13   0
   7  12   3  178.64    7.58   0
   8  12   3    6.54    8.86   0
   8  12   3   10.71    6.98   0
  -6  13   3  258.26    8.32   0
  -6  13   3  223.13    8.03   0
  -5  13   3  192.53    7.19   0
  -5  13   3  197.08    7.39   0
  -4  13   3    6.61    6.14   0
  -4  13   3   15.58    6.26   0
  -3  13   3  275.02    7.13   0
  -3  13   3  283.88    7.48   0
  -2  13   3  370.53    7.19   0
  -2  13   3  345.21    9.03   0
  -1  13   3   54.01    7.85   0
  -1  13   3   54.49    5.98   0
   0  13   3   88.14    6.41   0
   0  13   3   75.44    8.11   0
   1  13   3   25.56    5.99   0
   1  13   3   24.59    6.32   0
   2  13   3  611.85   11.52   0
   2  13   3  694.33    8.44   0
   3  13   3   11.80    5.97   0
   3  13   3    1.67    8.93   0
   4  13   3    8.07    6.28   0
   4  13   3   14.61   13.10   0
   5  13   3   27.25    6.34   0
   6  13   3  217.59    8.90   0
   7  13   3    7.76    6.77   0
  -5  14   3  138.39    7.04   0
  -5  14   3  122.59    7.20   0
  -4  14   3  384.55    8.29   0
  -4  14   3  415.11    8.42   0
  -3  14   3  200.54    8.13   0
  -3  14   3  189.98    7.35   0
  -2  14   3   18.98    6.00   0
  -2  14   3   22.76    6.54   0
  -1  14   3  168.73    6.67   0
  -1  14   3  181.53    7.31   0
   0  14   3    4.86    5.81   0
   0  14   3   22.67    6.38   0
   1  14   3  393.52    7.64   0
   1  14   3  368.27   10.10   0
   2  14   3  147.03    6.67   0
   2  14   3  144.07   10.55   0
   3  14   3  145.92    6.98   0
   3  14   3  136.11   11.77   0
   4  14   3   14.54    6.41   0
   5  14   3   77.43    6.88   0
   6  14   3   -5.98    6.56   0
  -3  15   3   38.10    6.38   0
  -3  15   3   31.57    7.21   0
  -2  15   3  133.02    7.55   0
  -2  15   3  136.57    6.92   0
  -1  15   3  156.98    7.61   0
  -1  15   3  155.28    6.84   0
   0  15   3   44.12    6.24   0
   0  15   3   44.14    8.48   0
   1  15   3   11.37    6.25   0
   1  15   3   10.84    8.32   0
   2  15   3   61.25    6.52   0
   2  15   3   57.60   10.14   0
   3  15   3   25.60    6.60   0
   3  15   3   34.61   12.81   0
   4  15   3  182.30    7.48   0
   5  15   3    4.33    6.76   0
  -1  16   3  128.38    7.25   0
  -1  16   3  151.36    8.05   0
   0  16   3  253.76    7.86   0
   0  16   3  271.80   10.73   0
   1  16   3   16.09    6.70   0
   1  16   3    7.89    8.69   0
   2  16   3   18.98   10.94   0
   2  16   3   25.23    6.76   0
   2  13  -4    6.86    6.68   0
  -2 -13   4   12.66    6.61   0
   1  13  -4  249.43    7.33   0
  -1 -13   4  223.54    7.08   0
   0  13  -4    3.73    6.41   0
   0 -13   4    6.34    6.22   0
  -1  13  -4   14.88    6.44   0
   1 -13   4   19.37    6.35   0
   2 -13   4   -0.94    6.30   0
   2 -13   4    1.66    6.33   0
  -2  13  -4    4.76    4.37   0
  -3  13  -4  115.34    6.90   0
   3 -13   4  145.00    6.99   0
   3 -13   4  157.34    7.41   0
   4  12  -4  273.32    7.98   0
   3  12  -4  182.16    7.18   0
  -3 -12   4  200.42    7.18   0
   2  12  -4  273.24    7.44   0
  -2 -12   4  316.29    7.50   0
   1  12  -4   33.99    6.37   0
  -1 -12   4   32.68    6.06   0
   0 -12   4  103.66    6.39   0
   0  12  -4   88.90    6.48   0
  -1  12  -4   38.94    6.20   0
   1 -12   4   34.36    6.30   0
   2 -12   4  144.50    8.45   0
  -2  12  -4  139.97    6.67   0
   2 -12   4  156.65    6.87   0
  -3  12  -4   15.10    6.37   0
   3 -12   4   22.50    7.87   0
   3 -12   4   20.46    6.47   0
   4 -12   4  179.87    9.23   0
   4 -12   4  239.00    7.19   0
  -4  12  -4  197.72    6.92   0
  -5  12  -4    8.76    6.67   0
   5 -12   4    2.43    6.80   0
   5 -12   4   15.57    6.34   0
   5  11  -4  137.67    7.55   0
   4  11  -4   15.18    6.29   0
  -4 -11   4   33.81    6.09   0
   3  11  -4  142.98    6.77   0
  -3 -11   4  161.60    6.55   0
   2  11  -4   81.98    6.30   0
  -2 -11   4  106.35    6.24   0
   1  11  -4  180.21    6.69   0
  -1 -11   4  221.00    6.52   0
   0  11  -4    2.79    5.74   0
   0 -11   4    7.06    5.90   0
  -1  11  -4  398.61    7.44   0
   1 -11   4  516.66    7.69   0
   1 -11   4  461.02   10.04   0
   2 -11   4   37.68    7.59   0
  -2  11  -4   34.10    6.01   0
   2 -11   4   33.98    5.98   0
   3 -11   4   34.82    7.68   0
  -3  11  -4   30.32    6.15   0
   3 -11   4   25.95    6.31   0
   4 -11   4  300.90    7.97   0
  -4  11  -4  326.81    7.08   0
   4 -11   4  354.02    7.60   0
   5 -11   4   62.69    6.70   0
  -5  11  -4   65.62    6.47   0
   5 -11   4   82.87    6.69   0
  -6  11  -4  263.85    7.68   0
   6 -11   4  319.58    7.96   0
   6 -11   4  306.17    8.32   0
   6  10  -4  112.55    7.18   0
   5  10  -4  351.17    9.28   0
   4  10  -4   32.76    6.42   0
  -4 -10   4   45.36    7.53   0
   3  10  -4   17.55    6.41   0
  -3 -10   4   27.86    5.77   0
  -2 -10   4  444.23    7.39   0
   2  10  -4  382.70    7.51   0
   1  10  -4  295.07    7.05   0
  -1 -10   4  328.37    6.94   0
   0 -10   4  138.94    9.22   0
   0  10  -4  131.61    6.40   0
   0 -10   4  149.93    6.44   0
  -1  10  -4  106.87    6.30   0
   1 -10   4  104.81    7.78   0
   1 -10   4  112.69    6.29   0
   2 -10   4  416.17    8.22   0
  -2  10  -4  385.47    7.28   0
   2 -10   4  444.83    7.54   0
   3 -10   4  286.81    6.89   0
  -3  10  -4  235.80    6.49   0
   3 -10   4  268.84    7.26   0
   4 -10   4   13.80    6.00   0
   4 -10   4   12.22    5.90   0
  -4  10  -4   18.09    5.87   0
   5 -10   4  494.41    8.34   0
  -5  10  -4  449.86    7.61   0
   5 -10   4  534.20    8.33   0
   6 -10   4   10.95    6.43   0
  -6  10  -4   11.19    6.22   0
   6 -10   4   11.63    6.32   0
  -7  10  -4  127.10    8.82   0
   7 -10   4  144.82    7.17   0
   7 -10   4  145.44    8.09   0
   7   9  -4   18.33    7.05   0
   6   9  -4   27.19    8.43   0
   5   9  -4   16.85    6.42   0
   4   9  -4  623.10    8.79   0
  -4  -9   4  757.16    8.81   0
   3   9  -4    7.95    5.79   0
  -3  -9   4   16.59    5.68   0
   2   9  -4  154.99    6.50   0
  -2  -9   4  185.90    6.35   0
   1   9  -4  439.31    7.58   0
  -1  -9   4  487.63    7.61   0
   0   9  -4 1748.98   10.98   0
   0  -9   4 1928.75   17.36   0
   0  -9   4 2078.84   11.77   0
   1  -9   4    2.83    5.64   0
   1  -9   4    5.52    7.40   0
  -1   9  -4    5.21    5.66   0
   2  -9   4  132.89    6.26   0
  -2   9  -4  121.96    6.16   0
   2  -9   4  118.16    7.71   0
   3  -9   4  227.63    6.42   0
   3  -9   4  230.13    8.42   0
  -3   9  -4  203.27    6.34   0
   4  -9   4  824.37    8.75   0
   4  -9   4  739.17    8.99   0
  -4   9  -4  648.07    8.10   0
   5  -9   4  421.89    7.62   0
   5  -9   4  420.81    8.89   0
  -5   9  -4  373.85    7.32   0
   6  -9   4   61.41    6.79   0
   6  -9   4   70.54    7.55   0
  -6   9  -4   51.93    6.26   0
   7  -9   4  290.67    8.07   0
  -7   9  -4  230.84    7.61   0
   7  -9   4  234.06    7.55   0
  -8   9  -4  314.28    8.47   0
   8  -9   4  279.17    8.29   0
   8  -9   4  346.97    8.93   0
   7   8  -4  159.32    7.88   0
   6   8  -4   38.38    7.91   0
   5   8  -4   73.80    7.14   0
   4   8  -4   16.54    6.11   0
  -4  -8   4   27.52    5.82   0
  -3  -8   4 1216.52   10.16   0
   3   8  -4 1062.48   10.03   0
   2   8  -4   28.16    6.22   0
  -2  -8   4   10.84    5.51   0
  -1  -8   4  615.45   14.67   0
  -1  -8   4  628.93    8.25   0
   1   8  -4  578.45    8.24   0
   0  -8   4    8.01    6.12   0
   0   8  -4   15.86    6.27   0
   0  -8   4   19.84    7.15   0
   1  -8   4  771.65    8.78   0
  -1   8  -4  707.52    8.61   0
   1  -8   4  725.07   11.04   0
   2  -8   4   16.88    6.23   0
  -2   8  -4   23.09    6.14   0
   2  -8   4   17.29    5.78   0
   3  -8   4   11.60    5.77   0
   3  -8   4   12.18    6.06   0
  -3   8  -4   14.57    5.57   0
   4  -8   4   84.10    6.15   0
  -4   8  -4   76.92    5.88   0
   4  -8   4   80.34    6.11   0
  -5   8  -4  448.09    8.13   0
   5  -8   4  490.18    8.17   0
   5  -8   4  502.73    7.92   0
  -5   8  -4  435.56    7.81   0
   6  -8   4  428.66    8.23   0
   6  -8   4  371.50    7.55   0
  -6   8  -4  363.51    8.03   0
  -6   8  -4  335.09    7.66   0
   7  -8   4  552.42   10.19   0
  -7   8  -4  471.47    9.57   0
   7  -8   4  540.93    8.30   0
   8  -8   4    3.60    8.01   0
  -8   8  -4   -0.38    6.50   0
   8  -8   4    3.16    6.34   0
   8   7  -4   97.74    9.40   0
   7   7  -4   34.97    8.46   0
   6   7  -4  446.45   10.25   0
   5   7  -4  243.17    7.48   0
   4   7  -4  775.57    9.36   0
  -4  -7   4  925.01    9.59   0
  -3  -7   4  265.11    8.04   0
   3   7  -4  196.88    7.15   0
   2   7  -4  971.60    9.67   0
  -2  -7   4 1105.43    9.64   0
  -1  -7   4  117.35    7.43   0
   1   7  -4  120.31    6.56   0
  -1  -7   4  120.62   10.27   0
   0  -7   4  325.31    7.25   0
   0   7  -4  312.43    7.30   0
   0  -7   4  309.02    9.58   0
   1  -7   4  136.66    6.76   0
   1  -7   4  141.33    8.13   0
  -1   7  -4  138.24    6.68   0
   2  -7   4  579.19    8.32   0
   2  -7   4  544.16    9.61   0
  -2   7  -4  537.51    8.03   0
  -3   7  -4  129.24    6.67   0
   3  -7   4  147.12    6.84   0
   3  -7   4  123.86    7.02   0
   4  -7   4    7.32    5.96   0
   4  -7   4    4.08    5.79   0
  -4   7  -4   -2.00    5.75   0
   5  -7   4  257.04    7.34   0
  -5   7  -4  228.84    7.39   0
   5  -7   4  247.49    7.19   0
  -5   7  -4  239.50    6.72   0
  -6   7  -4  746.21    9.22   0
   6  -7   4  888.18    9.94   0
   6  -7   4  892.92    9.14   0
  -6   7  -4  756.25    8.98   0
   7  -7   4  791.76   10.99   0
  -7   7  -4  701.68    9.18   0
   7  -7   4  791.16    8.81   0
  -7   7  -4  738.38    8.92   0
   8  -7   4  135.33    8.78   0
   8  -7   4  131.01    6.84   0
  -8   7  -4  110.06    8.22   0
   9  -7   4   -3.79    8.82   0
   9  -7   4    7.10    6.83   0
  -9   7  -4    0.37    6.90   0
   8   6  -4   14.83    8.60   0
   7   6  -4   65.91    7.02   0
   6   6  -4  323.44    9.41   0
   5   6  -4  815.68   11.35   0
  -4  -6   4  148.14    7.65   0
   4   6  -4  138.21    6.83   0
  -3  -6   4  258.48    6.91   0
   3   6  -4  251.24    7.35   0
   2   6  -4 1953.98   12.47   0
  -2  -6   4 2160.92   12.72   0
  -1  -6   4  687.15    8.36   0
  -1  -6   4  600.56   14.63   0
   1   6  -4  586.80    8.63   0
   0  -6   4    4.14    5.99   0
   0  -6   4    4.89    8.44   0
   0   6  -4   -3.11    6.18   0
   1  -6   4 1076.28    9.85   0
   1  -6   4 1032.06   11.64   0
  -1   6  -4  991.70    9.61   0
   2  -6   4  831.47    9.06   0
   2  -6   4  780.28   10.75   0
  -2   6  -4  755.59    8.84   0
  -3   6  -4  141.93    6.34   0
   3  -6   4  148.69    6.58   0
   3  -6   4  145.38    7.24   0
   4  -6   4  326.18    8.43   0
   4  -6   4  297.45    7.37   0
  -4   6  -4  291.71    7.81   0
  -4   6  -4  289.24    7.02   0
  -5   6  -4  207.29    6.90   0
   5  -6   4  209.35    6.93   0
   5  -6   4  223.16    8.35   0
  -5   6  -4  214.66    8.50   0
  -6   6  -4 1460.28   11.21   0
   6  -6   4 1633.04   11.84   0
   6  -6   4 1557.38   10.91   0
  -6   6  -4 1426.11   10.77   0
   7  -6   4   12.62    6.23   0
  -7   6  -4    9.76    5.95   0
   7  -6   4   16.40    6.27   0
  -7   6  -4    4.84    6.30   0
   8  -6   4   76.63    8.77   0
   8  -6   4   78.77    6.69   0
  -8   6  -4   77.16    6.82   0
   9  -6   4   50.93    8.54   0
   9  -6   4   44.19    6.96   0
  -9   6  -4   38.36    8.74   0
   9   5  -4   36.29   14.06   0
   9   5  -4   29.62   12.44   0
   8   5  -4  405.56   12.95   0
   8   5  -4  328.12   12.34   0
   7   5  -4  145.15    8.87   0
   6   5  -4   47.24    7.72   0
   5   5  -4  896.37   11.64   0
   4   5  -4   97.78    6.96   0
  -4  -5   4  107.40    6.43   0
   3   5  -4  409.40    8.22   0
  -3  -5   4  470.29    8.16   0
  -2  -5   4   18.44   14.50   0
   2   5  -4   22.27    6.29   0
  -2  -5   4   15.55    6.03   0
  -1  -5   4  859.68    9.50   0
  -1  -5   4  804.84   15.84   0
   1   5  -4  779.61   10.42   0
   0  -5   4 2249.94   19.19   0
   0  -5   4 2342.13   13.42   0
   0   5  -4 2236.42   13.16   0
   1  -5   4   38.41    6.83   0
  -1   5  -4   27.51    6.57   0
   1  -5   4   31.92    6.82   0
   2  -5   4   12.88    7.33   0
  -2   5  -4   15.03    6.14   0
   2  -5   4    9.41    6.33   0
   3  -5   4  444.66    8.25   0
   3  -5   4  469.01    8.24   0
  -3   5  -4  437.64    7.92   0
   4  -5   4   18.20    6.03   0
   4  -5   4    1.58    6.14   0
  -4   5  -4    4.53    5.59   0
   5  -5   4 1688.45   12.37   0
   5  -5   4 1622.23   11.54   0
  -5   5  -4 1560.91   11.44   0
  -5   5  -4 1522.75   11.87   0
   6  -5   4   82.55    6.31   0
  -6   5  -4   75.52    6.25   0
  -6   5  -4   75.89    6.46   0
   6  -5   4   83.72    6.53   0
   7  -5   4  223.77    7.47   0
   7  -5   4  182.11    7.13   0
  -7   5  -4  190.37    8.33   0
  -7   5  -4  191.69    7.07   0
   8  -5   4   48.33    6.36   0
  -8   5  -4   36.91    6.74   0
   8  -5   4   30.72    7.99   0
   9  -5   4  163.36    7.04   0
   9  -5   4  184.39    9.25   0
  -9   5  -4  171.79    7.82   0
  10  -5   4   14.83    9.07   0
 -10   5  -4   10.78    9.10   0
  10  -5   4   14.34    6.85   0
   8   4  -4  356.44   14.40   0
   8   4  -4  388.22   14.84   0
   7   4  -4  357.79   10.54   0
  -7  -4   4  340.22   10.07   0
   6   4  -4  428.57   10.27   0
  -6  -4   4  422.23   10.94   0
  -5  -4   4    8.88    9.25   0
   5   4  -4    1.24    6.64   0
   4   4  -4  603.51   10.54   0
  -4  -4   4  595.45   15.03   0
  -4  -4   4  681.18    9.42   0
  -3  -4   4  274.79   13.26   0
   3   4  -4  272.39    7.94   0
  -3  -4   4  313.30    8.57   0
  -2  -4   4 1552.06   12.66   0
   2   4  -4 1437.84   11.89   0
  -1  -4   4   14.70    5.92   0
  -1  -4   4   19.33    9.50   0
   1   4  -4   15.33    6.03   0
   0   4  -4 3421.46   16.26   0
   0  -4   4 3689.07   16.66   0
   0  -4   4 3526.98   24.31   0
  -1   4  -4  281.22    7.82   0
   1  -4   4  257.90   10.14   0
   1  -4   4  275.49    7.56   0
   2  -4   4  435.03    8.20   0
   2  -4   4  436.98    8.83   0
  -2   4  -4  413.13    7.97   0
   3  -4   4  238.61    7.43   0
   3  -4   4  218.13    7.43   0
  -3   4  -4  210.96    7.06   0
   4  -4   4 1115.97   10.51   0
   4  -4   4 1126.38   10.70   0
  -4   4  -4 1020.16   10.11   0
   5  -4   4  120.73    8.26   0
  -5   4  -4  109.47    8.00   0
   5  -4   4  114.11    6.70   0
  -5   4  -4  123.98    6.68   0
  -6   4  -4  698.36    9.34   0
   6  -4   4  724.83   10.87   0
   6  -4   4  683.60    8.96   0
  -6   4  -4  684.32    8.95   0
   7  -4   4   79.60    6.25   0
   7  -4   4   85.37    8.62   0
  -7   4  -4   78.56    6.85   0
   8  -4   4  437.71    7.90   0
   8  -4   4  472.56   10.28   0
  -8   4  -4  413.29    8.91   0
  -9   4  -4    1.18    6.72   0
   9  -4   4    6.84    8.27   0
   9  -4   4   12.50    6.44   0
  10  -4   4  116.02    9.44   0
  10  -4   4  117.99    7.28   0
 -10   4  -4   93.27    9.78   0
  -9  -3   4   18.76    8.29   0
  -8  -3   4    2.32    7.84   0
   7   3  -4  469.62   14.12   0
  -7  -3   4  541.02   10.65   0
   7   3  -4  562.77   15.11   0
  -6  -3   4   11.50    6.96   0
   6   3  -4    9.61    8.03   0
  -5  -3   4  190.28    8.58   0
   5   3  -4  182.12   10.42   0
  -4  -3   4   94.69    7.78   0
   4   3  -4   84.63    8.69   0
  -4  -3   4   84.14    7.63   0
  -3  -3   4 2511.60   16.03   0
   3   3  -4 2257.71   15.82   0
  -3  -3   4 2299.35   21.43   0
   2   3  -4   27.70    6.50   0
  -2  -3   4   30.01    6.33   0
   1   3  -4 2730.67   15.96   0
  -1  -3   4 2861.28   16.03   0
   0  -3   4 1148.01   11.11   0
   0   3  -4 1066.25   10.86   0
   1  -3   4  878.45   10.15   0
   1  -3   4  895.79   12.86   0
  -1   3  -4  850.73   10.12   0
   2  -3   4   -0.62    6.57   0
   2  -3   4    2.14    6.83   0
  -2   3  -4   -0.03    6.08   0
   3  -3   4 1388.92   11.80   0
   3  -3   4 1354.87   12.22   0
  -3   3  -4 1290.60   11.37   0
  -4   3  -4 2796.03   15.25   0
   4  -3   4 2976.49   15.72   0
   4  -3   4 2998.47   15.62   0
   5  -3   4  688.57    8.95   0
   5  -3   4  700.03    9.79   0
  -5   3  -4  668.67    9.34   0
   6  -3   4   -0.98    6.50   0
   6  -3   4    7.54    6.83   0
  -6   3  -4   10.19    7.59   0
   7  -3   4  785.06    8.96   0
  -7   3  -4  853.05   10.57   0
   7  -3   4  868.98   11.83   0
  -8   3  -4  410.67    9.96   0
   8  -3   4  436.24   10.19   0
   8  -3   4  429.55    7.75   0
   9  -3   4    0.28    7.96   0
   9  -3   4    9.23    6.29   0
  -9   3  -4   -0.79    8.11   0
  10  -3   4   38.87    8.63   0
 -10   3  -4   30.11    8.87   0
  10  -3   4   33.22    6.63   0
  -9  -2   4   82.81    8.48   0
  -8  -2   4   76.98    7.86   0
  -7  -2   4   15.66    5.95   0
   7   2  -4   17.12   18.32   0
  -6  -2   4 1166.70   12.75   0
   6   2  -4 1198.46   18.94   0
  -5  -2   4  358.94    9.20   0
   5   2  -4  348.03   12.03   0
  -4  -2   4    9.92    6.91   0
   4   2  -4    7.70    8.03   0
  -4  -2   4    7.69    8.08   0
  -3  -2   4  965.62   12.89   0
  -3  -2   4  919.73   13.22   0
   3   2  -4  896.87   13.21   0
   2   2  -4 7299.11   28.63   0
   1   2  -4  579.43   10.01   0
  -1  -2   4  608.97    9.79   0
   0   2  -4  128.94    7.91   0
   0  -2   4  141.86    8.08   0
  -1   2  -4   46.36    6.92   0
   1  -2   4   42.66    7.15   0
   2  -2   4  514.70    9.43   0
   2  -2   4  518.33   10.52   0
  -2   2  -4  484.19    9.08   0
  -3   2  -4 1601.98   12.78   0
   3  -2   4 1637.67   13.19   0
   3  -2   4 1651.27   13.43   0
   4  -2   4  113.41    7.02   0
   4  -2   4  111.84    7.34   0
  -4   2  -4  109.16    6.68   0
   5  -2   4  872.53    9.80   0
  -5   2  -4  854.48   10.19   0
   5  -2   4  907.58   10.46   0
   6  -2   4 2449.52   13.66   0
   6  -2   4 2558.07   16.36   0
  -6   2  -4 2576.31   15.64   0
   7  -2   4  465.40   10.56   0
   7  -2   4  467.14    8.02   0
  -7   2  -4  433.79   10.18   0
   8  -2   4   19.51    6.82   0
   8  -2   4   20.29    6.28   0
  -8   2  -4   20.34    8.22   0
   9  -2   4  245.97    7.35   0
   9  -2   4  280.27    9.90   0
  -9   2  -4  269.81   10.15   0
 -10   2  -4   35.72   10.26   0
  10  -2   4   22.94    6.43   0
  10  -2   4   40.02    8.79   0
 -10  -1   4    4.69    8.85   0
  -9  -1   4  342.94    9.50   0
  -8  -1   4  265.17    8.93   0
  -7  -1   4  149.45    6.77   0
  -6  -1   4   28.01    7.31   0
   5   1  -4 1051.87   19.75   0
  -5  -1   4 1012.93   11.53   0
   4   1  -4 2544.15   23.33   0
  -4  -1   4 2584.84   17.60   0
  -4  -1   4 2963.01   23.50   0
  -3  -1   4  125.80    8.48   0
  -3  -1   4  119.84    8.45   0
   3   1  -4  123.38    9.14   0
   2   1  -4 6246.32   29.22   0
  -1  -1   4 4126.39   22.13   0
   1   1  -4 3977.22   22.74   0
   0  -1   4  154.28    9.03   0
   0   1  -4  152.13    8.98   0
  -1   1  -4  250.21    9.26   0
   1  -1   4  256.48    9.30   0
   2  -1   4  403.64    9.96   0
  -2   1  -4  386.99    9.42   0
  -3   1  -4  714.29   10.50   0
   3  -1   4  726.34   10.74   0
   3  -1   4  699.39   10.54   0
   4  -1   4 2168.47   14.24   0
  -4   1  -4 2165.94   14.78   0
   4  -1   4 2169.89   14.95   0
   5  -1   4  100.32    7.17   0
  -5   1  -4  101.07    6.98   0
   5  -1   4  101.06    7.17   0
   6  -1   4 2798.12   14.48   0
   6  -1   4 2826.50   16.92   0
  -6   1  -4 2829.40   17.16   0
   7  -1   4  355.00    7.87   0
  -7   1  -4  336.94    9.06   0
   7  -1   4  341.76   10.39   0
   8  -1   4  411.72    7.68   0
   8  -1   4  422.37   10.19   0
  -8   1  -4  386.32   10.32   0
   9  -1   4   30.36    6.42   0
   9  -1   4   34.48    8.42   0
  -9   1  -4   32.87    9.04   0
  10  -1   4  300.12   11.83   0
  10  -1   4  306.08    7.69   0
  11  -1   4    0.31    6.99   0
  11  -1   4    0.48   10.07   0
 -10   0   4   92.45    9.10   0
  -9   0   4   95.23    8.18   0
  -8   0   4  368.64    8.80   0
  -7   0   4  274.09    7.47   0
  -6   0   4   16.11    5.64   0
  -5   0   4  766.51   10.38   0
  -4   0   4   53.21   10.25   0
  -4   0   4   45.13    6.28   0
   4   0  -4   49.18   12.20   0
   3   0  -4 1801.45   21.98   0
  -3   0   4 1776.68   14.40   0
  -3   0   4 1885.24   20.88   0
   2   0  -4 1518.89   18.66   0
  -2   0   4 1574.49   17.83   0
   1   0  -4   54.33    8.90   0
  -1   0   4   57.66    8.60   0
   0   0  -4 4941.57   26.43   0
   0   0   4 4845.10   25.78   0
  -1   0  -4   40.02    8.93   0
   1   0   4   38.93    9.23   0
   2   0   4 1349.53   14.87   0
  -2   0  -4 1355.56   14.52   0
   3   0   4 2400.19   17.08   0
   3   0   4 2231.83   16.17   0
  -3   0  -4 2409.96   16.85   0
   4   0   4  249.77    8.30   0
   4   0   4  243.51    8.78   0
  -4   0  -4  255.33    8.06   0
  -5   0  -4 4702.03   22.74   0
   5   0   4 4573.60   18.94   0
   5   0   4 4654.92   21.70   0
  -6   0  -4 2125.43   15.80   0
   6   0   4 2068.73   12.97   0
   6   0   4 2124.04   15.53   0
   7   0   4   76.40    6.59   0
   7   0   4   70.30    8.87   0
  -7   0  -4   67.00    8.59   0
   8   0   4   14.85    7.26   0
   8   0   4   16.02    8.02   0
  -8   0  -4   11.29    7.93   0
   9   0   4  317.82   11.06   0
  -9   0  -4  269.83   10.02   0
   9   0   4  297.99    7.52   0
  10   0   4  475.10   12.07   0
  10   0   4  499.31    8.41   0
  11   0   4   37.04    6.90   0
  11   0   4   33.64   10.38   0
 -10   1   4  312.39    8.30   0
  -9   1   4   54.25    6.49   0
  -8   1   4  295.75    7.57   0
  -7   1   4  136.20    6.05   0
  -6   1   4  254.51    7.03   0
  -5   1   4  108.27    6.28   0
  -4   1   4  923.78    9.92   0
  -3   1   4   59.59   10.75   0
  -3   1   4   64.35    6.11   0
   3  -1  -4   56.28   13.55   0
  -2   1   4 1383.79   18.71   0
   2  -1  -4 1390.20   21.19   0
  -1   1   4 3210.44   24.98   0
   1  -1  -4 3257.67   25.97   0
   0   1   4 5479.67   29.60   0
   0  -1  -4 5622.90   30.90   0
   1   1   4  189.42   11.36   0
  -1  -1  -4  195.61   11.02   0
   2   1   4  109.96    9.83   0
  -2  -1  -4  105.70    9.69   0
  -3  -1  -4 2629.61   18.73   0
   3   1   4 2566.17   19.72   0
   4   1   4 3636.09   18.75   0
  -4  -1  -4 3794.38   20.93   0
   4   1   4 3777.61   21.35   0
   5   1   4  466.53   10.93   0
   5   1   4  458.53    8.72   0
  -5  -1  -4  462.24    9.73   0
   6   1   4   23.69    7.12   0
  -6  -1  -4   18.54    6.99   0
   6   1   4   16.36    6.31   0
   7   1   4   20.14    8.66   0
  -7  -1  -4   25.16    8.35   0
   7   1   4   22.11    6.26   0
   8   1   4  178.10    6.89   0
   8   1   4  172.24    9.18   0
  -8  -1  -4  158.45    9.02   0
   9   1   4  120.76    6.79   0
   9   1   4  129.41    9.16   0
  10   1   4   20.66    6.56   0
  10   1   4   32.96   10.13   0
  11   1   4   83.59    7.38   0
  11   1   4   91.80   11.13   0
 -10   2   4    7.96    6.65   0
  -9   2   4  759.95    9.57   0
  -8   2   4   97.40    6.24   0
  -7   2   4   37.85    6.97   0
  -6   2   4   34.85    5.68   0
  -5   2   4  546.60    8.38   0
  -4   2   4 1195.75   10.57   0
  -3   2   4 1186.00   11.06   0
  -3   2   4 1154.40   22.82   0
  -2   2   4   20.09   10.03   0
   2  -2  -4   18.61   12.01   0
  -2   2   4   20.57    7.08   0
   0  -2  -4 1017.00   17.29   0
   0   2   4 1076.01   17.00   0
  -1  -2  -4  492.86   13.62   0
   1   2   4  470.81   13.61   0
  -2  -2  -4 1238.53   15.71   0
   2   2   4 1175.41   15.33   0
   3   2   4  854.65   13.25   0
  -3  -2  -4  896.26   13.38   0
  -4  -2  -4 7487.00   28.86   0
   4   2   4 7521.10   29.02   0
   4   2   4 7421.68   26.61   0
   5   2   4  832.43   10.50   0
   5   2   4  869.05   12.58   0
  -5  -2  -4  838.75   11.60   0
  -6  -2  -4   14.11    8.49   0
   6   2   4   12.72    6.68   0
   6   2   4   15.38    7.19   0
   7   2   4  281.58   10.17   0
   7   2   4  284.60    7.56   0
   8   2   4  381.76    9.21   0
   8   2   4  383.98    8.06   0
   9   2   4  110.66    6.74   0
   9   2   4  104.76    8.92   0
  10   2   4   20.63    6.80   0
  10   2   4   18.66    8.80   0
  11   2   4   53.75   10.76   0
  11   2   4   59.16    7.50   0
 -10   3   4   14.70    6.59   0
  -9   3   4    6.74    5.73   0
  -8   3   4  896.86    9.08   0
  -7   3   4  183.79    7.38   0
  -6   3   4   19.31    5.68   0
  -5   3   4   69.20    5.99   0
  -4   3   4 1719.18   11.87   0
  -3   3   4 3597.99   34.67   0
  -3   3   4 3292.31   15.99   0
  -2   3   4 1012.82   18.38   0
  -2   3   4 1079.02   11.00   0
  -1   3   4   32.28    9.57   0
   0  -3  -4  743.60   14.14   0
   0   3   4  837.70   15.23   0
  -1  -3  -4 1949.57   18.68   0
   1   3   4 1961.84   19.00   0
   2   3   4  167.47   10.03   0
  -2  -3  -4  172.17   10.01   0
   3   3   4  194.08    9.70   0
  -3  -3  -4  198.93    9.60   0
   4   3   4   26.19    7.40   0
  -4  -3  -4   30.01    7.22   0
   5   3   4 1257.01   11.82   0
   5   3   4 1236.97   13.64   0
   6   3   4  255.95    9.85   0
   6   3   4  268.64    7.68   0
   7   3   4  206.10    7.64   0
   7   3   4  207.10    9.43   0
   8   3   4    5.44    8.43   0
   8   3   4   13.10    7.86   0
   9   3   4  842.45   12.52   0
   9   3   4  848.02    9.81   0
  10   3   4   56.45    6.58   0
  10   3   4   53.22    9.02   0
  11   3   4  113.10    7.78   0
  11   3   4  113.14   10.96   0
  11   3   4   82.03   11.69   0
  -9   4   4   36.18    7.55   0
  -8   4   4   13.21    6.10   0
  -7   4   4  603.05    7.95   0
   7  -4  -4  663.59    8.29   0
   6  -4  -4  753.93    8.45   0
  -6   4   4  672.13    7.99   0
  -5   4   4    8.74    5.39   0
  -4   4   4 1897.64   23.88   0
  -4   4   4 1652.20   11.41   0
  -4   4   4 1643.72   25.61   0
  -3   4   4 3302.04   15.53   0
  -3   4   4 2874.71   27.04   0
  -3   4   4 3731.27   26.68   0
  -2   4   4 7625.11   23.84   0
  -1   4   4   11.03    8.13   0
   0   4   4  495.41   11.54   0
   1   4   4 1609.89   15.62   0
   2   4   4 6848.88   27.69   0
   3   4   4  236.71    8.87   0
   4   4   4  469.56    9.51   0
   5   4   4  768.42   11.52   0
   5   4   4  763.58   10.29   0
   6   4   4 2727.21   16.94   0
   6   4   4 2781.86   16.22   0
   7   4   4  260.72    7.67   0
   7   4   4  264.73    8.35   0
   8   4   4    3.43    6.08   0
   8   4   4    9.09    8.59   0
   9   4   4   13.73    6.63   0
   9   4   4   18.10    8.64   0
  10   4   4  901.28   13.11   0
  10   4   4  988.93   10.66   0
  11   4   4   56.06    9.17   0
  11   4   4   55.71    7.36   0
  11   4   4   45.00   10.66   0
  -9   5   4   24.05    6.08   0
  -8   5   4  108.65    6.32   0
   7  -5  -4  263.04    6.78   0
  -7   5   4  255.74    6.58   0
   6  -5  -4    6.89    5.91   0
  -6   5   4    6.21    5.78   0
  -5   5   4  746.27   17.00   0
  -5   5   4  727.19    8.72   0
  -5   5   4  742.38   19.28   0
  -4   5   4   80.64    9.01   0
  -4   5   4   82.81    6.03   0
  -3   5   4 3984.54   16.39   0
  -3   5   4 4365.53   25.25   0
  -2   5   4  156.37    6.86   0
  -2   5   4  160.04    7.93   0
  -1   5   4 1354.38   11.83   0
   2   5   4  936.96   10.27   0
   3   5   4 3803.02   18.90   0
   4   5   4   91.17    6.89   0
   5   5   4  949.04   10.81   0
   5   5   4  994.43   12.51   0
   6   5   4  282.08    9.66   0
   6   5   4  317.01    9.16   0
   7   5   4 1307.33   11.88   0
   7   5   4 1280.63   13.35   0
   8   5   4  282.97    8.22   0
   8   5   4  281.52    7.99   0
   9   5   4    0.33    8.33   0
   9   5   4    7.45    7.63   0
  10   5   4   26.39    8.43   0
  10   5   4   19.94    8.74   0
  10   5   4   29.10    8.27   0
  -9   6   4   79.13    6.56   0
  -8   6   4  145.76    6.45   0
  -7   6   4   -0.60    5.61   0
  -6   6   4  597.29   16.40   0
  -6   6   4  564.78    7.71   0
  -6   6   4  547.10   18.55   0
  -5   6   4  211.99    6.59   0
  -5   6   4  226.12   10.15   0
  -4   6   4  960.32   12.99   0
  -4   6   4  927.15    8.98   0
  -3   6   4  399.27   10.02   0
  -3   6   4  373.72    7.70   0
  -2   6   4  348.08    7.40   0
  -2   6   4  383.95   10.19   0
  -1   6   4    5.28    5.96   0
  -1   6   4    9.02    5.98   0
   4   6   4 1734.02   13.74   0
   5   6   4  618.10    9.35   0
   5   6   4  693.30   10.65   0
   6   6   4   16.21    8.32   0
   6   6   4   10.09    7.77   0
   7   6   4  250.59    8.92   0
   7   6   4  241.48    9.04   0
   8   6   4  663.06   10.06   0
   8   6   4  733.64    9.90   0
   9   6   4  151.31    9.11   0
   9   6   4  144.40    7.41   0
   9   6   4  175.67    8.82   0
  10   6   4    1.23    6.68   0
  10   6   4    0.07    8.65   0
  10   6   4    7.80    8.61   0
  -9   7   4  368.88    7.70   0
  -8   7   4    2.36    5.94   0
  -7   7   4  108.59    6.23   0
  -7   7   4  126.14   14.00   0
  -7   7   4  119.17   15.80   0
  -6   7   4 1066.63    8.93   0
  -6   7   4 1073.45   16.22   0
  -5   7   4  591.87    7.84   0
  -5   7   4  583.72   12.13   0
  -4   7   4  661.19    8.20   0
  -4   7   4  665.63   10.84   0
  -3   7   4  297.93    8.88   0
  -3   7   4  286.66    6.85   0
  -2   7   4   72.28    6.39   0
  -2   7   4   57.28    5.89   0
  -1   7   4 1230.20   10.85   0
  -1   7   4 1356.81   11.54   0
   0   7   4  326.94    7.57   0
   0   7   4  354.20    7.93   0
   1   7   4  508.61    8.80   0
   5   7   4   32.81    6.02   0
   6   7   4   21.41    7.98   0
   6   7   4   25.05    8.08   0
   7   7   4   40.15    8.20   0
   7   7   4   37.66    6.49   0
   7   7   4   41.61    6.82   0
   8   7   4  535.07   10.60   0
   8   7   4  630.95   10.66   0
   8   7   4  556.50   10.65   0
   9   7   4  191.92    9.36   0
   9   7   4  191.27    9.08   0
   9   7   4  243.60    8.11   0
  10   7   4   16.72    8.60   0
  10   7   4   23.26    8.31   0
  10   7   4   16.63    8.77   0
  -9   8   4  185.34    7.17   0
  -8   8   4    7.75    6.15   0
  -7   8   4   -2.40    9.60   0
  -7   8   4   11.32    5.77   0
  -6   8   4    0.76    8.35   0
  -6   8   4    8.98    5.44   0
  -5   8   4 1934.52   15.52   0
  -5   8   4 1868.80   11.19   0
  -4   8   4  126.49    6.30   0
  -4   8   4  128.51    8.24   0
  -3   8   4   15.85    5.68   0
  -3   8   4   25.81    6.17   0
  -2   8   4 2058.26   13.30   0
  -2   8   4 1865.87   11.93   0
  -1   8   4 2474.21   13.87   0
  -1   8   4 2707.01   14.72   0
   0   8   4   45.72    6.09   0
   0   8   4   51.58    6.38   0
   1   8   4  225.81    7.29   0
   2   8   4  227.16    7.56   0
   3   8   4 2232.17   13.21   0
   4   8   4  217.56    7.26   0
   5   8   4  153.86    6.84   0
   5   8   4  176.44    7.35   0
   6   8   4  127.20    7.97   0
   6   8   4  160.43    7.51   0
   6   8   4  186.49    7.08   0
   7   8   4  767.56    9.73   0
   7   8   4  775.25   12.21   0
   7   8   4  926.59   11.12   0
   8   8   4   60.02    8.14   0
   8   8   4   57.36    6.62   0
   8   8   4   82.58    7.00   0
   9   8   4  279.31   10.09   0
   9   8   4  317.56   10.20   0
   9   8   4  348.72    9.67   0
  10   8   4   -0.83    8.68   0
  10   8   4    2.41    8.46   0
  10   8   4   -2.95    8.71   0
  -8   9   4   19.75   13.54   0
  -8   9   4   19.32   12.03   0
  -8   9   4   20.96    6.34   0
  -7   9   4   50.21    6.06   0
  -7   9   4   48.76    9.10   0
  -6   9   4   21.42    5.85   0
  -6   9   4   19.03    7.29   0
  -5   9   4    4.86    7.05   0
  -5   9   4    1.87    5.71   0
  -4   9   4 1459.87   10.34   0
  -4   9   4 1570.54   12.37   0
  -3   9   4  364.76    9.16   0
  -3   9   4  362.18    7.12   0
  -2   9   4  613.51    8.75   0
  -2   9   4  572.64    7.88   0
  -1   9   4   11.51    6.27   0
  -1   9   4   17.87    6.19   0
   0   9   4  857.27    9.80   0
   0   9   4  879.61    9.49   0
   1   9   4   34.72    6.56   0
   1   9   4   44.19    6.27   0
   2   9   4  582.44    8.44   0
   3   9   4   61.58    6.35   0
   4   9   4  648.01    8.46   0
   5   9   4  341.85    7.62   0
   6   9   4  431.22    7.91   0
   6   9   4  504.07   11.27   0
   6   9   4  576.39    8.58   0
   7   9   4    1.61    9.30   0
   7   9   4    7.40    6.55   0
   7   9   4   -1.35    6.49   0
   8   9   4  249.58    9.19   0
   8   9   4  264.05    9.83   0
   8   9   4  309.98    8.04   0
   9   9   4   84.60    8.84   0
   9   9   4   75.93    7.49   0
   9   9   4   98.13    7.46   0
  -8  10   4    0.99    9.61   0
  -8  10   4    8.11    6.33   0
  -7  10   4  135.37    6.69   0
  -7  10   4  135.45    8.71   0
  -6  10   4    0.81    6.01   0
  -6  10   4    3.61    5.82   0
  -5  10   4  300.93    7.63   0
  -5  10   4  297.53    7.92   0
  -4  10   4   48.80    6.47   0
  -4  10   4   38.23    6.95   0
  -3  10   4 1120.46   10.25   0
  -3  10   4 1080.12    9.53   0
  -2  10   4   14.72    6.24   0
  -2  10   4   19.80    5.53   0
  -1  10   4   17.86    6.75   0
  -1  10   4   14.34    5.89   0
   0  10   4   79.05    6.55   0
   0  10   4   90.08    6.38   0
   1  10   4 1087.96   10.90   0
   1  10   4 1193.94   10.41   0
   2  10   4  547.57    8.39   0
   2  10   4  522.46   10.42   0
   3  10   4  182.73    7.13   0
   4  10   4   12.22    6.20   0
   5  10   4  729.99    9.15   0
   6  10   4  628.21    8.62   0
   6  10   4  736.74   13.15   0
   6  10   4  762.95    9.27   0
   7  10   4  110.12    7.00   0
   7  10   4  119.87   10.02   0
   7  10   4  131.32    7.07   0
   8  10   4   -2.75    6.39   0
   8  10   4    0.45    8.22   0
   8  10   4    2.46    6.54   0
   9  10   4   85.18    9.35   0
   9  10   4   75.03    7.78   0
   9  10   4   82.74    9.23   0
  -7  11   4  189.41    7.41   0
  -7  11   4  207.28    9.04   0
  -6  11   4  108.70    6.48   0
  -6  11   4   99.36    8.21   0
  -5  11   4    5.68    7.19   0
  -5  11   4   13.88    5.61   0
  -4  11   4  919.53   10.64   0
  -4  11   4  882.34    8.77   0
  -3  11   4  724.54    8.63   0
  -3  11   4  753.84    9.02   0
  -2  11   4   72.31    6.03   0
  -2  11   4   62.23    5.95   0
  -1  11   4  119.53    6.42   0
  -1  11   4  106.97    6.11   0
   0  11   4  273.93    7.29   0
   0  11   4  253.62    8.31   0
   1  11   4  684.20    9.81   0
   1  11   4  771.49    9.03   0
   2  11   4   32.13    7.76   0
   2  11   4   30.48    6.14   0
   3  11   4    2.68    8.51   0
   3  11   4   12.65    6.20   0
   4  11   4  479.69    7.86   0
   5  11   4  653.78    8.74   0
   6  11   4   11.13    9.71   0
   6  11   4   17.54    6.68   0
   7  11   4  137.31    6.97   0
   7  11   4  159.05   12.14   0
   7  11   4  174.51    8.66   0
   8  11   4   61.78   11.86   0
   8  11   4   60.62    7.21   0
   8  11   4   51.71    8.74   0
  -6  12   4  332.82    9.74   0
  -6  12   4  300.07    7.50   0
  -5  12   4  149.90    7.01   0
  -5  12   4  134.77    6.56   0
  -4  12   4  215.58    7.19   0
  -4  12   4  210.47    6.89   0
  -3  12   4   48.25    5.93   0
  -3  12   4   54.64    5.82   0
  -2  12   4  139.51    6.61   0
  -2  12   4  149.25    6.35   0
  -1  12   4  536.14    8.00   0
  -1  12   4  514.60    8.43   0
   0  12   4   10.72    5.75   0
   0  12   4   16.91    5.92   0
   1  12   4  127.31    6.27   0
   1  12   4  128.59    8.23   0
   2  12   4  616.36   10.74   0
   2  12   4  678.09    8.31   0
   3  12   4   39.28    8.06   0
   3  12   4   53.69    6.52   0
   4  12   4  739.80   12.82   0
   4  12   4  768.43    8.82   0
   5  12   4   66.85   10.65   0
   5  12   4   60.22    6.54   0
   6  12   4  386.09   14.57   0
   6  12   4  419.41    7.95   0
   7  12   4    3.53    6.38   0
   7  12   4    3.98   11.78   0
   7  12   4   -5.84    6.32   0
   8  12   4   21.29    8.50   0
   8  12   4    9.42   14.93   0
   8  12   4    6.30    7.06   0
  -6  13   4   -1.91    6.59   0
  -6  13   4    3.66    8.07   0
  -5  13   4  324.46    7.97   0
  -5  13   4  305.51    7.62   0
  -4  13   4   23.85    6.14   0
  -4  13   4   24.99    6.00   0
  -3  13   4   22.08    5.77   0
  -3  13   4   19.49    5.99   0
  -2  13   4  154.47    7.74   0
  -2  13   4  155.39    6.88   0
  -1  13   4 1009.44   11.26   0
  -1  13   4 1106.15   10.44   0
   0  13   4   59.06    6.07   0
   0  13   4   61.75    7.67   0
   1  13   4  118.06    6.49   0
   1  13   4  121.66    7.85   0
   2  13   4   28.87    6.06   0
   2  13   4   16.02    7.52   0
   3  13   4  722.19    8.84   0
   3  13   4  686.72   13.09   0
   4  13   4  173.44    6.52   0
   4  13   4  172.48   10.58   0
   5  13   4   83.87    6.64   0
   5  13   4   71.95   10.98   0
   5  13   4   68.93   12.68   0
   6  13   4    1.07    6.33   0
   7  13   4  155.41    7.52   0
   7  13   4  233.82    7.99   0
  -5  14   4   18.37    8.30   0
  -5  14   4   19.59    8.08   0
  -4  14   4  317.02    8.00   0
  -4  14   4  310.47    9.33   0
  -3  14   4   86.29    6.41   0
  -3  14   4   91.56    6.77   0
  -2  14   4  377.81    7.53   0
  -2  14   4  358.83    8.04   0
  -1  14   4  123.80    6.38   0
  -1  14   4  108.83    6.82   0
   0  14   4  421.93    7.58   0
   0  14   4  394.72    8.30   0
   1  14   4    3.40    5.97   0
   1  14   4   10.02    7.72   0
   2  14   4   82.51    6.29   0
   2  14   4   87.35    8.35   0
   3  14   4  326.08    7.55   0
   3  14   4  317.66   11.31   0
   4  14   4   70.57    6.63   0
   4  14   4   54.98   11.01   0
   5  14   4   -4.98    6.55   0
   5  14   4    0.66   17.29   0
   5  14   4    1.34   16.47   0
   6  14   4  105.05    7.28   0
  -4  15   4    4.01    6.54   0
  -4  15   4   14.24    8.28   0
  -3  15   4  489.72    8.50   0
  -3  15   4  524.45    9.06   0
  -2  15   4  145.66    7.19   0
  -2  15   4  127.65    6.69   0
  -1  15   4   -3.15    5.99   0
  -1  15   4   -1.07    6.48   0
   0  15   4   44.08    6.31   0
   0  15   4   35.38    8.21   0
   1  15   4  156.51    6.96   0
   1  15   4  147.65    9.40   0
   2  15   4  181.53    7.00   0
   2  15   4  166.97    9.46   0
   3  15   4    7.29    6.36   0
   3  15   4   15.04   10.56   0
   4  15   4  111.01    7.09   0
   4  15   4   98.71   14.35   0
   5  15   4  228.45    8.13   0
  -2  16   4   47.69    9.05   0
  -2  16   4   62.99    8.34   0
  -1  16   4   44.40    7.36   0
  -1  16   4   39.65    6.60   0
   0  16   4    7.36    6.35   0
   0  16   4   -1.94    8.71   0
   1  16   4   30.70    6.55   0
   1  16   4   28.89    8.81   0
   2  16   4   31.59    6.85   0
   2  16   4   27.82   10.33   0
   3  16   4   68.22    7.35   0
   3  16   4   72.52   12.27   0
   0  13  -5  111.75    7.08   0
   0 -13   5  114.97    7.12   0
  -1  13  -5    8.23    6.53   0
   1 -13   5   -1.02    6.40   0
  -3 -12   5  130.70    7.05   0
   3  12  -5  109.92    7.17   0
   2  12  -5  127.17    7.01   0
  -2 -12   5  143.06    6.74   0
   1  12  -5  119.81    6.71   0
  -1 -12   5  154.82    6.56   0
   0  12  -5  193.40    7.08   0
   0 -12   5  205.64    7.06   0
   1 -12   5   62.93    8.16   0
  -1  12  -5   67.73    6.27   0
   1 -12   5   61.11    6.47   0
   2 -12   5    5.50    7.68   0
  -2  12  -5    4.26    6.19   0
   2 -12   5    7.30    6.20   0
   3 -12   5  109.24    8.62   0
  -3  12  -5  109.66    7.01   0
   3 -12   5  155.29    7.00   0
   4 -12   5   85.71    7.35   0
  -4  12  -5   89.84    6.82   0
   4 -12   5   81.45    7.21   0
   4  11  -5  148.41    7.17   0
  -4 -11   5  163.51    8.13   0
   3  11  -5  144.62    7.01   0
  -3 -11   5  157.95    6.87   0
   2  11  -5   -1.12    6.22   0
  -2 -11   5   -8.10    7.14   0
   1  11  -5  287.49    7.25   0
  -1 -11   5  326.96    7.20   0
   0  11  -5  125.37    6.49   0
   0 -11   5  124.36    6.51   0
  -1  11  -5   99.81    6.42   0
   1 -11   5  101.17    9.06   0
   1 -11   5  105.15    4.82   0
   2 -11   5  403.33    8.71   0
  -2  11  -5  345.53    7.44   0
   2 -11   5  418.53    7.73   0
   3 -11   5   41.69    7.96   0
  -3  11  -5   44.91    6.17   0
   3 -11   5   45.75    6.29   0
   4 -11   5    5.93    7.91   0
  -4  11  -5   -5.19    6.17   0
   4 -11   5    5.70    6.21   0
   5 -11   5  116.57    6.98   0
  -5  11  -5   97.61    7.05   0
   5 -11   5  119.92    6.97   0
   5  10  -5    7.46    8.12   0
   4  10  -5  133.24    6.91   0
  -4 -10   5  141.38    6.92   0
   3  10  -5   82.80    6.48   0
  -3 -10   5   74.08    5.95   0
   2  10  -5  138.69    6.73   0
  -2 -10   5  182.07    6.47   0
   1  10  -5   14.31    5.91   0
  -1 -10   5    1.15    5.67   0
   0 -10   5  604.78   12.44   0
   0  10  -5  566.54    7.87   0
   0 -10   5  639.26    8.06   0
  -1  10  -5  169.62    6.62   0
   1 -10   5  170.64    8.40   0
   1 -10   5  199.11    6.69   0
   2 -10   5  589.85    8.14   0
  -2  10  -5  531.29    7.99   0
   2 -10   5  538.09   10.36   0
   3 -10   5   23.83    5.77   0
  -3  10  -5   27.30    5.69   0
   3 -10   5   16.48    7.54   0
   4 -10   5  105.44    6.33   0
   4 -10   5  111.31    6.94   0
  -4  10  -5   98.37    6.12   0
   5 -10   5   35.68    6.53   0
   5 -10   5   34.93    6.49   0
  -5  10  -5   38.04    6.15   0
   6 -10   5  317.72    7.92   0
   6 -10   5  314.05    7.89   0
  -6  10  -5  272.62    7.57   0
   6   9  -5  155.21    7.89   0
   5   9  -5  134.86    7.22   0
  -4  -9   5  137.97    6.76   0
   4   9  -5  131.87    6.79   0
   3   9  -5   11.42    6.32   0
  -3  -9   5   23.09    5.85   0
   2   9  -5  115.78    6.35   0
  -2  -9   5  121.10    6.10   0
   1   9  -5  846.13    8.73   0
  -1  -9   5 1008.34    9.07   0
   0  -9   5  145.90    9.37   0
   0   9  -5  132.67    6.39   0
   0  -9   5  146.92    6.34   0
   1  -9   5  457.42    7.60   0
   1  -9   5  405.18    9.29   0
  -1   9  -5  397.37    7.45   0
   2  -9   5    8.78    5.95   0
   2  -9   5    5.59    7.20   0
  -2   9  -5   11.60    5.94   0
   3  -9   5  414.55    7.36   0
   3  -9   5  374.08    8.98   0
  -3   9  -5  363.95    6.93   0
   4  -9   5  162.45    6.53   0
   4  -9   5  147.60    6.82   0
  -4   9  -5  135.47    6.16   0
   5  -9   5   67.96    6.33   0
  -5   9  -5   51.00    6.14   0
   5  -9   5   58.13    6.64   0
   6  -9   5  144.24    7.11   0
   6  -9   5  126.07    6.88   0
  -6   9  -5  109.69    6.96   0
   7  -9   5  359.91    8.55   0
  -7   9  -5  279.57    9.09   0
   7  -9   5  312.94    8.13   0
   7   8  -5   33.47    7.23   0
   6   8  -5  174.32    7.67   0
   5   8  -5  140.50    7.29   0
  -5  -8   5  166.89    7.03   0
   4   8  -5  133.70    7.11   0
  -4  -8   5  154.54    6.64   0
   3   8  -5   85.08    6.51   0
  -3  -8   5  101.65    7.29   0
   2   8  -5  448.24    7.85   0
  -2  -8   5  500.76    7.80   0
  -1  -8   5   -0.09    8.80   0
   1   8  -5   -1.70    5.86   0
  -1  -8   5   -1.64    5.75   0
   0  -8   5 1934.30   11.42   0
   0  -8   5 1810.10   16.94   0
   0   8  -5 1742.52   11.03   0
   1  -8   5  312.68    5.57   0
   1  -8   5  306.57    9.12   0
  -1   8  -5  303.36    7.02   0
   2  -8   5   11.08    4.25   0
   2  -8   5   14.39    6.00   0
  -2   8  -5    6.63    5.92   0
   3  -8   5  158.38    6.44   0
   3  -8   5  145.35    8.10   0
  -3   8  -5  131.24    6.07   0
   4  -8   5  345.88    7.16   0
   4  -8   5  325.29    7.55   0
  -4   8  -5  289.79    6.68   0
   5  -8   5  593.84    8.51   0
  -5   8  -5  531.29    8.01   0
   5  -8   5  571.13    8.36   0
  -6   8  -5    3.98    5.97   0
   6  -8   5   21.01    6.28   0
   6  -8   5    5.08    6.24   0
   7  -8   5   14.58    6.54   0
  -7   8  -5   16.58    6.05   0
   7  -8   5   18.60    6.41   0
   8  -8   5  608.37    9.83   0
  -8   8  -5  525.37    8.96   0
   8  -8   5  483.73    9.09   0
   7   7  -5  189.21    9.64   0
   6   7  -5  106.20    7.41   0
   5   7  -5  654.88    9.19   0
  -5  -7   5  754.43    9.18   0
   4   7  -5   10.22    6.02   0
  -4  -7   5   21.32    5.98   0
   3   7  -5  205.12    6.94   0
  -3  -7   5  230.48    6.81   0
   2   7  -5 1190.32   10.22   0
  -2  -7   5 1406.88   10.53   0
  -1  -7   5  830.41    8.56   0
  -1  -7   5  771.62   14.93   0
   1   7  -5  745.15    8.49   0
   0  -7   5  510.47    8.04   0
   0  -7   5  478.52   11.66   0
   0   7  -5  456.05    7.98   0
   1  -7   5  472.01    8.05   0
   1  -7   5  446.24    8.86   0
  -1   7  -5  429.51    7.78   0
   2  -7   5  160.47    6.85   0
   2  -7   5  138.85    6.71   0
  -2   7  -5  143.62    6.67   0
   3  -7   5  114.21    6.62   0
   3  -7   5  109.86    7.72   0
  -3   7  -5   98.78    6.32   0
   4  -7   5  103.15    6.39   0
   4  -7   5  101.97    6.42   0
  -4   7  -5  110.16    6.01   0
   5  -7   5  121.83    6.54   0
   5  -7   5  106.61    6.51   0
  -5   7  -5  103.53    6.30   0
  -6   7  -5  619.67    9.52   0
   6  -7   5  712.00    9.30   0
   6  -7   5  682.93    8.73   0
   7  -7   5   56.29    6.82   0
  -7   7  -5   46.53    6.36   0
   7  -7   5   48.64    6.43   0
   8  -7   5  304.39    8.48   0
  -8   7  -5  251.17    8.11   0
   8  -7   5  278.69    7.68   0
   9  -7   5   81.51    7.83   0
  -9   7  -5   89.71    7.53   0
   9  -7   5   70.55    5.48   0
   8   6  -5  254.14   11.34   0
   7   6  -5   66.33    8.61   0
   6   6  -5   78.76    8.67   0
   5   6  -5   88.49    6.70   0
  -5  -6   5  102.74    6.42   0
   4   6  -5  399.60    8.99   0
  -4  -6   5  430.31    8.79   0
   3   6  -5  716.08    9.09   0
  -3  -6   5  805.24   10.06   0
  -2  -6   5  134.24    6.32   0
   2   6  -5  122.32    7.65   0
  -1  -6   5 2236.01   12.32   0
  -1  -6   5 2135.99   22.10   0
   1   6  -5 2000.47   12.13   0
   0  -6   5  537.72    8.02   0
   0   6  -5  508.48    8.14   0
   0  -6   5  539.19   11.13   0
   1  -6   5  287.98    7.02   0
   1  -6   5  265.32    8.75   0
  -1   6  -5  248.74    6.84   0
   2  -6   5    1.91    6.71   0
   2  -6   5   11.04    7.77   0
  -2   6  -5    9.24    6.33   0
   3  -6   5  570.06    8.37   0
   3  -6   5  535.84    8.80   0
  -3   6  -5  503.03    7.83   0
   4  -6   5    9.29    7.71   0
   4  -6   5    7.29    7.35   0
  -4   6  -5   -0.65    5.75   0
   5  -6   5  531.59    9.49   0
   5  -6   5  514.58    8.11   0
  -5   6  -5  493.11    8.75   0
  -6   6  -5   37.84    6.09   0
   6  -6   5   32.73    6.39   0
   6  -6   5   48.75    6.22   0
   7  -6   5  910.30   11.31   0
   7  -6   5  826.17    9.03   0
  -7   6  -5  824.02    9.59   0
   8  -6   5   45.83    8.10   0
   8  -6   5   50.61    6.67   0
  -8   6  -5   44.57    6.75   0
   9  -6   5   85.51    9.33   0
  -9   6  -5   82.67    7.43   0
   9  -6   5   94.85    7.12   0
   8   5  -5  468.87   13.97   0
   7   5  -5  216.99    9.64   0
   6   5  -5   60.32    8.36   0
   5   5  -5    6.65    8.05   0
  -5  -5   5    4.28    7.39   0
   4   5  -5  572.77    8.98   0
  -4  -5   5  613.34    9.96   0
   3   5  -5   12.31    8.22   0
  -3  -5   5   11.61    6.37   0
  -2  -5   5  923.75    9.74   0
   2   5  -5  869.47    9.89   0
  -2  -5   5  858.69   19.18   0
  -1  -5   5   96.17    6.45   0
   1   5  -5   90.77    6.64   0
  -1  -5   5   88.54    9.65   0
   0  -5   5 2173.82   12.53   0
   0   5  -5 1918.79   12.22   0
   0  -5   5 2010.64   18.19   0
   1  -5   5 2072.53   11.55   0
   1  -5   5 2057.31   15.60   0
  -1   5  -5 2011.53   12.21   0
   2  -5   5  519.81    8.09   0
   2  -5   5  520.93    8.99   0
  -2   5  -5  469.41    7.87   0
   3  -5   5  161.96    6.78   0
   3  -5   5  147.37    6.71   0
  -3   5  -5  147.84    6.40   0
   4  -5   5  821.16    9.00   0
   4  -5   5  817.95    9.68   0
  -4   5  -5  769.52    8.60   0
  -5   5  -5    2.29    5.98   0
   5  -5   5    4.11    6.42   0
   5  -5   5    4.98    6.03   0
  -6   5  -5 1563.45   11.34   0
   6  -5   5 1711.23   11.79   0
   6  -5   5 1621.70   11.39   0
  -7   5  -5  346.38    7.93   0
   7  -5   5  357.61    7.98   0
   7  -5   5  387.83    9.51   0
  -8   5  -5   27.78    8.10   0
   8  -5   5   42.36    6.79   0
   8  -5   5   28.87    6.53   0
   9  -5   5   -1.49    6.80   0
   9  -5   5    4.45    6.46   0
  -9   5  -5    5.24    6.84   0
   8   4  -5   17.02   11.40   0
   8   4  -5   18.98   11.43   0
  -8  -4   5   20.73    9.47   0
  -7  -4   5  916.89   14.26   0
   7   4  -5  971.72   15.40   0
  -6  -4   5   11.65    8.79   0
   6   4  -5   14.51    7.91   0
  -5  -4   5   13.98    7.17   0
  -5  -4   5   12.92    8.12   0
   5   4  -5   19.49    7.95   0
   4   4  -5  334.03    9.74   0
  -4  -4   5  336.84   11.93   0
  -4  -4   5  384.48    8.04   0
  -3  -4   5  687.86    9.19   0
   3   4  -5  602.64    9.36   0
  -3  -4   5  625.23   14.63   0
  -2  -4   5  249.80    7.15   0
   2   4  -5  229.84    7.27   0
  -1  -4   5  864.39    9.36   0
   1   4  -5  798.31    9.50   0
   0  -4   5   11.32    6.01   0
   0   4  -5   10.30    6.35   0
   0  -4   5   17.59    8.69   0
   1  -4   5 5066.94   18.55   0
  -1   4  -5 4593.11   18.03   0
   1  -4   5 4823.84   24.53   0
   2  -4   5  340.95    8.40   0
   2  -4   5  351.58    8.47   0
  -2   4  -5  336.24    7.99   0
   3  -4   5   34.46    6.27   0
  -3   4  -5   29.74    6.17   0
   3  -4   5   33.73    6.45   0
  -4   4  -5 1293.54   10.45   0
   4  -4   5 1397.30   11.07   0
   4  -4   5 1372.18   11.29   0
  -5   4  -5 1020.22    9.90   0
   5  -4   5 1090.22   10.28   0
   5  -4   5 1069.60   10.42   0
  -6   4  -5  789.08    9.33   0
   6  -4   5  871.29   10.89   0
   6  -4   5  843.10    9.34   0
   7  -4   5  203.35    7.51   0
   7  -4   5  190.70    7.03   0
  -7   4  -5  184.22    7.15   0
   8  -4   5   21.82    6.73   0
   8  -4   5   27.60    6.27   0
  -8   4  -5   20.04    6.34   0
  -9   4  -5  319.36    8.86   0
   9  -4   5  373.94    8.94   0
   9  -4   5  344.68    8.05   0
  10  -4   5  144.55    9.95   0
  10  -4   5  138.76    7.38   0
 -10   4  -5  130.73    9.93   0
  -9  -3   5   61.35    8.89   0
  -8  -3   5  144.35    8.88   0
   7   3  -5    7.31   10.84   0
  -7  -3   5    3.45    7.03   0
  -6  -3   5  333.44    9.36   0
   6   3  -5  350.16   11.90   0
  -5  -3   5  137.63    9.10   0
   5   3  -5  143.15    9.05   0
  -5  -3   5  159.62    8.16   0
  -4  -3   5   14.45    8.07   0
   4   3  -5    2.15    7.91   0
  -4  -3   5   15.61    6.19   0
  -3  -3   5  246.31    8.76   0
   3   3  -5  250.12    9.13   0
  -3  -3   5  253.30   10.14   0
  -2  -3   5 3190.19   16.42   0
   2   3  -5 3016.03   16.42   0
  -1  -3   5  791.84   10.41   0
   1   3  -5  744.01    9.32   0
   0  -3   5  973.55   10.22   0
   0   3  -5  893.50   10.01   0
   1  -3   5 1461.90   11.58   0
   1  -3   5 1419.48   15.69   0
  -1   3  -5 1394.35   11.43   0
   2  -3   5    8.43    6.72   0
   2  -3   5    9.53    6.53   0
  -2   3  -5    2.53    6.50   0
   3  -3   5  721.05    9.98   0
   3  -3   5  704.63    9.28   0
  -3   3  -5  665.21    8.95   0
  -4   3  -5  235.73    7.13   0
   4  -3   5  254.66    7.46   0
   4  -3   5  235.16    7.32   0
  -5   3  -5 1032.81   10.29   0
   5  -3   5 1103.48   10.90   0
   5  -3   5 1047.01   10.29   0
  -6   3  -5  118.72    8.26   0
   6  -3   5  103.58    7.09   0
   6  -3   5  128.15    8.87   0
   7  -3   5  268.00    9.10   0
   7  -3   5  262.61    7.17   0
  -7   3  -5  265.81    7.72   0
   8  -3   5   67.45    6.89   0
  -8   3  -5   57.02    7.01   0
   8  -3   5   76.28    6.62   0
  -9   3  -5  330.59   10.31   0
   9  -3   5  334.78   10.03   0
   9  -3   5  316.34    7.66   0
  10  -3   5   27.54    8.68   0
  10  -3   5   30.37    7.10   0
 -10   3  -5   24.75    9.05   0
  -9  -2   5   38.64    8.60   0
  -8  -2   5    2.25    6.36   0
  -7  -2   5  891.16   10.58   0
   7   2  -5  865.91   28.82   0
   7   2  -5  919.64   28.92   0
   6   2  -5   69.63   11.32   0
  -6  -2   5   62.11    7.38   0
  -5  -2   5  332.20    9.07   0
  -5  -2   5  403.87   11.02   0
   5   2  -5  344.79   11.73   0
  -4  -2   5  194.46    8.15   0
   4   2  -5  181.98    9.19   0
  -4  -2   5  220.77    8.52   0
  -3  -2   5  634.43   11.21   0
  -3  -2   5  651.44   11.06   0
   3   2  -5  596.34   11.54   0
  -2  -2   5 5155.08   21.71   0
   2   2  -5 4968.72   22.09   0
  -1  -2   5 3001.84   16.60   0
   1   2  -5 2863.53   16.70   0
   0  -2   5  679.01    9.59   0
   0   2  -5  670.35    9.46   0
   1  -2   5   16.28    6.60   0
  -1   2  -5    9.28    6.57   0
   2  -2   5   15.97    7.13   0
   2  -2   5   10.42    6.81   0
  -2   2  -5   10.06    6.48   0
  -3   2  -5  170.77    6.92   0
   3  -2   5  170.12    7.23   0
   3  -2   5  167.55    7.55   0
  -4   2  -5  615.55    8.85   0
   4  -2   5  642.45    9.27   0
   4  -2   5  629.57    9.36   0
  -5   2  -5  135.30    7.11   0
   5  -2   5  119.46    6.95   0
   5  -2   5  130.14    7.08   0
  -6   2  -5  327.37    8.16   0
   6  -2   5  326.17    7.87   0
   6  -2   5  323.91    9.77   0
   7  -2   5  349.31    7.58   0
   7  -2   5  361.58    8.36   0
  -7   2  -5  365.28    8.47   0
  -8   2  -5  754.75   11.39   0
   8  -2   5  744.09    9.01   0
   8  -2   5  800.66   10.42   0
   9  -2   5  244.09    8.20   0
   9  -2   5  221.85    7.27   0
  -9   2  -5  219.88    8.11   0
  10  -2   5   83.61    9.27   0
  10  -2   5   77.30    6.96   0
 -10   2  -5   91.90    7.98   0
  -9  -1   5  329.18    9.89   0
  -8  -1   5   46.17    6.62   0
  -7  -1   5    9.39    5.93   0
  -6  -1   5  593.20    8.83   0
   6   1  -5  596.33   23.92   0
   5   1  -5 1083.33   18.71   0
  -5  -1   5 1065.47   11.81   0
   4   1  -5  219.51    9.89   0
  -4  -1   5  217.88    8.46   0
  -4  -1   5  242.44    9.09   0
  -3  -1   5 1071.11   13.30   0
  -3  -1   5 1030.95   12.73   0
   3   1  -5  996.66   13.87   0
  -2  -1   5    1.21    8.04   0
   2   1  -5    3.72    8.58   0
   1   1  -5 8578.86   29.38   0
   0   1  -5    1.86    7.06   0
   0  -1   5    1.31    7.11   0
  -1   1  -5   46.97    7.04   0
   1  -1   5   52.47    7.04   0
  -2   1  -5  204.02    7.68   0
   2  -1   5  210.22    7.84   0
  -3   1  -5 2019.14   13.90   0
   3  -1   5 2054.93   14.88   0
   3  -1   5 2096.48   14.39   0
  -4   1  -5   -1.50    6.10   0
   4  -1   5    0.85    6.65   0
   4  -1   5   -2.29    6.75   0
   5  -1   5   52.29    6.90   0
  -5   1  -5   47.14    6.64   0
   5  -1   5   47.52    6.57   0
   6  -1   5  106.37    7.40   0
   6  -1   5   98.40    6.58   0
  -6   1  -5  112.21    7.28   0
  -7   1  -5 2029.33   14.60   0
   7  -1   5 2059.87   12.54   0
   7  -1   5 2055.98   15.46   0
   8  -1   5   73.66    6.55   0
  -8   1  -5   64.66    6.99   0
   8  -1   5   66.40    7.12   0
  -9   1  -5  168.17    7.89   0
   9  -1   5  164.64    7.05   0
   9  -1   5  168.91    9.49   0
  10  -1   5   33.06    6.51   0
  10  -1   5   42.87    8.81   0
 -10   1  -5   46.11    8.72   0
  -9   0   5  130.49    8.35   0
  -8   0   5  694.65    9.13   0
  -7   0   5   16.67    5.90   0
  -6   0   5    8.79    5.48   0
  -5   0   5   85.59    7.64   0
   5   0  -5   70.52   16.15   0
  -4   0   5 2357.99   22.87   0
  -4   0   5 2109.65   14.80   0
   4   0  -5 2209.61   24.72   0
  -3   0   5  573.64   11.56   0
   3   0  -5  562.49   13.88   0
  -3   0   5  568.19   10.42   0
   2   0  -5  368.43   11.32   0
  -2   0   5  390.04   10.67   0
   1   0  -5  376.61    9.67   0
  -1   0   5  370.65    9.33   0
   0   0  -5 3249.59   20.03   0
   0   0   5 3216.28   19.53   0
   1   0   5    6.58    7.76   0
  -1   0  -5   13.54    7.69   0
  -2   0  -5   25.56    6.94   0
   2   0   5   22.60    7.47   0
  -3   0  -5  143.13    7.63   0
   3   0   5  146.73    7.98   0
   4   0   5 3341.36   17.34   0
  -4   0  -5 3475.80   17.76   0
   4   0   5 3413.58   17.75   0
   5   0   5    5.75    6.47   0
   5   0   5    8.55    6.58   0
  -5   0  -5    0.37    6.45   0
  -6   0  -5  493.92   10.64   0
   6   0   5  485.18    8.23   0
   6   0   5  484.19    9.43   0
   7   0   5  750.58    9.33   0
  -7   0  -5  770.58   11.53   0
   7   0   5  789.97   10.46   0
   8   0   5  583.06    8.22   0
  -8   0  -5  582.39    9.72   0
   8   0   5  608.80   10.69   0
  -9   0  -5  121.78    9.02   0
   9   0   5  136.56    7.00   0
   9   0   5  136.35    9.38   0
  10   0   5   53.18    8.95   0
  10   0   5   38.80    6.60   0
  11   0   5    1.09    7.06   0
  11   0   5    7.06   10.34   0
  -9   1   5  675.71    9.33   0
  -8   1   5   86.90    6.25   0
  -7   1   5 1000.64    9.81   0
  -6   1   5   40.27    7.00   0
  -5   1   5  225.49    7.12   0
  -4   1   5  937.65   19.47   0
   4  -1  -5  757.47   21.56   0
  -4   1   5  863.18    9.46   0
   3  -1  -5 2978.30   28.44   0
  -3   1   5 2998.51   16.24   0
  -3   1   5 2930.63   24.47   0
  -2   1   5  563.78   12.37   0
   2  -1  -5  567.34   13.86   0
   1  -1  -5   35.02    7.77   0
  -1   1   5   27.01    8.93   0
   0   1   5  348.99   10.24   0
   0  -1  -5  358.69   10.76   0
  -1  -1  -5 5532.41   25.60   0
   1   1   5 5409.63   25.07   0
   2   1   5 1807.14   15.41   0
  -2  -1  -5 1805.30   15.26   0
   3   1   5   25.97    7.80   0
  -3  -1  -5   23.83    7.41   0
  -4  -1  -5 1114.88   11.99   0
   4   1   5 1068.11   11.86   0
   4   1   5 1059.84   11.38   0
   5   1   5 3213.18   16.43   0
   5   1   5 3345.96   18.14   0
  -5  -1  -5 3357.14   18.85   0
   6   1   5 1668.23   13.63   0
   6   1   5 1604.00   11.92   0
  -6  -1  -5 1632.82   14.74   0
   7   1   5  209.71    9.41   0
  -7  -1  -5  195.81    7.85   0
   7   1   5  200.38    6.90   0
  -8  -1  -5  235.02    7.99   0
   8   1   5  256.22    7.04   0
   8   1   5  267.40    8.35   0
  -9  -1  -5  628.64   11.60   0
   9   1   5  665.62    8.99   0
   9   1   5  722.14   11.94   0
  10   1   5  273.76    7.48   0
  10   1   5  320.42   10.49   0
  11   1   5   -1.75    6.64   0
  11   1   5    4.47    8.90   0
  -9   2   5  187.61    8.47   0
  -8   2   5  469.31    7.92   0
  -7   2   5   11.01    7.03   0
  -6   2   5   87.73    5.91   0
  -5   2   5  392.99    7.61   0
  -4   2   5   84.18    6.27   0
  -3   2   5 1702.65   12.08   0
   3  -2  -5 1369.73   22.08   0
  -3   2   5 1635.30   20.76   0
   2  -2  -5 3048.46   26.95   0
  -2   2   5 3319.73   24.98   0
  -1   2   5  157.09    9.02   0
   1  -2  -5  153.16    9.93   0
   0  -2  -5 1615.13   17.36   0
   0   2   5 1646.83   16.88   0
  -1  -2  -5 1437.39   16.07   0
   1   2   5 1448.44   15.84   0
  -2  -2  -5  511.04   10.87   0
   2   2   5  497.50   10.92   0
  -3  -2  -5  787.43   11.61   0
   3   2   5  779.48   11.73   0
   4   2   5    2.59    7.17   0
  -4  -2  -5    3.56    7.11   0
  -5  -2  -5 1602.57   13.84   0
   5   2   5 1598.16   14.64   0
   5   2   5 1574.92   12.71   0
   6   2   5    9.60    6.39   0
   6   2   5   -1.40    6.84   0
  -6  -2  -5    5.89    6.89   0
   7   2   5  221.53    7.22   0
   7   2   5  224.20    9.58   0
  -7  -2  -5  212.44    7.89   0
   8   2   5    2.13    7.03   0
   8   2   5    8.93    6.32   0
   9   2   5  761.06    9.10   0
   9   2   5  723.64   11.98   0
  10   2   5   60.48    6.87   0
  10   2   5   59.70    7.47   0
  11   2   5   65.78    7.33   0
  11   2   5   71.89    9.52   0
  -9   3   5  186.10    7.07   0
  -8   3   5  461.50    7.63   0
  -7   3   5    5.53    5.63   0
  -6   3   5    4.40    5.52   0
  -5   3   5   16.51    5.79   0
  -4   3   5 1821.20   34.72   0
  -4   3   5 1571.63   11.32   0
  -4   3   5 1656.71   33.75   0
  -3   3   5  218.90    7.01   0
  -3   3   5  208.20   12.04   0
  -2   3   5 1154.06   17.03   0
  -1   3   5 3233.80   23.81   0
   1  -3  -5 2640.27   22.55   0
   0  -3  -5 3368.57   23.17   0
   0   3   5 3694.73   24.92   0
   1   3   5  159.62   10.21   0
  -1  -3  -5  163.92    9.89   0
   2   3   5  861.23   12.53   0
  -2  -3  -5  898.50   12.69   0
   3   3   5 1571.03   14.48   0
  -3  -3  -5 1578.30   14.54   0
   4   3   5  986.61   11.86   0
  -4  -3  -5  980.74   11.86   0
  -5  -3  -5  249.32    8.22   0
   5   3   5  253.65    8.29   0
   5   3   5  257.71    7.80   0
   6   3   5  308.20    9.96   0
   6   3   5  323.73    7.94   0
  -6  -3  -5  314.68    9.85   0
   7   3   5   76.23    7.29   0
   7   3   5   81.29    6.88   0
   8   3   5 1143.67   13.23   0
   8   3   5 1200.59   10.73   0
   9   3   5  219.26    7.62   0
   9   3   5  215.10    9.46   0
  10   3   5  204.99    7.51   0
  10   3   5  189.46    9.92   0
  11   3   5    0.46    6.92   0
  11   3   5    6.03    8.95   0
  -9   4   5   19.40    6.18   0
  -8   4   5  239.97    6.79   0
  -7   4   5  336.75    6.94   0
  -6   4   5    7.76    5.61   0
  -5   4   5   51.49    5.52   0
  -4   4   5   51.98    9.96   0
  -4   4   5   50.04    6.05   0
  -4   4   5   50.73   12.13   0
  -3   4   5 5019.87   18.29   0
  -3   4   5 4740.56   33.33   0
  -2   4   5   17.76    6.10   0
  -2   4   5   19.97   10.23   0
  -1   4   5 1434.39   16.33   0
   0   4   5  401.54   11.09   0
   1   4   5 1129.94   14.02   0
   2   4   5 1439.55   14.09   0
  -2  -4  -5 1430.32   13.98   0
  -3  -4  -5 2410.58   16.31   0
   3   4   5 2370.43   16.24   0
   4   4   5   25.54    7.12   0
   5   4   5  482.45    9.16   0
   5   4   5  487.65    8.90   0
   6   4   5  397.59    8.61   0
   6   4   5  403.92   10.14   0
   7   4   5 1107.16   10.93   0
   7   4   5 1111.61   12.76   0
   8   4   5   73.30    6.59   0
   8   4   5   75.23    7.23   0
   9   4   5  340.48    8.04   0
   9   4   5  302.79    8.75   0
  10   4   5   98.77    9.21   0
  10   4   5   95.62    7.50   0
  11   4   5   68.82    7.54   0
  11   4   5   57.33    9.51   0
  -9   5   5   33.84    6.40   0
  -8   5   5   38.16    5.86   0
  -7   5   5  162.66    6.32   0
  -6   5   5  816.56    8.50   0
  -5   5   5  279.69   15.37   0
  -5   5   5  278.42    7.00   0
  -5   5   5  303.30   17.60   0
  -4   5   5  397.51   11.82   0
  -4   5   5  359.55    6.98   0
  -4   5   5  356.10   13.70   0
  -3   5   5   66.23    6.03   0
  -3   5   5   57.42    9.19   0
  -3   5   5   65.80    7.87   0
  -2   5   5 4465.54   26.45   0
  -2   5   5 5715.88   19.61   0
  -1   5   5 1638.93   15.74   0
   0   5   5    4.25    7.42   0
   1   5   5  171.41    8.23   0
   2   5   5 2424.90   16.02   0
   3   5   5 3660.20   18.73   0
   4   5   5  231.02    7.99   0
   5   5   5    1.68    8.05   0
   6   5   5  759.21   10.38   0
   6   5   5  794.91   10.33   0
   7   5   5 2765.07   17.07   0
   7   5   5 2776.85   16.36   0
   8   5   5   22.03    6.34   0
   8   5   5   10.12    8.14   0
   9   5   5   62.79    8.68   0
   9   5   5   51.87    8.63   0
  10   5   5  120.10    8.64   0
  10   5   5  113.73    9.32   0
  11   5   5  149.53   10.45   0
  11   5   5  210.06    8.53   0
  11   5   5  227.10   10.51   0
  -9   6   5  293.84    7.78   0
  -8   6   5   30.56    5.94   0
  -7   6   5  195.11    6.40   0
  -6   6   5  313.01    6.76   0
  -5   6   5  446.87   14.05   0
  -5   6   5  476.57    7.63   0
  -5   6   5  475.34   12.89   0
  -4   6   5  710.66   12.11   0
  -4   6   5  662.39    7.94   0
  -4   6   5  553.99   12.73   0
  -3   6   5  580.15   10.65   0
  -3   6   5  681.89    8.40   0
  -3   6   5  754.68   11.96   0
  -2   6   5 1189.94   10.23   0
  -2   6   5 1342.36   13.02   0
   1   6   5  545.83    9.28   0
   2   6   5  264.68    8.45   0
   3   6   5  175.17    7.35   0
   4   6   5  802.10   10.02   0
   5   6   5  109.47    7.08   0
   6   6   5  697.31    9.81   0
   6   6   5  707.50   11.05   0
   7   6   5    7.72    7.88   0
   7   6   5   13.24    7.79   0
   8   6   5 1349.30   12.18   0
   8   6   5 1376.86   12.96   0
   9   6   5   78.12    8.17   0
   9   6   5   79.65    8.66   0
  10   6   5   14.09    6.69   0
  10   6   5    0.26    8.66   0
  10   6   5    4.87    8.35   0
  -9   7   5   76.93    6.85   0
  -8   7   5  218.54    6.80   0
  -7   7   5   14.46    5.67   0
  -6   7   5   14.28   11.12   0
  -6   7   5   18.05    5.98   0
  -6   7   5   17.71    9.89   0
  -5   7   5  688.67    8.14   0
  -5   7   5  647.69   12.60   0
  -5   7   5  589.35   13.72   0
  -4   7   5  259.53    9.11   0
  -4   7   5  259.50    6.70   0
  -3   7   5  643.61    8.03   0
  -3   7   5  713.47   11.00   0
  -2   7   5   40.29    5.94   0
  -2   7   5   38.25    6.33   0
  -1   7   5  158.48    6.66   0
  -1   7   5  171.64    7.14   0
   3   7   5  114.34    6.85   0
   4   7   5   10.95    6.20   0
   5   7   5 1585.26   12.00   0
   6   7   5  514.21    8.77   0
   6   7   5  510.60    9.38   0
   7   7   5  236.87    9.15   0
   7   7   5  240.77    9.20   0
   8   7   5    9.36    6.67   0
   8   7   5   10.05    6.53   0
   9   7   5  722.04   10.20   0
   9   7   5  618.09   11.09   0
   9   7   5  609.79    9.69   0
  10   7   5   -3.33    8.32   0
  10   7   5    0.03    7.20   0
  10   7   5    0.09    7.07   0
  -8   8   5  156.43    6.77   0
  -7   8   5   82.94   15.54   0
  -7   8   5   77.47   12.44   0
  -7   8   5   85.03    6.08   0
  -6   8   5   98.20    6.05   0
  -6   8   5   86.91    8.72   0
  -6   8   5   77.23   10.38   0
  -5   8   5   86.42    8.39   0
  -5   8   5   86.86    5.77   0
  -4   8   5  843.78    8.76   0
  -4   8   5  885.19   11.80   0
  -3   8   5  138.90    6.88   0
  -3   8   5  137.87    6.12   0
  -2   8   5  466.95    7.68   0
  -2   8   5  504.85    8.61   0
  -1   8   5  556.55    8.13   0
  -1   8   5  577.63    9.87   0
   0   8   5 3026.26   16.25   0
   1   8   5   13.22    6.22   0
   4   8   5  514.16    8.20   0
   5   8   5  693.03    8.90   0
   6   8   5  146.49    7.07   0
   6   8   5  165.66    7.68   0
   7   8   5    3.70    7.85   0
   7   8   5    2.29    6.32   0
   8   8   5  257.85    9.22   0
   8   8   5  249.09    9.55   0
   8   8   5  310.53    7.71   0
   9   8   5   34.16    8.65   0
   9   8   5   36.50    8.23   0
   9   8   5   45.40    7.00   0
  10   8   5   48.48    8.64   0
  10   8   5   78.15    7.62   0
  10   8   5   55.58    7.69   0
  -8   9   5   34.00    6.33   0
  -7   9   5   73.88    6.23   0
  -7   9   5   61.44   12.48   0
  -7   9   5   71.48   10.28   0
  -6   9   5  168.25    6.39   0
  -6   9   5  175.10    8.35   0
  -5   9   5  415.74    7.28   0
  -5   9   5  429.64    9.39   0
  -4   9   5  368.43    7.05   0
  -4   9   5  406.80    9.04   0
  -3   9   5  930.36   11.08   0
  -3   9   5  882.00    8.94   0
  -2   9   5   80.08    5.81   0
  -2   9   5   86.28    6.59   0
  -1   9   5 3370.26   15.44   0
  -1   9   5 3519.07   16.27   0
   0   9   5 2178.44   13.33   0
   0   9   5 2227.44   13.17   0
   1   9   5  276.05    7.29   0
   2   9   5   64.98    6.46   0
   3   9   5  382.54    7.76   0
   4   9   5  635.62    8.85   0
   5   9   5    0.93    5.89   0
   5   9   5   15.52    6.46   0
   6   9   5   22.55    6.43   0
   6   9   5   31.26    7.97   0
   6   9   5   26.11    6.59   0
   7   9   5  937.29   11.22   0
   7   9   5 1038.15   13.13   0
   7   9   5 1222.75   11.23   0
   8   9   5   57.63    7.09   0
   8   9   5   59.70    8.49   0
   8   9   5   72.36    8.49   0
   9   9   5   17.45    8.61   0
   9   9   5   27.57    7.05   0
   9   9   5   15.66    8.63   0
  -8  10   5   27.37   15.40   0
  -8  10   5   23.68    6.52   0
  -8  10   5    9.30   12.88   0
  -7  10   5   10.51    6.09   0
  -7  10   5    3.24    9.05   0
  -7  10   5    8.19    8.63   0
  -6  10   5  482.68    7.78   0
  -6  10   5  498.49   10.58   0
  -5  10   5    4.27    7.14   0
  -5  10   5    7.12    5.64   0
  -4  10   5  307.96    7.71   0
  -4  10   5  303.72    6.85   0
  -3  10   5  765.96    9.32   0
  -3  10   5  713.04    8.26   0
  -2  10   5  539.44    8.47   0
  -2  10   5  498.22    7.69   0
  -1  10   5  344.80    7.32   0
  -1  10   5  371.94    8.92   0
   0  10   5   85.38    6.64   0
   0  10   5   84.54    6.09   0
   1  10   5  324.37    8.52   0
   1  10   5  344.79    7.60   0
   2  10   5  294.16    7.74   0
   3  10   5    2.64    6.55   0
   4  10   5  229.20    7.32   0
   5  10   5  578.20    8.13   0
   5  10   5  774.55    9.01   0
   6  10   5  143.89    6.98   0
   6  10   5  114.32    6.56   0
   6  10   5  134.12    9.39   0
   7  10   5  447.17   10.83   0
   7  10   5  398.26    8.44   0
   7  10   5  529.87    9.90   0
   8  10   5  263.63    7.85   0
   8  10   5  274.80   11.24   0
   8  10   5  301.32    9.48   0
   9  10   5   42.30    9.93   0
   9  10   5   40.49    8.73   0
   9  10   5   49.67    7.20   0
  -7  11   5    7.15    6.32   0
  -7  11   5   11.85    9.20   0
  -6  11   5  220.62    6.91   0
  -6  11   5  223.78    9.09   0
  -5  11   5  246.50    8.70   0
  -5  11   5  256.54    6.88   0
  -4  11   5  321.06    6.92   0
  -4  11   5  328.65    7.61   0
  -3  11   5   10.82    5.75   0
  -3  11   5   16.24    5.46   0
  -2  11   5  952.18    9.48   0
  -2  11   5 1013.46    9.40   0
  -1  11   5  160.77    6.61   0
  -1  11   5  143.55    6.45   0
   0  11   5   29.79    7.44   0
   0  11   5   35.03    5.81   0
   1  11   5  380.00    8.10   0
   1  11   5  412.93    7.77   0
   2  11   5  408.17    9.80   0
   2  11   5  428.92    7.96   0
   3  11   5    7.71    6.07   0
   4  11   5   68.47    6.47   0
   5  11   5  204.17    6.76   0
   6  11   5 1521.46   16.60   0
   6  11   5 1577.83   11.63   0
   6  11   5 1368.15   10.82   0
   7  11   5   13.28    7.88   0
   7  11   5    6.93    8.40   0
   7  11   5   -5.14    7.89   0
   8  11   5  140.84    9.11   0
   8  11   5  167.36   11.39   0
   8  11   5  178.26    7.64   0
   9  11   5   40.93    7.22   0
   9  11   5   30.76    9.22   0
   9  11   5   26.93    7.31   0
  -6  12   5   56.94    6.44   0
  -6  12   5   66.42    8.08   0
  -5  12   5   99.73    7.91   0
  -5  12   5  105.02    6.41   0
  -4  12   5  173.75    6.57   0
  -4  12   5  170.93    6.43   0
  -3  12   5 1019.44   10.97   0
  -3  12   5  969.87    9.23   0
  -2  12   5  353.92    7.18   0
  -2  12   5  311.91    8.41   0
  -1  12   5  151.09    6.67   0
  -1  12   5  131.28    6.36   0
   0  12   5  948.61    8.93   0
   0  12   5  899.06    9.74   0
   1  12   5  477.94    9.64   0
   1  12   5  508.10    7.88   0
   2  12   5  111.08    6.79   0
   2  12   5  114.91    6.33   0
   3  12   5   37.16    6.23   0
   3  12   5   25.68    6.31   0
   4  12   5    7.95    6.40   0
   5  12   5 1065.38   10.11   0
   6  12   5  283.67    7.68   0
   6  12   5  354.13   12.41   0
   6  12   5  381.49    8.02   0
   7  12   5  126.02    7.04   0
   7  12   5  165.23   12.26   0
   7  12   5  174.60    7.22   0
   8  12   5    8.63    9.89   0
   8  12   5    7.92    8.80   0
   8  12   5    2.48    6.98   0
  -6  13   5   70.01    6.97   0
  -6  13   5   67.28    8.35   0
  -5  13   5   41.95    8.06   0
  -5  13   5   33.55    6.13   0
  -4  13   5  125.61    8.42   0
  -4  13   5  125.50    6.61   0
  -3  13   5    3.78    5.77   0
  -3  13   5    1.18    5.97   0
  -2  13   5  167.99    6.50   0
  -2  13   5  152.86    6.62   0
  -1  13   5   18.80    5.88   0
  -1  13   5   19.18    6.17   0
   0  13   5  743.36    8.55   0
   0  13   5  718.14   10.38   0
   1  13   5  109.56    6.61   0
   1  13   5  105.68    6.58   0
   2  13   5  275.22    8.88   0
   2  13   5  301.20    7.18   0
   3  13   5  312.00    9.50   0
   3  13   5  334.80    7.39   0
   4  13   5  224.45   10.32   0
   4  13   5  216.49    5.78   0
   5  13   5  182.76   10.73   0
   5  13   5  184.91    7.19   0
   6  13   5  142.79   11.05   0
   6  13   5  147.04   11.38   0
   6  13   5  146.67    7.29   0
   7  13   5   60.05    8.29   0
   7  13   5   72.21   13.27   0
   7  13   5   74.71    7.14   0
  -5  14   5   33.91    6.58   0
  -5  14   5   34.35    6.75   0
  -4  14   5  114.44    8.06   0
  -4  14   5  114.84    6.78   0
  -3  14   5  201.22    7.13   0
  -3  14   5  188.25    6.98   0
  -2  14   5   -0.08    6.52   0
  -2  14   5    1.52    7.28   0
  -1  14   5  387.09    7.64   0
  -1  14   5  382.81    7.99   0
   0  14   5  454.11    7.84   0
   0  14   5  430.16    8.43   0
   1  14   5  232.07    6.87   0
   1  14   5  231.62    8.93   0
   2  14   5   10.76    6.03   0
   2  14   5   12.46    7.68   0
   3  14   5   71.03    6.59   0
   3  14   5   64.72    9.14   0
   4  14   5  619.38    8.70   0
   4  14   5  552.80   13.10   0
   5  14   5   26.69    6.62   0
   5  14   5   28.28   11.06   0
   6  14   5   10.63    6.68   0
   6  14   5    6.47   12.09   0
   6  14   5    4.44   12.58   0
  -4  15   5   18.68    8.02   0
  -4  15   5   20.03    6.73   0
  -3  15   5  132.06    7.14   0
  -3  15   5  150.90    7.23   0
  -2  15   5  529.42    8.29   0
  -2  15   5  459.43    8.80   0
  -1  15   5  140.99    6.93   0
  -1  15   5  127.78    7.34   0
   0  15   5   11.05    5.92   0
   0  15   5    6.06    7.88   0
   1  15   5   37.42    6.38   0
   1  15   5   26.95    8.06   0
   2  15   5   26.80    6.66   0
   2  15   5   24.75    8.16   0
   3  15   5   88.88    6.89   0
   3  15   5   84.56    8.70   0
   4  15   5   78.50    6.88   0
   4  15   5   79.93   10.48   0
   5  15   5  177.28    7.55   0
   5  15   5  140.38   13.71   0
  -2  16   5  457.33    9.02   0
  -2  16   5  521.39    9.67   0
  -1  16   5    3.27    6.45   0
  -1  16   5    2.29    6.82   0
   0  16   5   10.16    6.35   0
   0  16   5    4.42    6.83   0
   1  16   5   -1.43    6.59   0
   1  16   5    5.64    8.15   0
   2  16   5   95.57    7.14   0
   2  16   5  120.50    9.35   0
   3  16   5   14.80    6.76   0
   3  16   5    5.30   10.06   0
   4  16   5   23.59    6.63   0
   4  16   5   28.25   11.52   0
   1  12  -6  261.70    7.77   0
  -1 -12   6  338.25    7.99   0
   0  12  -6    0.00    6.30   0
   0 -12   6   -6.30    6.26   0
   1 -12   6   60.90    9.69   0
  -1  12  -6   66.34    6.92   0
   1 -12   6   73.49    6.86   0
  -2  12  -6  176.47    7.61   0
   2 -12   6  225.12    9.56   0
   2 -12   6  221.53    7.53   0
   3 -12   6  140.35    7.70   0
  -3  12  -6   92.46    6.62   0
   3 -12   6  117.50    6.95   0
   3  11  -6   19.22    6.64   0
  -3 -11   6    9.34    6.14   0
   2  11  -6   78.22    6.72   0
  -2 -11   6   71.51    6.46   0
   1  11  -6    6.13    6.32   0
  -1 -11   6   13.49    5.89   0
   0  11  -6  339.09    7.54   0
   0 -11   6  409.66    7.67   0
   1 -11   6    9.95    7.45   0
  -1  11  -6   13.75    6.19   0
   1 -11   6    8.34    6.16   0
   2 -11   6   74.20    8.18   0
  -2  11  -6   65.82    6.55   0
   2 -11   6   62.60    6.64   0
   3 -11   6  271.51    8.12   0
  -3  11  -6  222.63    7.11   0
   3 -11   6  266.44    7.19   0
   4 -11   6  178.61    7.14   0
   4 -11   6  156.89    7.84   0
  -4  11  -6  143.24    6.89   0
   5 -11   6   25.77    6.81   0
   5 -11   6   19.36    8.42   0
  -5  11  -6   33.63    6.47   0
   5  10  -6  116.99    8.19   0
   4  10  -6    6.47    6.55   0
  -4 -10   6    3.96    6.10   0
   3  10  -6  142.43    6.75   0
  -3 -10   6  162.52    6.75   0
   2  10  -6   10.73    6.42   0
  -2 -10   6    6.81    6.01   0
   1  10  -6  151.75    6.81   0
  -1 -10   6  173.81    6.60   0
   0  10  -6   20.21    5.97   0
   0 -10   6   15.44    8.40   0
   0 -10   6   10.30    5.94   0
   1 -10   6  770.39    8.47   0
  -1  10  -6  662.71    8.28   0
   1 -10   6  677.97   11.48   0
   2 -10   6   33.92    6.10   0
  -2  10  -6   37.71    6.07   0
   2 -10   6   26.61    7.53   0
   3 -10   6  470.23    7.89   0
   3 -10   6  424.51    9.63   0
  -3  10  -6  390.15    7.47   0
   4 -10   6   25.13    7.33   0
   4 -10   6   11.19    6.39   0
  -4  10  -6   15.74    6.12   0
   5 -10   6   87.45    6.77   0
   5 -10   6   82.37    8.59   0
  -5  10  -6   69.40    7.80   0
  -6  10  -6   78.44    6.77   0
   6 -10   6   57.74    6.85   0
   6 -10   6   72.08    6.97   0
   5   9  -6   -5.34    6.85   0
  -5  -9   6    6.95    6.07   0
   4   9  -6   20.91    6.39   0
  -4  -9   6   19.60    5.95   0
   3   9  -6   64.52    6.34   0
  -3  -9   6   74.36    6.19   0
   2   9  -6  144.65    6.76   0
  -2  -9   6  174.69    6.32   0
  -1  -9   6    5.42   10.87   0
   1   9  -6    3.11    5.87   0
  -1  -9   6    6.73    5.65   0
   0  -9   6  585.42    8.02   0
   0  -9   6  538.40   10.95   0
   0   9  -6  530.84    7.82   0
   1  -9   6  116.72    6.25   0
   1  -9   6  103.43    7.90   0
  -1   9  -6   82.56    6.31   0
   2  -9   6  706.09    8.44   0
   2  -9   6  688.24    9.78   0
  -2   9  -6  618.45    8.09   0
   3  -9   6  148.79    6.75   0
   3  -9   6  134.35    8.23   0
  -3   9  -6  130.73    6.44   0
   4  -9   6   91.59    6.34   0
   4  -9   6   93.68    7.96   0
  -4   9  -6   88.48    6.30   0
   5  -9   6  174.28    7.02   0
   5  -9   6  187.30    7.08   0
  -5   9  -6  169.50    6.82   0
  -6   9  -6   50.13    6.48   0
   6  -9   6   50.51    6.60   0
   6  -9   6   56.67    8.08   0
   7  -9   6  203.27    7.50   0
  -7   9  -6  154.82    7.41   0
   7  -9   6  204.60    7.46   0
   6   8  -6    6.38    7.10   0
   5   8  -6  695.16   10.11   0
  -5  -8   6  809.97   11.23   0
   4   8  -6    4.79    7.57   0
  -4  -8   6    0.18    5.91   0
   3   8  -6   17.35    6.13   0
  -3  -8   6   15.44    5.79   0
   2   8  -6  115.52    6.27   0
  -2  -8   6  149.09    5.99   0
  -1  -8   6 1217.82    9.48   0
  -1  -8   6 1127.92   18.17   0
   1   8  -6 1072.53    9.33   0
   0  -8   6 1195.32    9.69   0
   0  -8   6 1108.75   14.50   0
   0   8  -6 1059.08    9.54   0
   1  -8   6  336.64    7.00   0
   1  -8   6  313.76    9.20   0
  -1   8  -6  292.56    7.00   0
   2  -8   6  274.82    6.92   0
   2  -8   6  248.91    7.51   0
  -2   8  -6  246.46    7.02   0
   3  -8   6  142.80    6.91   0
   3  -8   6  152.66    6.85   0
  -3   8  -6  119.90    6.49   0
   4  -8   6  218.87    7.01   0
  -4   8  -6  184.86    6.70   0
   4  -8   6  214.43    7.12   0
   5  -8   6    0.07    5.99   0
   5  -8   6   -5.97    5.79   0
  -5   8  -6    5.91    6.16   0
  -6   8  -6  149.79    6.72   0
   6  -8   6  177.65    7.18   0
   6  -8   6  160.90    6.98   0
   7  -8   6   18.30    6.50   0
  -7   8  -6    5.57    7.76   0
   7  -8   6    5.17    6.73   0
   8  -8   6  219.70    8.32   0
  -8   8  -6  206.93    7.83   0
   8  -8   6  203.17    7.84   0
   7   7  -6   99.62    9.77   0
   6   7  -6   72.92    7.28   0
   5   7  -6   46.38    8.00   0
  -5  -7   6   46.66    6.24   0
   4   7  -6  415.99    8.14   0
  -4  -7   6  477.76    7.93   0
   3   7  -6  236.97    8.34   0
  -3  -7   6  283.64    6.99   0
  -2  -7   6  131.91    6.15   0
   2   7  -6  107.28    6.52   0
  -1  -7   6 1209.78    9.61   0
  -1  -7   6 1176.00   17.29   0
   1   7  -6 1081.69    9.62   0
   0  -7   6  490.63    7.66   0
   0  -7   6  453.26   10.25   0
   0   7  -6  425.70    7.61   0
   1  -7   6 1819.02   11.37   0
   1  -7   6 1685.41   14.70   0
  -1   7  -6 1608.92   10.88   0
   2  -7   6   53.34    6.14   0
   2  -7   6   42.33    7.96   0
  -2   7  -6   44.70    6.08   0
   3  -7   6    0.32    5.77   0
   3  -7   6    1.79    5.80   0
  -3   7  -6   15.55    5.70   0
   4  -7   6  267.92    6.72   0
   4  -7   6  261.83    7.11   0
  -4   7  -6  244.92    6.43   0
   5  -7   6  645.11    8.60   0
   5  -7   6  620.00    8.54   0
  -5   7  -6  552.46    8.03   0
  -6   7  -6   69.23    6.28   0
   6  -7   6   96.46    6.93   0
   6  -7   6   79.87    6.57   0
   7  -7   6   40.66    6.44   0
  -7   7  -6   40.76    7.67   0
   7  -7   6   41.59    6.44   0
   8  -7   6   40.86    7.09   0
  -8   7  -6   30.89    6.72   0
   8  -7   6   40.46    6.73   0
   7   6  -6  279.17   10.58   0
   6   6  -6  211.86    9.24   0
   5   6  -6   49.82    6.87   0
  -5  -6   6   45.36    7.84   0
   4   6  -6  420.71    8.33   0
  -4  -6   6  486.99    7.97   0
   3   6  -6    8.28    6.00   0
  -3  -6   6    9.37    6.84   0
  -2  -6   6  590.95    8.01   0
  -2  -6   6  570.88   16.94   0
   2   6  -6  538.49    8.19   0
  -1  -6   6  483.92    7.66   0
   1   6  -6  427.96    7.61   0
  -1  -6   6  463.62   12.07   0
   0  -6   6  861.73    8.87   0
   0  -6   6  776.91   12.24   0
   0   6  -6  768.23    8.71   0
   1  -6   6  119.58    6.56   0
   1  -6   6  124.02    8.24   0
  -1   6  -6  114.69    6.62   0
   2  -6   6  355.00    7.64   0
  -2   6  -6  304.95    7.47   0
   2  -6   6  337.21    7.92   0
   3  -6   6   31.99    6.34   0
   3  -6   6   26.22    7.92   0
  -3   6  -6   21.79    6.04   0
   4  -6   6  417.24    7.60   0
   4  -6   6  402.46    7.96   0
  -4   6  -6  375.16    7.23   0
  -5   6  -6    1.95    5.87   0
   5  -6   6   -0.88    6.07   0
   5  -6   6   -4.48    5.99   0
   6  -6   6  508.92    8.04   0
  -6   6  -6  453.50    7.86   0
   6  -6   6  509.90    9.52   0
   7  -6   6   89.73    6.99   0
  -7   6  -6   76.32    6.55   0
   7  -6   6   85.40    6.59   0
   8  -6   6  138.71    6.97   0
  -8   6  -6  145.48    8.66   0
   8  -6   6  156.11    7.62   0
   9  -6   6   46.39    7.39   0
   9  -6   6   41.29    6.66   0
  -9   6  -6   39.75    7.39   0
   8   5  -6   14.06   10.73   0
   7   5  -6 1118.03   14.65   0
   6   5  -6   32.49    8.55   0
   5   5  -6   36.24    6.51   0
  -5  -5   6   32.63   13.97   0
  -5  -5   6   45.00    7.44   0
  -4  -5   6    2.30   12.67   0
   4   5  -6    8.33    6.43   0
  -4  -5   6    2.43    5.79   0
  -3  -5   6  794.69   10.12   0
  -3  -5   6  737.08   17.64   0
   3   5  -6  718.78    9.25   0
  -2  -5   6  196.50    6.56   0
   2   5  -6  180.04    8.74   0
  -2  -5   6  183.35   12.03   0
  -1  -5   6  215.21    6.73   0
   1   5  -6  200.60    6.81   0
  -1  -5   6  198.19   10.85   0
   0  -5   6  135.61    6.44   0
   0  -5   6  128.83    8.74   0
   0   5  -6  127.40    6.55   0
   1  -5   6 1483.85   10.63   0
   1  -5   6 1497.62   14.40   0
  -1   5  -6 1408.30   10.62   0
   2  -5   6   26.73    6.25   0
   2  -5   6   36.66    7.78   0
  -2   5  -6   28.67    6.14   0
   3  -5   6  270.08    7.55   0
   3  -5   6  276.14    7.98   0
  -3   5  -6  269.99    7.26   0
   4  -5   6  516.84    7.96   0
   4  -5   6  503.41    8.41   0
  -4   5  -6  453.67    7.62   0
  -5   5  -6  390.46    7.51   0
   5  -5   6  431.74    8.10   0
   5  -5   6  455.71    7.97   0
  -6   5  -6  160.59    6.79   0
   6  -5   6  168.55    7.15   0
   6  -5   6  153.93    6.79   0
   7  -5   6  342.91    8.19   0
  -7   5  -6  294.51    7.99   0
   7  -5   6  333.92    7.47   0
   8  -5   6  658.39    9.61   0
  -8   5  -6  537.50    9.32   0
   8  -5   6  592.88    8.80   0
   9  -5   6   17.34    7.08   0
   9  -5   6   15.01    6.80   0
  -9   5  -6   12.66    7.39   0
   8   4  -6  396.75   16.26   0
  -8  -4   6  440.59   12.73   0
   8   4  -6  457.20   17.74   0
  -7  -4   6  169.04   10.42   0
   7   4  -6  168.89   10.15   0
  -6  -4   6  772.32   14.04   0
   6   4  -6  780.51   12.66   0
  -5  -4   6   -0.67    9.36   0
   5   4  -6    8.39    7.70   0
  -5  -4   6    4.94    7.28   0
  -4  -4   6    8.66    8.81   0
   4   4  -6    0.16    6.56   0
  -4  -4   6   10.14    7.13   0
  -3  -4   6  614.33    8.59   0
   3   4  -6  528.40    8.71   0
  -3  -4   6  574.64   13.36   0
  -2  -4   6  538.85    8.37   0
   2   4  -6  473.37    8.53   0
   1   4  -6   21.49    6.17   0
  -1  -4   6   30.34    6.19   0
   0  -4   6  350.06   10.46   0
   0   4  -6  318.35    7.52   0
   0  -4   6  362.10    7.64   0
   1  -4   6  107.98    6.84   0
  -1   4  -6  121.92    6.65   0
   1  -4   6  120.73    7.78   0
   2  -4   6 3334.06   15.00   0
   2  -4   6 3110.80   17.38   0
  -2   4  -6 3023.63   14.35   0
   3  -4   6  281.53    7.37   0
   3  -4   6  277.70    8.00   0
  -3   4  -6  257.04    6.95   0
  -4   4  -6   12.51    5.65   0
   4  -4   6   13.85    6.15   0
   4  -4   6   17.28    7.50   0
  -5   4  -6  439.13    7.68   0
   5  -4   6  478.29    8.16   0
   5  -4   6  473.48    8.01   0
  -6   4  -6  209.19    6.83   0
   6  -4   6  231.12    7.13   0
   6  -4   6  222.85    7.18   0
   7  -4   6  866.49    9.45   0
   7  -4   6  910.76   10.29   0
  -7   4  -6  835.86    9.50   0
   8  -4   6  120.87    7.07   0
   8  -4   6  104.08    6.82   0
  -8   4  -6   96.96    8.15   0
   9  -4   6  152.59    7.80   0
   9  -4   6  144.49    7.24   0
  -9   4  -6  168.96    7.77   0
  10  -4   6   74.06    9.44   0
 -10   4  -6   67.19    7.98   0
  10  -4   6   60.37    7.04   0
  -8  -3   6  168.07    9.34   0
   7   3  -6  197.21   13.17   0
  -7  -3   6  200.00    8.88   0
  -6  -3   6  280.89    9.96   0
   6   3  -6  277.73   10.38   0
  -5  -3   6   62.68    8.14   0
  -5  -3   6   75.11    7.25   0
   5   3  -6   65.72    8.29   0
  -4  -3   6   14.39    7.04   0
   4   3  -6   21.19    8.14   0
  -4  -3   6   16.27    5.81   0
  -3  -3   6   22.00    7.17   0
  -3  -3   6   21.51    8.34   0
   3   3  -6   14.63    6.33   0
  -2  -3   6 1855.45   12.76   0
   2   3  -6 1702.03   13.62   0
  -1  -3   6 1554.80   11.78   0
   1   3  -6 1450.68   11.83   0
   0  -3   6  246.05    7.31   0
   0   3  -6  229.42    7.36   0
   1  -3   6  942.55    9.94   0
  -1   3  -6  925.29   10.03   0
   2  -3   6 4753.84   18.19   0
   2  -3   6 4595.08   20.97   0
  -2   3  -6 4452.69   17.58   0
  -3   3  -6  119.81    6.69   0
   3  -3   6  129.46    7.31   0
   3  -3   6  124.61    6.89   0
  -4   3  -6  139.50    6.62   0
   4  -3   6  153.47    6.90   0
   4  -3   6  135.41    7.04   0
   5  -3   6   38.95    7.84   0
   5  -3   6   37.67    6.38   0
  -5   3  -6   30.12    6.07   0
  -6   3  -6  388.80    7.76   0
   6  -3   6  395.41    9.26   0
   6  -3   6  381.19    7.89   0
   7  -3   6   29.87    6.63   0
   7  -3   6   31.52    6.31   0
  -7   3  -6   27.67    6.15   0
   8  -3   6   57.33    8.37   0
   8  -3   6   55.81    4.80   0
  -8   3  -6   54.62    6.88   0
  -9   3  -6   35.42    8.61   0
   9  -3   6   43.40    7.53   0
   9  -3   6   30.76    6.85   0
  10  -3   6  471.98   11.27   0
  10  -3   6  418.42    8.55   0
 -10   3  -6  425.84   11.23   0
  -9  -2   6  412.71    9.68   0
  -8  -2   6  112.44    8.43   0
   7   2  -6   86.22   15.10   0
  -7  -2   6   96.01    7.62   0
   7   2  -6   97.41   17.48   0
   6   2  -6   35.28   10.93   0
  -6  -2   6   32.89    6.99   0
   5   2  -6   27.58    9.39   0
  -5  -2   6   35.77    6.98   0
  -5  -2   6   39.08    7.31   0
  -4  -2   6   44.95    7.54   0
  -4  -2   6   39.90    7.46   0
   4   2  -6   40.82    8.32   0
  -3  -2   6  404.95    8.30   0
  -3  -2   6  395.99    9.40   0
   3   2  -6  384.02    9.94   0
   2   2  -6  210.28    7.47   0
  -2  -2   6  219.23    8.87   0
   1   2  -6 4537.76   19.51   0
  -1  -2   6 4711.58   19.29   0
   0  -2   6  195.43    7.18   0
   0   2  -6  197.00    7.23   0
   1  -2   6 1446.45   11.56   0
  -1   2  -6 1363.94   11.37   0
  -2   2  -6  583.89    8.88   0
   2  -2   6  599.53    8.89   0
  -3   2  -6 2157.58   13.25   0
   3  -2   6 2237.72   13.58   0
   3  -2   6 2178.21   14.73   0
  -4   2  -6    4.95    6.25   0
   4  -2   6    3.20    6.56   0
   4  -2   6    1.21    6.60   0
  -5   2  -6  156.57    6.72   0
   5  -2   6  147.03    5.28   0
   5  -2   6  157.56    6.99   0
   6  -2   6    9.19    6.61   0
  -6   2  -6   19.59    6.60   0
   6  -2   6   22.06    6.82   0
   7  -2   6  477.24    8.66   0
  -7   2  -6  428.41    9.55   0
   7  -2   6  437.54    7.79   0
  -8   2  -6   52.49    6.86   0
   8  -2   6   44.11    6.62   0
   8  -2   6   38.94    7.06   0
   9  -2   6  437.30    8.02   0
   9  -2   6  466.97    9.39   0
  -9   2  -6  416.97   10.68   0
 -10   2  -6   34.25    8.99   0
  10  -2   6   35.52    9.01   0
  10  -2   6   35.32    6.68   0
  -9  -1   6   31.62    6.81   0
  -8  -1   6  106.25    6.80   0
  -7  -1   6  805.22   11.01   0
  -6  -1   6  627.68   10.00   0
   6   1  -6  638.36   20.15   0
  -5  -1   6    7.62    6.75   0
   5   1  -6    5.13    9.58   0
  -5  -1   6    4.85    8.16   0
  -4  -1   6  311.99   10.40   0
   4   1  -6  288.53   11.60   0
  -4  -1   6  283.68    7.52   0
   3   1  -6   64.93    8.66   0
  -3  -1   6   76.92    7.96   0
  -3  -1   6   83.85    7.90   0
   2   1  -6 1855.64   14.82   0
  -2  -1   6 1906.41   15.11   0
   1   1  -6  478.18    9.07   0
  -1  -1   6  486.35    9.76   0
   0   1  -6 1494.13   13.55   0
   0  -1   6 1510.41   12.48   0
  -1   1  -6   10.90    6.44   0
   1  -1   6   16.03    6.66   0
   2  -1   6  726.11   10.17   0
  -2   1  -6  727.36    9.76   0
   3  -1   6  150.58    7.34   0
   3  -1   6  152.42    7.71   0
  -3   1  -6  142.27    7.09   0
   4  -1   6 2343.38   14.41   0
  -4   1  -6 2406.63   14.24   0
   4  -1   6 2473.06   14.66   0
   5  -1   6  148.59    7.13   0
  -5   1  -6  153.61    8.36   0
   5  -1   6  151.27    7.60   0
   6  -1   6   -3.45    6.39   0
   6  -1   6    6.53    6.68   0
  -6   1  -6    5.36    6.36   0
  -7   1  -6  210.01    7.55   0
   7  -1   6  214.42    9.15   0
   7  -1   6  197.72    7.32   0
  -8   1  -6  959.47   12.05   0
   8  -1   6  945.19   11.93   0
   8  -1   6  873.62    9.54   0
   9  -1   6  538.57    8.24   0
   9  -1   6  606.19   10.08   0
  -9   1  -6  591.77   10.10   0
  10  -1   6   30.27    8.65   0
  10  -1   6   27.65    6.61   0
 -10   1  -6   24.26    9.11   0
  -9   0   6  401.12    9.10   0
  -8   0   6   13.65    5.97   0
  -7   0   6  178.87    8.07   0
  -6   0   6  171.60    6.96   0
   5   0  -6 1207.89   22.74   0
  -5   0   6 1219.94   11.72   0
  -5   0   6 1413.58   20.48   0
  -4   0   6  919.52   14.19   0
  -4   0   6  840.71   10.74   0
   4   0  -6  876.72   15.91   0
  -3   0   6  753.92   10.75   0
  -3   0   6  739.50   12.16   0
   3   0  -6  715.53   13.25   0
   2   0  -6   23.83    7.27   0
  -2   0   6   24.53    6.87   0
   1   0  -6 4156.95   21.31   0
  -1   0   6 4206.65   20.54   0
   0   0  -6 4218.06   20.61   0
   0   0   6 4219.56   20.06   0
   1   0   6  289.21    8.04   0
  -1   0  -6  270.59    8.07   0
  -2   0  -6   15.35    6.70   0
   2   0   6   14.46    7.05   0
  -3   0  -6 2388.66   14.77   0
   3   0   6 2373.65   14.85   0
  -4   0  -6 2234.08   14.31   0
   4   0   6 2082.85   14.09   0
   4   0   6 2164.85   14.36   0
   5   0   6   91.50    7.01   0
  -5   0  -6   95.94    6.95   0
   5   0   6   98.65    7.21   0
  -6   0  -6   76.07    7.25   0
   6   0   6   89.00    6.97   0
   6   0   6   69.63    7.30   0
  -7   0  -6  170.66    8.63   0
   7   0   6  133.78    6.99   0
   7   0   6  150.90    7.54   0
   8   0   6 1742.53   11.75   0
   8   0   6 1865.67   15.06   0
  -8   0  -6 1794.46   15.20   0
   9   0   6   72.40    6.61   0
  -9   0  -6   56.52    8.65   0
   9   0   6   75.51    7.46   0
 -10   0  -6   51.65    8.75   0
  10   0   6   58.90    6.77   0
  10   0   6   50.87    8.99   0
  -9   1   6   11.44    6.55   0
  -8   1   6 1014.93   11.44   0
  -7   1   6  143.46    6.35   0
  -6   1   6  128.38    7.36   0
  -5   1   6  201.21    7.95   0
  -4   1   6  478.61   12.79   0
  -4   1   6  421.38    7.75   0
   4  -1  -6  418.28   15.78   0
  -3   1   6 3543.20   23.32   0
  -3   1   6 3631.34   17.25   0
   3  -1  -6 3579.87   27.14   0
  -2   1   6  546.86   11.61   0
   2  -1  -6  565.53   11.76   0
   1  -1  -6   64.54    7.83   0
  -1   1   6   55.16    7.24   0
   0   1   6  577.20   10.43   0
   0  -1  -6  587.42   10.86   0
   1   1   6 2124.06   15.55   0
  -1  -1  -6 2187.25   15.93   0
   2   1   6  210.14    8.23   0
  -2  -1  -6  224.85    8.20   0
   3   1   6  114.12    7.68   0
  -3  -1  -6  112.93    7.46   0
  -4  -1  -6  196.16    7.79   0
   4   1   6  184.15    7.88   0
   5   1   6 1486.43   13.54   0
  -5  -1  -6 1536.63   12.75   0
   5   1   6 1441.11   11.85   0
   6   1   6   34.29    7.14   0
  -6  -1  -6   38.93    7.34   0
   6   1   6   42.72    6.59   0
   7   1   6  173.14    7.22   0
  -7  -1  -6  180.56    7.68   0
   7   1   6  176.64    7.72   0
  -8  -1  -6    9.62    6.76   0
   8   1   6   -3.33    6.08   0
   8   1   6    8.27    8.47   0
   9   1   6 1068.03    9.98   0
  -9  -1  -6  991.29   12.88   0
   9   1   6 1054.12   12.27   0
  10   1   6   74.09    7.04   0
  10   1   6   79.78    9.27   0
  11   1   6   37.12    7.20   0
  11   1   6   26.33    9.36   0
  -9   2   6  239.06    9.27   0
  -8   2   6  363.03    7.55   0
  -7   2   6  483.95    7.85   0
  -6   2   6  272.57    7.03   0
  -5   2   6    6.82    5.73   0
  -4   2   6  716.99   16.92   0
  -4   2   6  666.67    8.79   0
  -3   2   6   11.72    5.50   0
   3  -2  -6    4.32   10.43   0
  -3   2   6    9.16    7.01   0
  -2   2   6 2645.14   19.72   0
   2  -2  -6 2615.39   23.12   0
   1  -2  -6   41.61    7.91   0
  -1   2   6   38.71    8.86   0
   0  -2  -6  484.40   10.84   0
   0   2   6  470.44   10.38   0
  -1  -2  -6  201.53    8.99   0
   1   2   6  203.96    8.79   0
  -2  -2  -6 7610.79   27.55   0
   2   2   6 7507.28   26.94   0
  -3  -2  -6   14.42    7.12   0
   3   2   6   16.43    7.59   0
  -4  -2  -6   28.16    7.02   0
   4   2   6   26.41    7.26   0
  -5  -2  -6   -0.20    6.62   0
   5   2   6    3.09    6.73   0
   5   2   6    8.53    6.66   0
  -6  -2  -6 2019.41   14.64   0
   6   2   6 2030.44   14.78   0
   6   2   6 1978.36   12.85   0
   7   2   6  340.98    9.88   0
   7   2   6  345.95    7.55   0
  -7  -2  -6  336.70    9.74   0
   8   2   6   53.27    8.55   0
   8   2   6   52.50    6.09   0
  -8  -2  -6   35.49    8.73   0
   9   2   6  101.78    6.85   0
   9   2   6   94.04    8.96   0
  10   2   6  994.79   10.20   0
  10   2   6  942.55   13.52   0
  11   2   6   17.17    6.95   0
  11   2   6   15.38    8.97   0
  -9   3   6  375.35    7.96   0
  -8   3   6    6.37    6.16   0
  -7   3   6  238.76    6.59   0
  -6   3   6   -0.39    5.73   0
  -5   3   6  152.70    6.25   0
  -4   3   6   24.88    5.82   0
  -4   3   6   20.56   10.70   0
  -3   3   6  300.30   11.32   0
  -3   3   6  308.28    7.17   0
  -2   3   6   34.80    9.03   0
   2  -3  -6   30.66    9.70   0
   1  -3  -6 1994.62   19.34   0
  -1   3   6 2237.52   18.58   0
   0  -3  -6    3.61    8.27   0
   0   3   6    5.56    8.06   0
   1   3   6 6600.63   27.07   0
  -1  -3  -6 6605.12   27.52   0
   2   3   6  673.00   11.14   0
  -2  -3  -6  703.29   11.14   0
  -3  -3  -6 2267.46   15.82   0
   3   3   6 2152.10   15.41   0
  -4  -3  -6   25.36    7.08   0
   4   3   6   23.80    7.30   0
   5   3   6  131.29    7.55   0
  -5  -3  -6  134.02    7.53   0
  -6  -3  -6 1311.43   13.09   0
   6   3   6 1321.43   12.42   0
   6   3   6 1353.24   11.24   0
   7   3   6  415.74    8.91   0
   7   3   6  437.30    8.05   0
  -7  -3  -6  396.23    9.84   0
   8   3   6   91.09    9.07   0
   8   3   6   95.91    6.68   0
   9   3   6  434.18   10.50   0
   9   3   6  447.61    8.33   0
  10   3   6  169.99    8.81   0
  10   3   6  175.07    9.52   0
  11   3   6   73.58    7.33   0
  11   3   6   65.12    9.80   0
  -9   4   6   37.13    6.41   0
  -8   4   6  346.54    7.34   0
  -7   4   6   33.92    5.87   0
  -6   4   6  123.09    6.12   0
  -5   4   6  180.17    6.19   0
  -4   4   6  919.72   18.11   0
  -4   4   6  894.63    9.78   0
  -4   4   6 1051.31   18.27   0
  -3   4   6  135.31    6.43   0
  -3   4   6  139.13   10.56   0
  -2   4   6  405.51   12.27   0
  -1   4   6   18.93    7.91   0
   0   4   6 2579.47   18.68   0
   0  -4  -6 2266.66   18.25   0
   1   4   6 1354.76   14.07   0
  -1  -4  -6 1340.89   13.73   0
  -2  -4  -6   82.71    7.82   0
   2   4   6   84.24    8.06   0
  -3  -4  -6    4.66    7.20   0
   3   4   6    8.70    7.27   0
   4   4   6  910.42   11.27   0
  -4  -4  -6  937.29   11.17   0
  -5  -4  -6  251.34    7.96   0
   5   4   6  242.53    8.14   0
   6   4   6   40.20    6.98   0
   6   4   6   36.10    7.09   0
   7   4   6  505.54    9.11   0
   7   4   6  504.35    8.49   0
   8   4   6 1193.70   11.70   0
   8   4   6 1182.66   10.91   0
   9   4   6  432.45    8.44   0
   9   4   6  414.96    9.40   0
  10   4   6    5.60    7.13   0
  10   4   6    3.12    6.47   0
  11   4   6   96.22    7.51   0
  11   4   6   66.26    9.81   0
  -9   5   6  110.43    6.83   0
  -8   5   6   92.25    6.23   0
  -7   5   6  529.82    7.88   0
  -6   5   6  217.82    6.22   0
  -5   5   6  453.36    7.33   0
  -5   5   6  453.81   21.44   0
  -4   5   6   25.48    5.39   0
  -4   5   6   23.60    9.91   0
  -4   5   6   23.77    8.64   0
  -3   5   6 1574.12   17.85   0
  -3   5   6 1636.42   11.11   0
  -2   5   6 2647.01   13.95   0
  -2   5   6 2380.29   19.57   0
  -1   5   6  183.03    8.95   0
   0   5   6 1090.20   12.87   0
   1   5   6  277.45   10.13   0
   2   5   6  374.09    9.24   0
   3   5   6   98.71    7.69   0
   4   5   6  116.08    7.46   0
   5   5   6  200.53    7.83   0
   6   5   6  574.56    9.43   0
   6   5   6  594.70    9.39   0
   7   5   6   33.80    6.47   0
   7   5   6   27.49    6.63   0
   8   5   6 1100.65   12.42   0
   8   5   6 1108.18   11.61   0
   9   5   6  289.51    8.58   0
   9   5   6  306.07    8.10   0
  10   5   6   36.27    8.87   0
  10   5   6   43.02    7.02   0
  -9   6   6  122.52    7.02   0
  -8   6   6  263.94    7.03   0
  -7   6   6   19.29    5.64   0
  -6   6   6  321.68    6.71   0
  -5   6   6 1734.03   23.52   0
  -5   6   6 1597.13   10.63   0
  -5   6   6 1702.74   21.43   0
  -4   6   6    2.00    8.44   0
  -4   6   6    4.02    5.62   0
  -4   6   6    8.17    8.89   0
  -3   6   6    3.74    8.73   0
  -3   6   6   -0.45    5.69   0
  -3   6   6    6.06    7.29   0
  -2   6   6  131.27    8.55   0
  -2   6   6  179.69    6.83   0
  -1   6   6 2801.49   18.85   0
   0   6   6    7.63    6.85   0
   1   6   6  150.49    7.76   0
   2   6   6 4060.30   18.74   0
   3   6   6  988.99   11.06   0
   4   6   6  765.99   10.09   0
   5   6   6   16.43    6.54   0
   6   6   6   47.03    7.03   0
   6   6   6   45.17    6.63   0
   7   6   6 1804.51   14.05   0
   7   6   6 1820.52   13.32   0
   8   6   6  556.55    9.86   0
   8   6   6  538.03   10.28   0
   9   6   6   76.79    8.24   0
   9   6   6  103.27    7.16   0
  10   6   6  118.69    7.46   0
  10   6   6  121.81    7.70   0
  -8   7   6  341.65    7.24   0
  -7   7   6  109.20    6.14   0
  -6   7   6  339.41    6.91   0
  -6   7   6  359.03   15.71   0
  -6   7   6  368.22   17.75   0
  -5   7   6   -0.27    5.38   0
  -5   7   6    0.29    8.08   0
  -5   7   6    2.02   10.45   0
  -4   7   6  878.10   12.43   0
  -4   7   6  772.22    8.46   0
  -4   7   6  690.79   14.31   0
  -3   7   6  104.00    6.01   0
  -3   7   6   88.86    8.60   0
  -3   7   6  112.07    7.86   0
  -2   7   6  357.89    7.21   0
  -2   7   6  306.35    8.63   0
  -2   7   6  405.59    8.52   0
  -1   7   6   20.19    6.48   0
   0   7   6 2699.87   16.17   0
   1   7   6  269.07    7.82   0
   2   7   6 2039.89   13.48   0
   3   7   6  351.95    8.44   0
   4   7   6  243.79    7.66   0
   5   7   6  363.15    7.81   0
   6   7   6  616.89    9.29   0
   7   7   6   86.63    6.94   0
   7   7   6   91.42    8.28   0
   8   7   6  314.28    9.56   0
   8   7   6  353.15    8.24   0
   9   7   6   81.47    8.38   0
   9   7   6   73.63    7.20   0
  10   7   6   40.55    7.25   0
  10   7   6   33.82    8.77   0
  -8   8   6    6.63    6.18   0
  -7   8   6  252.06    6.88   0
  -6   8   6   16.50    5.63   0
  -6   8   6   20.47    9.27   0
  -6   8   6   20.87   10.23   0
  -5   8   6   81.58    9.22   0
  -5   8   6   96.90    7.95   0
  -5   8   6   96.90    5.95   0
  -4   8   6   47.00    7.73   0
  -4   8   6   55.90    5.89   0
  -4   8   6   40.99    8.50   0
  -3   8   6  546.49    7.80   0
  -3   8   6  608.16    9.42   0
  -2   8   6  305.01    6.94   0
  -2   8   6  338.14    7.78   0
  -1   8   6  786.12    9.59   0
  -1   8   6  738.41    8.74   0
   2   8   6  665.47    9.29   0
   3   8   6  493.10    8.22   0
   4   8   6   82.73    6.49   0
   5   8   6  787.97    9.25   0
   6   8   6 1435.00   11.50   0
   7   8   6  222.53    7.28   0
   7   8   6  244.10    7.70   0
   8   8   6   12.74    6.19   0
   8   8   6    7.06    7.92   0
   9   8   6  210.85    9.14   0
   9   8   6  218.40    9.13   0
   9   8   6  250.32    8.41   0
  10   8   6  100.32    7.87   0
  10   8   6  100.20    9.41   0
  10   8   6  111.73    9.32   0
  -8   9   6  142.14    6.64   0
  -7   9   6   47.42    6.17   0
  -7   9   6   51.39   13.63   0
  -7   9   6   47.92   11.33   0
  -6   9   6  275.73    6.74   0
  -6   9   6  274.28   10.68   0
  -6   9   6  253.88   12.42   0
  -5   9   6    7.82    8.51   0
  -5   9   6    8.83    8.35   0
  -5   9   6    0.02    5.63   0
  -4   9   6   22.41    7.22   0
  -4   9   6   18.18    5.56   0
  -3   9   6  307.38    7.75   0
  -3   9   6  289.63    6.84   0
  -2   9   6  216.09    6.54   0
  -2   9   6  233.79    7.43   0
  -1   9   6  289.41    6.78   0
  -1   9   6  306.88    7.64   0
   0   9   6 1389.84   11.21   0
   0   9   6 1509.67   11.30   0
   1   9   6 2021.40   12.67   0
   3   9   6   31.27    6.09   0
   4   9   6  112.22    6.65   0
   5   9   6  395.76    7.82   0
   6   9   6   34.68    6.30   0
   7   9   6  191.89    9.13   0
   7   9   6  195.77    7.23   0
   8   9   6  377.06    8.38   0
   8   9   6  378.07    8.92   0
   8   9   6  454.78    8.62   0
   9   9   6  103.02    8.86   0
   9   9   6  110.46    8.89   0
   9   9   6  136.78    7.66   0
  10   9   6    0.67    7.24   0
  10   9   6   13.06    8.75   0
  10   9   6    0.02    9.03   0
  -7  10   6   10.75   11.06   0
  -7  10   6    5.59    6.13   0
  -7  10   6   11.55    8.98   0
  -6  10   6   47.17    7.66   0
  -6  10   6   33.79    9.05   0
  -6  10   6   47.49    4.29   0
  -5  10   6  951.15   11.51   0
  -5  10   6  917.31    8.72   0
  -4  10   6   91.81    6.30   0
  -4  10   6  105.95    6.06   0
  -3  10   6   74.83    7.58   0
  -3  10   6   70.60    5.81   0
  -2  10   6  724.05    8.44   0
  -2  10   6  803.16    9.36   0
  -1  10   6 1191.55    9.79   0
  -1  10   6 1297.92   11.61   0
   0  10   6 1887.55   12.58   0
   0  10   6 2011.82   12.18   0
   1  10   6   33.54    6.09   0
   2  10   6   29.38    6.43   0
   3  10   6  221.44    7.35   0
   4  10   6   57.22    6.52   0
   4  10   6   98.37    6.89   0
   5  10   6  194.20    6.72   0
   5  10   6  242.13    7.20   0
   6  10   6  196.88    7.09   0
   6  10   6  134.65    6.84   0
   7  10   6  153.73    7.27   0
   7  10   6  152.72    9.04   0
   7  10   6  172.03    7.35   0
   8  10   6  615.12   12.10   0
   8  10   6  704.64    9.54   0
   8  10   6  764.37    9.88   0
   9  10   6   -3.02    7.19   0
   9  10   6    1.23    8.35   0
   9  10   6    5.20    6.88   0
  -7  11   6   10.78   11.06   0
  -7  11   6   17.29    6.45   0
  -7  11   6   15.14    9.25   0
  -6  11   6   23.55    6.02   0
  -6  11   6   17.69    7.69   0
  -5  11   6  372.64    8.13   0
  -5  11   6  352.49    7.27   0
  -4  11   6   41.65    6.11   0
  -4  11   6   31.03    5.81   0
  -3  11   6  294.16    7.46   0
  -3  11   6  291.50    6.82   0
  -2  11   6  171.80    6.59   0
  -2  11   6  171.01    6.27   0
  -1  11   6 1504.87   10.92   0
  -1  11   6 1573.67   11.41   0
   0  11   6   27.55    6.00   0
   0  11   6   37.42    6.20   0
   1  11   6  219.74    7.22   0
   1  11   6  217.91    7.16   0
   2  11   6    4.42    6.22   0
   3  11   6  519.85    8.20   0
   4  11   6    7.91    6.20   0
   5  11   6  549.84    8.14   0
   5  11   6  679.29    8.71   0
   6  11   6   26.19    6.05   0
   6  11   6   33.36    6.31   0
   7  11   6  423.26    8.38   0
   7  11   6  500.97   11.43   0
   7  11   6  575.42    8.98   0
   8  11   6   28.54    8.62   0
   8  11   6   30.42    8.34   0
   8  11   6   30.21    6.92   0
   9  11   6   80.05    9.55   0
   9  11   6   92.27    7.83   0
   9  11   6  121.57    7.80   0
  -6  12   6   28.20    7.77   0
  -6  12   6   14.44    6.16   0
  -5  12   6   11.72    6.13   0
  -5  12   6   15.96    7.65   0
  -4  12   6  267.82    8.62   0
  -4  12   6  252.38    6.79   0
  -3  12   6  115.79    7.84   0
  -3  12   6  111.93    6.28   0
  -2  12   6  244.01    6.87   0
  -2  12   6  218.97    6.67   0
  -1  12   6  335.33    8.28   0
  -1  12   6  321.30    7.36   0
   0  12   6  490.40    7.87   0
   0  12   6  502.38    7.64   0
   1  12   6  223.79    7.34   0
   1  12   6  230.75    6.82   0
   2  12   6  202.06    7.43   0
   2  12   6  191.43    6.70   0
   3  12   6  163.29    6.93   0
   4  12   6   61.35    6.47   0
   5  12   6    9.42    6.15   0
   5  12   6    6.87    6.43   0
   6  12   6  369.70    7.91   0
   6  12   6  456.29    8.35   0
   7  12   6  148.17   10.75   0
   7  12   6  140.25    7.35   0
   7  12   6  173.16    7.54   0
   8  12   6    7.91    8.70   0
   8  12   6   15.79    8.98   0
   8  12   6    2.62    6.98   0
  -6  13   6   30.39    8.40   0
  -6  13   6   22.27    8.00   0
  -5  13   6    4.62    6.19   0
  -5  13   6    3.74    6.12   0
  -4  13   6    2.11    7.49   0
  -4  13   6   -0.15    5.89   0
  -3  13   6  519.90    8.33   0
  -3  13   6  497.35    7.90   0
  -2  13   6  401.54    7.64   0
  -2  13   6  386.37    8.83   0
  -1  13   6   19.51    5.84   0
  -1  13   6   31.49    5.95   0
   0  13   6   -2.31    7.34   0
   0  13   6    3.11    5.82   0
   1  13   6 1189.25   12.03   0
   1  13   6 1237.75   10.21   0
   2  13   6  116.26    6.90   0
   2  13   6  135.80    6.65   0
   3  13   6   22.03    7.83   0
   3  13   6   17.79    6.29   0
   4  13   6   53.95    7.96   0
   4  13   6   56.14    6.34   0
   5  13   6  299.11    7.72   0
   6  13   6  294.80    7.64   0
   6  13   6  325.24    7.90   0
   7  13   6    9.26    8.18   0
   7  13   6    6.22    9.04   0
   7  13   6   24.44    8.35   0
  -5  14   6   14.90    8.19   0
  -5  14   6   14.52    6.23   0
  -4  14   6    7.04    6.17   0
  -4  14   6    8.55    7.75   0
  -3  14   6  102.72    6.68   0
  -3  14   6   93.60    6.33   0
  -2  14   6  155.68    6.78   0
  -2  14   6  145.69    7.03   0
  -1  14   6  100.63    6.45   0
  -1  14   6   76.10    6.74   0
   0  14   6  127.85    6.79   0
   0  14   6  114.20    6.61   0
   1  14   6  311.72    7.11   0
   1  14   6  309.62    9.18   0
   2  14   6   98.95    7.02   0
   2  14   6  102.20    6.31   0
   3  14   6  253.84    8.96   0
   3  14   6  248.44    7.41   0
   4  14   6   48.06    8.41   0
   4  14   6   57.37    6.68   0
   5  14   6  326.11   11.64   0
   5  14   6  305.30    7.85   0
   6  14   6   34.78    6.70   0
   6  14   6   39.35   10.62   0
   6  14   6   39.32    6.50   0
   6  14   6   35.23   10.42   0
   7  14   6   57.76    7.37   0
   7  14   6   76.37   12.61   0
   7  14   6  110.98    7.70   0
  -3  15   6   12.41    7.63   0
  -3  15   6   -1.67    6.38   0
  -2  15   6  371.32    7.81   0
  -2  15   6  330.31    7.84   0
  -1  15   6  380.15    7.64   0
  -1  15   6  345.84    8.08   0
   0  15   6  231.76    7.20   0
   0  15   6  238.26    7.55   0
   1  15   6    2.87    6.11   0
   1  15   6   -4.74    7.80   0
   2  15   6   59.18    6.27   0
   2  15   6   56.28    8.18   0
   3  15   6   29.60    6.46   0
   3  15   6   23.02    8.21   0
   4  15   6  122.12    7.20   0
   4  15   6  124.03    9.06   0
   5  15   6  101.39   10.89   0
   5  15   6   91.33    7.25   0
  -2  16   6    8.80    6.44   0
  -2  16   6   -0.38    8.55   0
  -1  16   6  849.35    9.53   0
  -1  16   6  817.41   10.21   0
   0  16   6    1.99    6.35   0
   0  16   6    7.98    8.66   0
   1  16   6    2.61    6.34   0
   1  16   6   -0.99    8.86   0
   2  16   6    4.20    6.51   0
   2  16   6    3.30    8.50   0
   3  16   6  122.62    7.54   0
   3  16   6  127.97    9.57   0
   4  16   6   15.54    6.85   0
   4  16   6    6.16    8.71   0
   2  11  -7   10.62    6.47   0
  -2 -11   7    1.05    6.36   0
   1  11  -7  186.15    7.27   0
  -1 -11   7  203.71    7.24   0
   0  11  -7  199.52    7.15   0
   0 -11   7  225.83   12.50   0
   0 -11   7  206.45    7.07   0
   1 -11   7   46.42    9.30   0
  -1  11  -7   31.69    6.45   0
   1 -11   7   45.78    6.55   0
   2 -11   7   22.82    8.09   0
  -2  11  -7    6.73    6.40   0
   2 -11   7   13.31    6.55   0
   3 -11   7  412.80    8.50   0
   3 -11   7  412.06   10.53   0
  -3  11  -7  370.31    8.25   0
   4  10  -7  111.92    7.67   0
  -4 -10   7  124.05    7.33   0
   3  10  -7   15.45    6.70   0
  -3 -10   7   20.87    6.48   0
   2  10  -7   55.67    6.58   0
  -2 -10   7   72.62    6.35   0
   1  10  -7   39.28    6.13   0
  -1 -10   7   31.73    5.95   0
   0 -10   7   40.94    9.96   0
   0  10  -7   48.28    6.30   0
   0 -10   7   34.98    6.03   0
   1 -10   7  123.39    6.29   0
   1 -10   7  106.17    8.41   0
  -1  10  -7   94.09    6.61   0
   2 -10   7  153.33    6.83   0
   2 -10   7  146.63    8.62   0
  -2  10  -7  126.64    6.69   0
   3 -10   7   12.23    6.20   0
   3 -10   7    4.96    6.32   0
  -3  10  -7    2.40    6.19   0
   4 -10   7  385.51    6.76   0
   4 -10   7  368.35    9.91   0
  -4  10  -7  319.54    7.74   0
   5 -10   7  105.02    7.18   0
   5 -10   7  120.96    7.64   0
  -5  10  -7  116.12    6.80   0
   5   9  -7  156.12    7.96   0
  -5  -9   7  184.20    7.79   0
   4   9  -7   13.57    6.62   0
  -4  -9   7    0.78    6.06   0
   3   9  -7    2.60    6.23   0
  -3  -9   7   11.03    6.19   0
   2   9  -7   84.17    6.66   0
  -2  -9   7  116.27    6.18   0
   1   9  -7  133.94    6.71   0
  -1  -9   7  144.84   13.36   0
  -1  -9   7  163.36    6.45   0
   0  -9   7   49.94    5.82   0
   0  -9   7   39.14    8.98   0
   0   9  -7   31.99    5.92   0
   1  -9   7  232.50    6.76   0
   1  -9   7  226.82    8.96   0
  -1   9  -7  205.00    5.36   0
   2  -9   7  353.15    7.35   0
   2  -9   7  343.67    8.09   0
  -2   9  -7  293.33    7.09   0
   3  -9   7  317.69    7.29   0
   3  -9   7  285.19    9.30   0
  -3   9  -7  273.94    7.12   0
   4  -9   7  363.65    7.76   0
   4  -9   7  318.91    8.51   0
  -4   9  -7  311.27    7.34   0
   5  -9   7   17.59    6.48   0
   5  -9   7   16.85    6.48   0
  -5   9  -7   18.67    6.23   0
  -6   9  -7   86.58    8.19   0
   6  -9   7  104.77    6.96   0
   6  -9   7   93.15    7.22   0
   5   8  -7  104.20    7.33   0
  -5  -8   7  132.44    6.87   0
   4   8  -7  200.88    7.35   0
  -4  -8   7  248.94    7.01   0
   3   8  -7   12.18    6.15   0
  -3  -8   7    6.56    7.26   0
   2   8  -7    8.36    5.89   0
  -2  -8   7    3.36    5.70   0
  -1  -8   7  682.49    8.08   0
  -1  -8   7  639.26   14.74   0
   1   8  -7  577.19    8.10   0
   0  -8   7  244.60    6.68   0
   0  -8   7  219.35    8.93   0
   0   8  -7  213.15    6.64   0
   1  -8   7  569.03    8.09   0
   1  -8   7  524.81   10.17   0
  -1   8  -7  484.45    7.72   0
   2  -8   7   35.36    6.06   0
   2  -8   7   34.88    8.02   0
  -2   8  -7   32.04    6.06   0
   3  -8   7  805.48    8.77   0
   3  -8   7  787.64    9.57   0
  -3   8  -7  727.11    8.28   0
   4  -8   7   20.66    5.87   0
   4  -8   7   15.80    6.37   0
  -4   8  -7   10.13    5.60   0
  -5   8  -7  152.98    6.78   0
   5  -8   7  178.76    6.93   0
   5  -8   7  171.39    7.36   0
  -6   8  -7    8.49    6.06   0
   6  -8   7    0.33    6.57   0
   6  -8   7    2.89    6.12   0
   7  -8   7   40.29    6.86   0
  -7   8  -7   53.81    6.67   0
   7  -8   7   65.59    7.14   0
   6   7  -7   -1.88    8.98   0
   5   7  -7  233.97    8.03   0
  -5  -7   7  267.90    7.62   0
   4   7  -7  504.89    8.64   0
  -4  -7   7  546.32    9.48   0
   3   7  -7   46.60    7.74   0
  -3  -7   7   63.38    6.22   0
  -2  -7   7   29.93    5.89   0
  -2  -7   7   26.64   14.41   0
   2   7  -7   22.15    6.02   0
  -1  -7   7   49.77    5.87   0
  -1  -7   7   46.31    9.92   0
   1   7  -7   42.31    5.69   0
   0  -7   7 1954.63   11.40   0
   0  -7   7 1863.03   16.89   0
   0   7  -7 1780.86   11.14   0
   1  -7   7  143.64    6.33   0
   1  -7   7  129.45    7.88   0
  -1   7  -7  126.18    6.37   0
   2  -7   7  345.64    7.14   0
   2  -7   7  325.73    7.99   0
  -2   7  -7  321.71    7.07   0
   3  -7   7   45.84    6.13   0
   3  -7   7   47.43    7.64   0
  -3   7  -7   47.01    5.78   0
   4  -7   7  540.30    8.76   0
   4  -7   7  561.54    8.07   0
  -4   7  -7  476.05    7.59   0
  -5   7  -7    2.38    5.78   0
   5  -7   7    1.64    6.18   0
   5  -7   7    5.48    6.17   0
  -6   7  -7   79.98    6.40   0
   6  -7   7  102.37    8.06   0
   6  -7   7  105.85    6.75   0
   7  -7   7    9.66    6.65   0
   7  -7   7    2.23    6.51   0
  -7   7  -7    2.94    6.26   0
   8  -7   7   69.25    8.86   0
   8  -7   7   65.76    7.24   0
  -8   7  -7   71.44    6.96   0
   7   6  -7  282.61   11.33   0
   6   6  -7   85.16    8.95   0
   5   6  -7  155.34    8.85   0
  -5  -6   7  172.42    8.16   0
   4   6  -7    6.34    8.10   0
  -4  -6   7   11.56    6.07   0
   3   6  -7 1264.42   10.77   0
  -3  -6   7 1459.12   11.06   0
  -2  -6   7  239.29    6.87   0
  -2  -6   7  233.52   13.08   0
   2   6  -7  214.32    7.02   0
  -1  -6   7   31.22    5.62   0
  -1  -6   7   29.73    8.79   0
   1   6  -7   31.50    6.02   0
   0  -6   7   97.68    6.38   0
   0  -6   7  102.58    8.28   0
   0   6  -7   95.24    6.39   0
   1  -6   7  679.80    8.42   0
   1  -6   7  631.72   11.01   0
  -1   6  -7  600.03    8.23   0
   2  -6   7  504.81    7.92   0
   2  -6   7  463.91    9.93   0
  -2   6  -7  443.32    7.64   0
   3  -6   7   17.20    5.94   0
   3  -6   7   16.90    6.43   0
  -3   6  -7   12.10    5.69   0
   4  -6   7   40.44    6.01   0
   4  -6   7   43.10    7.82   0
  -4   6  -7   37.59    5.79   0
  -5   6  -7 1411.90   10.34   0
   5  -6   7 1512.68   11.48   0
   5  -6   7 1599.51   10.89   0
  -6   6  -7  181.36    6.68   0
   6  -6   7  187.92    7.18   0
   6  -6   7  202.90    8.31   0
   7  -6   7    6.52    7.70   0
  -7   6  -7    1.76    6.09   0
   7  -6   7   11.32    6.45   0
   8  -6   7   19.06    7.18   0
   8  -6   7    7.96    6.73   0
  -8   6  -7   22.43    6.77   0
   7   5  -7   -1.80    8.88   0
   6   5  -7  768.00   12.64   0
  -5  -5   7    2.06   12.98   0
   5   5  -7   -1.20    6.67   0
  -5  -5   7    6.28    5.98   0
  -4  -5   7  205.31   12.99   0
   4   5  -7  193.15    7.24   0
  -4  -5   7  232.47    6.97   0
  -3  -5   7  450.09    8.91   0
   3   5  -7  383.42    9.04   0
  -3  -5   7  415.81   13.86   0
  -2  -5   7  776.58    8.92   0
   2   5  -7  710.03    9.05   0
  -2  -5   7  735.21   15.07   0
  -1  -5   7  409.63    7.59   0
  -1  -5   7  382.38   11.24   0
   1   5  -7  385.84    7.50   0
   0  -5   7    5.57    8.15   0
   0   5  -7    5.12    5.98   0
   0  -5   7    1.11    5.78   0
   1  -5   7  180.37    7.11   0
   1  -5   7  175.92    9.10   0
  -1   5  -7  169.61    6.98   0
   2  -5   7  688.33    8.82   0
   2  -5   7  705.78    9.85   0
  -2   5  -7  639.11    8.42   0
   3  -5   7  384.49    9.63   0
   3  -5   7  392.66    7.86   0
  -3   5  -7  360.20    7.54   0
  -4   5  -7  147.26    6.44   0
   4  -5   7  166.77    6.75   0
   4  -5   7  165.95    6.93   0
  -5   5  -7  138.85    5.94   0
   5  -5   7  152.61    6.84   0
   5  -5   7  159.60    7.27   0
  -6   5  -7  261.29    7.05   0
   6  -5   7  237.27    7.51   0
   6  -5   7  267.08    7.29   0
  -7   5  -7  166.54    7.22   0
   7  -5   7  164.87    7.24   0
   7  -5   7  189.41    7.38   0
   8  -5   7   15.39    7.13   0
   8  -5   7   14.97    6.72   0
  -8   5  -7   -1.57    6.67   0
   9  -5   7  141.37    7.60   0
   9  -5   7  175.07    8.08   0
  -9   5  -7  161.97    7.85   0
   8   4  -7   23.93   14.25   0
  -8  -4   7   27.13   11.87   0
   7   4  -7  670.13   14.61   0
  -7  -4   7  673.08   14.32   0
  -6  -4   7  548.44   13.08   0
   6   4  -7  545.59   12.01   0
  -5  -4   7  129.32    9.42   0
  -5  -4   7  142.41    7.84   0
   5   4  -7  129.25    8.70   0
  -4  -4   7    9.50    8.27   0
   4   4  -7   15.13    7.97   0
  -4  -4   7   11.57    5.74   0
  -3  -4   7  113.37    6.42   0
  -3  -4   7  106.86    8.80   0
   3   4  -7  102.81    8.03   0
  -2  -4   7 1314.50   11.67   0
   2   4  -7 1212.26   10.71   0
  -1  -4   7  291.57    6.83   0
   1   4  -7  279.58    8.38   0
   0  -4   7  109.68    7.58   0
   0   4  -7  102.13    6.41   0
   1  -4   7  126.61    6.52   0
   1  -4   7  110.15    8.54   0
  -1   4  -7  100.98    6.41   0
   2  -4   7 1705.86   11.27   0
   2  -4   7 1643.78   13.57   0
  -2   4  -7 1553.59   10.96   0
  -3   4  -7  737.74    7.63   0
   3  -4   7  829.57    9.35   0
   3  -4   7  786.31   10.14   0
  -4   4  -7  744.82    8.88   0
   4  -4   7  783.15    9.43   0
   4  -4   7  773.74    9.12   0
   5  -4   7    6.66    6.21   0
   5  -4   7    0.59    6.18   0
  -5   4  -7    1.60    5.78   0
  -6   4  -7  226.59    6.93   0
   6  -4   7  227.80    7.13   0
   6  -4   7  251.95    7.70   0
   7  -4   7   15.54    6.54   0
   7  -4   7    0.76    6.25   0
  -7   4  -7   13.86    6.70   0
   8  -4   7  433.14    8.72   0
   8  -4   7  407.07    8.17   0
  -8   4  -7  389.83    8.44   0
   9  -4   7  127.72    9.47   0
   9  -4   7  133.00    7.47   0
  -9   4  -7  115.29    7.89   0
  -8  -3   7  236.91   10.95   0
   7   3  -7  259.31   13.92   0
  -7  -3   7  253.06    9.53   0
   6   3  -7  107.68    9.10   0
  -6  -3   7  105.81    7.93   0
   5   3  -7  659.49   11.55   0
  -5  -3   7  669.33   11.14   0
  -5  -3   7  761.84   10.05   0
  -4  -3   7   26.72    7.53   0
  -4  -3   7   17.16    7.83   0
   4   3  -7   17.79    6.39   0
  -3  -3   7  259.75    7.15   0
  -3  -3   7  256.19    9.13   0
   3   3  -7  233.61    7.66   0
  -2  -3   7   60.47    6.32   0
   2   3  -7   56.47    8.02   0
  -1  -3   7 1112.12   10.12   0
   1   3  -7 1076.40   10.47   0
   0  -3   7   26.48    6.09   0
   0   3  -7   24.18    6.25   0
   1  -3   7   11.49    6.11   0
  -1   3  -7   18.29    6.07   0
   2  -3   7    9.69    6.21   0
  -2   3  -7    5.04    6.17   0
   2  -3   7   19.00    8.69   0
  -3   3  -7 4319.69   16.56   0
   3  -3   7 4514.42   17.05   0
   3  -3   7 4377.56   19.31   0
  -4   3  -7   72.59    6.09   0
   4  -3   7   80.52    6.48   0
   4  -3   7   80.04    6.47   0
  -5   3  -7  209.20    6.79   0
   5  -3   7  235.84    7.18   0
   5  -3   7  225.41    7.66   0
  -6   3  -7    0.37    5.91   0
   6  -3   7    6.01    6.41   0
   6  -3   7    3.62    6.29   0
   7  -3   7  504.06    9.82   0
   7  -3   7  492.33    8.40   0
  -7   3  -7  495.60    8.29   0
   8  -3   7  339.45    8.22   0
   8  -3   7  319.65    7.58   0
  -8   3  -7  302.16    8.00   0
  -9   3  -7   49.01    7.10   0
   9  -3   7   53.37    8.82   0
   9  -3   7   46.21    6.66   0
  10  -3   7   20.24    7.60   0
  10  -3   7   12.52    6.94   0
 -10   3  -7   14.53    9.30   0
  -8  -2   7  500.25   11.06   0
   7   2  -7    1.77   13.45   0
  -7  -2   7    7.06    7.34   0
   6   2  -7  249.13   11.87   0
  -6  -2   7  224.89    8.70   0
   5   2  -7   61.19    8.35   0
  -5  -2   7   62.02    7.25   0
  -5  -2   7   64.70    7.22   0
  -4  -2   7  556.50    9.00   0
   4   2  -7  503.40    9.64   0
  -4  -2   7  514.76   10.06   0
   3   2  -7   95.46    8.27   0
  -3  -2   7  102.04    8.04   0
  -3  -2   7  108.56    8.08   0
   2   2  -7  434.25    9.76   0
  -2  -2   7  447.56    8.44   0
   1   2  -7   18.19    6.48   0
  -1  -2   7   20.69    6.19   0
   0   2  -7 2043.42   13.25   0
   0  -2   7 2137.80   13.16   0
  -1   2  -7   10.13    6.43   0
   1  -2   7   10.96    6.50   0
  -2   2  -7 1247.13   10.89   0
   2  -2   7 1279.36   11.14   0
  -3   2  -7 1017.31    9.94   0
   3  -2   7 1085.25   10.29   0
   3  -2   7 1046.66   11.04   0
  -4   2  -7 1270.61   10.48   0
   4  -2   7 1302.74   10.82   0
   4  -2   7 1264.68   11.28   0
   5  -2   7  134.02    7.05   0
   5  -2   7  146.31    7.22   0
  -5   2  -7  129.42    6.52   0
   6  -2   7  118.77    6.74   0
   6  -2   7  114.30    7.03   0
  -6   2  -7  115.70    6.65   0
   7  -2   7  159.84    6.99   0
   7  -2   7  203.58    7.41   0
  -7   2  -7  202.54    7.17   0
  -8   2  -7  148.25    8.32   0
   8  -2   7  139.37    7.06   0
   8  -2   7  154.39    7.53   0
  -9   2  -7   54.17    8.78   0
   9  -2   7   53.11    6.75   0
   9  -2   7   44.31    6.95   0
  10  -2   7  287.80    9.28   0
  10  -2   7  266.22    8.14   0
 -10   2  -7  319.39    9.28   0
  -8  -1   7   98.10    6.95   0
  -7  -1   7  276.86    7.50   0
  -6  -1   7    6.38    5.62   0
   6   1  -7    7.33   11.34   0
  -5  -1   7  479.72    9.11   0
   5   1  -7  486.02   12.55   0
  -5  -1   7  551.08   11.92   0
  -4  -1   7  100.19    7.88   0
   4   1  -7   83.16    9.03   0
  -4  -1   7   95.75    7.61   0
   3   1  -7  913.50   12.27   0
  -3  -1   7  844.99   11.23   0
  -3  -1   7  939.94   11.36   0
   2   1  -7   24.28    6.81   0
  -2  -1   7   19.69    6.06   0
   1   1  -7  673.70    9.63   0
  -1  -1   7  674.15    9.04   0
   0   1  -7 2516.54   15.84   0
   0  -1   7 2563.65   14.83   0
  -1   1  -7 1353.01   11.40   0
   1  -1   7 1331.07   11.29   0
  -2   1  -7  967.34   10.22   0
   2  -1   7  960.64   10.21   0
  -3   1  -7  590.77    8.99   0
   3  -1   7  580.24    8.92   0
  -4   1  -7  821.03    9.67   0
   4  -1   7  786.26    9.80   0
   4  -1   7  821.38    9.66   0
  -5   1  -7  777.71   10.23   0
   5  -1   7  754.80    9.42   0
   5  -1   7  783.28    9.47   0
   6  -1   7  239.00    7.49   0
   6  -1   7  268.06    7.75   0
  -6   1  -7  265.77    7.29   0
  -7   1  -7   26.44    6.35   0
   7  -1   7   30.21    4.49   0
   7  -1   7   34.06    8.22   0
   8  -1   7  846.91    9.42   0
   8  -1   7  865.37   10.46   0
  -8   1  -7  855.89   11.34   0
   9  -1   7  337.58    8.06   0
   9  -1   7  361.44   10.11   0
  -9   1  -7  312.79    9.93   0
 -10   1  -7  232.43   10.09   0
  10  -1   7  222.78    7.71   0
  10  -1   7  213.74   10.10   0
  -9   0   7  141.78    7.77   0
  -8   0   7   13.32    6.02   0
  -7   0   7  132.84    6.95   0
  -6   0   7  874.71   10.87   0
   5   0  -7  291.79   14.18   0
  -5   0   7  296.36    8.40   0
  -5   0   7  321.64   11.73   0
  -4   0   7  320.68    9.60   0
  -4   0   7  304.77    8.41   0
   4   0  -7  321.86   11.16   0
  -3   0   7  176.90    8.45   0
   3   0  -7  179.50    9.69   0
  -3   0   7  185.95    8.22   0
   2   0  -7  442.44   11.28   0
  -2   0   7  453.44    9.26   0
   1   0  -7  796.76   11.46   0
  -1   0   7  814.57   11.17   0
   0   0  -7  350.93    8.21   0
   0   0   7  364.30    8.10   0
  -1   0  -7 2479.57   14.97   0
   1   0   7 2504.98   14.88   0
  -2   0  -7  288.72    8.02   0
   2   0   7  279.20    8.10   0
  -3   0  -7  427.56    8.40   0
   3   0   7  420.43    8.57   0
  -4   0  -7  456.71    8.31   0
   4   0   7  451.31    8.74   0
   4   0   7  461.86    8.65   0
   5   0   7 1254.38   10.83   0
  -5   0  -7 1306.31   11.10   0
   5   0   7 1306.69   11.22   0
  -6   0  -7  112.29    6.91   0
   6   0   7   95.23    6.89   0
   6   0   7   92.36    7.19   0
  -7   0  -7  212.73    8.83   0
   7   0   7  194.37    7.08   0
   7   0   7  204.18    7.52   0
   8   0   7   39.37    6.66   0
  -8   0  -7   47.86    7.06   0
   8   0   7   43.63    6.87   0
  -9   0  -7 1248.58   13.59   0
   9   0   7 1264.66   10.62   0
   9   0   7 1290.47   13.67   0
  10   0   7    2.97    6.79   0
  10   0   7    4.07    7.17   0
 -10   0  -7   13.11    8.74   0
  -9   1   7  154.31    7.79   0
  -8   1   7  291.01    9.03   0
  -7   1   7  130.28    6.38   0
  -6   1   7  124.55    6.36   0
   5  -1  -7  390.43   16.37   0
  -5   1   7  440.84    8.60   0
  -5   1   7  515.35   15.66   0
  -4   1   7 2044.44   19.30   0
  -4   1   7 2102.56   13.29   0
   4  -1  -7 2031.57   22.79   0
  -3   1   7   10.60    7.38   0
  -3   1   7   11.65    5.80   0
   3  -1  -7   11.11    8.81   0
  -2   1   7   18.53    8.44   0
   2  -1  -7   17.84    7.73   0
   1  -1  -7 1283.32   12.95   0
  -1   1   7 1283.84   12.41   0
   0  -1  -7 1607.34   14.51   0
   0   1   7 1553.63   12.91   0
   1   1   7  145.31    7.60   0
  -1  -1  -7  154.50    7.78   0
   2   1   7  960.13   11.21   0
  -2  -1  -7  962.82   11.20   0
   3   1   7 4188.37   18.58   0
  -3  -1  -7 4153.81   18.53   0
   4   1   7 1410.00   12.16   0
  -4  -1  -7 1465.73   12.10   0
   5   1   7  437.10    8.44   0
  -5  -1  -7  451.97    8.41   0
   5   1   7  427.78    8.37   0
  -6  -1  -7   45.04    6.91   0
   6   1   7   45.57    6.67   0
   6   1   7   42.11    7.26   0
   7   1   7   -1.13    6.14   0
  -7  -1  -7    1.81    6.41   0
   7   1   7    4.83    6.49   0
   8   1   7  558.06    8.59   0
  -8  -1  -7  549.17   10.39   0
   8   1   7  561.52   10.46   0
   9   1   7  507.42    8.42   0
   9   1   7  540.30   10.95   0
  -9  -1  -7  496.38    9.38   0
 -10  -1  -7  118.85    7.83   0
  10   1   7  112.61    7.15   0
  10   1   7  130.58    7.95   0
  -9   2   7   33.18    6.69   0
  -8   2   7  110.40    6.75   0
  -7   2   7 1059.34   10.07   0
  -6   2   7    1.20    5.38   0
  -5   2   7  611.87    8.12   0
  -4   2   7   79.87    5.96   0
  -4   2   7   71.26    9.05   0
   4  -2  -7   70.28   10.61   0
  -3   2   7 1187.77   10.61   0
  -3   2   7 1125.77   14.33   0
   3  -2  -7 1100.15   16.59   0
   2  -2  -7  627.92   13.36   0
  -2   2   7  593.31   11.47   0
  -1   2   7   32.39    7.57   0
   1  -2  -7   32.55    7.58   0
   0  -2  -7   18.15    8.59   0
   0   2   7   10.50    6.67   0
  -1  -2  -7 2590.86   16.75   0
   1   2   7 2598.65   16.23   0
  -2  -2  -7  347.74    9.25   0
   2   2   7  338.12    9.59   0
   3   2   7 2924.18   16.40   0
  -3  -2  -7 2959.21   16.52   0
   4   2   7  441.85    9.10   0
  -4  -2  -7  460.28    8.94   0
  -5  -2  -7  351.16    8.22   0
   5   2   7  332.85    8.02   0
   5   2   7  342.52    8.34   0
   6   2   7 1239.27   12.73   0
   6   2   7 1261.82   10.96   0
  -6  -2  -7 1334.52   12.21   0
   7   2   7  511.01   10.20   0
  -7  -2  -7  501.62    8.84   0
   7   2   7  492.20    8.29   0
   8   2   7   34.71    6.61   0
   8   2   7   37.37    6.24   0
  -8  -2  -7   36.62    8.21   0
  -9  -2  -7  273.68    8.18   0
   9   2   7  267.50    7.35   0
   9   2   7  290.51    8.45   0
  10   2   7   80.45    6.99   0
  10   2   7   81.99    7.66   0
  11   2   7   60.85    7.27   0
  11   2   7   63.51    9.69   0
  -9   3   7   21.29    7.90   0
  -8   3   7  235.07    7.09   0
  -7   3   7   36.72    5.81   0
  -6   3   7  483.30    7.47   0
  -5   3   7   48.11    5.79   0
  -4   3   7  411.67    7.48   0
  -4   3   7  412.01   13.26   0
   3  -3  -7  332.85   12.17   0
  -3   3   7  424.42    8.64   0
  -3   3   7  393.04   10.60   0
   2  -3  -7  175.74   10.55   0
  -2   3   7  196.20    9.58   0
  -1   3   7  801.64   13.04   0
   1  -3  -7  788.91   12.60   0
   0   3   7 1162.49   12.62   0
   0  -3  -7 1116.09   14.01   0
   1   3   7 1303.29   12.95   0
  -1  -3  -7 1296.33   13.31   0
   2   3   7 3284.14   18.01   0
  -2  -3  -7 3379.67   18.53   0
   3   3   7 2079.45   14.54   0
  -3  -3  -7 2187.29   14.99   0
   4   3   7   71.20    7.43   0
  -4  -3  -7   80.25    7.34   0
  -5  -3  -7   99.14    7.25   0
   5   3   7  102.33    7.13   0
   6   3   7    4.80    7.23   0
  -6  -3  -7   14.53    6.68   0
   6   3   7    3.78    6.04   0
   7   3   7 1676.77   13.06   0
  -7  -3  -7 1667.22   13.76   0
   7   3   7 1793.88   12.17   0
   8   3   7   18.46    8.30   0
   8   3   7   25.50    5.99   0
  -8  -3  -7   16.46    6.47   0
   9   3   7   64.28    7.38   0
   9   3   7   73.36    6.80   0
  10   3   7  312.44    7.84   0
  10   3   7  280.87    8.69   0
  11   3   7  154.60    9.41   0
  11   3   7  145.32    9.95   0
  -9   4   7  345.38    8.58   0
  -8   4   7  104.66    6.37   0
  -7   4   7   93.90    6.37   0
  -6   4   7  266.48    6.69   0
  -5   4   7 1174.53    9.64   0
  -4   4   7  150.19    5.86   0
  -4   4   7  143.27   11.22   0
  -3   4   7 1069.97    9.54   0
  -3   4   7 1000.41   14.46   0
  -2   4   7   96.40    8.04   0
  -1   4   7  633.16   10.94   0
   1  -4  -7  543.24   10.78   0
   0  -4  -7  943.56   12.03   0
   0   4   7 1051.40   12.32   0
  -1  -4  -7 3480.91   19.35   0
   1   4   7 3667.14   19.57   0
  -2  -4  -7 2181.72   15.32   0
   2   4   7 2193.22   15.49   0
  -3  -4  -7  504.13    9.66   0
   3   4   7  498.23    9.33   0
   4   4   7  112.33    7.48   0
  -4  -4  -7  128.81    7.41   0
  -5  -4  -7  154.35    7.28   0
   5   4   7  144.99    7.64   0
  -6  -4  -7  248.83    7.48   0
   6   4   7  257.74    9.18   0
   6   4   7  252.35    7.42   0
   7   4   7  189.87    7.54   0
   7   4   7  191.10    7.26   0
  -7  -4  -7  183.30    7.38   0
   8   4   7  384.65    8.55   0
   8   4   7  392.05    7.99   0
   9   4   7  366.63    8.66   0
   9   4   7  374.54    9.31   0
  10   4   7  137.45    7.83   0
  10   4   7  134.48    7.63   0
  -8   5   7  184.88    6.80   0
  -7   5   7  325.99    7.30   0
  -6   5   7   10.87    5.52   0
  -5   5   7  267.67    6.70   0
  -5   5   7  301.77   19.73   0
  -5   5   7  255.75   18.38   0
  -4   5   7 1624.60   10.80   0
  -4   5   7 1656.15   19.66   0
  -4   5   7 1868.96   19.63   0
  -3   5   7 1525.26   10.69   0
  -3   5   7 1520.82   17.80   0
  -2   5   7  174.50   10.26   0
  -1   5   7  926.45   13.57   0
   0   5   7   30.85    7.02   0
  -1  -5  -7 3986.74   19.64   0
   1   5   7 4076.54   20.17   0
   2   5   7   59.27    8.26   0
  -2  -5  -7   61.64    7.22   0
  -3  -5  -7   14.05    7.17   0
   3   5   7    9.05    7.45   0
   4   5   7  315.64    8.38   0
  -4  -5  -7  321.62    8.32   0
   5   5   7  989.11   10.51   0
   6   5   7   48.36    6.74   0
   7   5   7  532.20    8.98   0
   7   5   7  522.11    9.83   0
   8   5   7   22.95    6.67   0
   8   5   7   23.54    6.46   0
   9   5   7 1253.35   11.76   0
   9   5   7 1265.97   12.15   0
  10   5   7    8.89    8.15   0
  10   5   7    6.84    8.69   0
  -8   6   7   31.29    6.17   0
  -7   6   7  527.93    7.89   0
  -6   6   7  555.93    7.67   0
  -5   6   7    1.78    9.84   0
  -5   6   7   -1.75    5.34   0
  -5   6   7    0.96   10.75   0
  -4   6   7  154.27    6.44   0
  -4   6   7  172.29    9.66   0
  -4   6   7  165.35    9.90   0
  -3   6   7  421.29    7.36   0
  -3   6   7  411.42   11.46   0
  -2   6   7  714.10    8.54   0
  -2   6   7  624.50   12.49   0
  -1   6   7 2667.95   17.85   0
   0   6   7  562.07   10.02   0
   1   6   7   22.51    7.27   0
   2   6   7 1616.37   13.05   0
   3   6   7  262.24    8.40   0
   4   6   7   52.01    6.87   0
   5   6   7    4.39    6.39   0
   6   6   7 1101.43   10.75   0
   7   6   7  107.52    6.99   0
   7   6   7  103.34    7.03   0
   8   6   7  344.70    9.19   0
   8   6   7  338.74    8.28   0
   9   6   7  117.79    7.46   0
   9   6   7  126.64    8.48   0
  10   6   7  121.15    7.89   0
  10   6   7  128.15    7.38   0
  -8   7   7    3.86    6.03   0
  -7   7   7  722.87    8.43   0
  -6   7   7   99.13    5.97   0
  -5   7   7 1225.61   19.37   0
  -5   7   7 1220.70   16.50   0
  -5   7   7 1154.13    9.35   0
  -4   7   7  476.64    7.35   0
  -4   7   7  490.92   13.34   0
  -4   7   7  549.24   11.61   0
  -3   7   7  101.48    8.24   0
  -3   7   7  119.42    6.36   0
  -3   7   7  124.08    8.25   0
  -2   7   7   20.74    8.82   0
  -2   7   7   16.74    5.74   0
  -1   7   7  640.02   10.17   0
   0   7   7 1222.74   12.00   0
   1   7   7  646.76    9.74   0
   2   7   7  730.45    9.78   0
   3   7   7 4332.77   17.67   0
   4   7   7 1104.34   10.73   0
   5   7   7   95.17    6.79   0
   6   7   7   43.62    6.64   0
   7   7   7 1029.89   10.34   0
   7   7   7  942.20   11.40   0
   8   7   7  591.10   10.08   0
   8   7   7  582.60    9.49   0
   9   7   7   75.02    6.93   0
   9   7   7   73.68    7.17   0
  10   7   7    1.29    6.93   0
  10   7   7    4.85    7.07   0
  -8   8   7  132.80    6.80   0
  -7   8   7  182.61    6.81   0
  -6   8   7  652.19    6.87   0
  -6   8   7  677.56   16.31   0
  -6   8   7  721.64   18.67   0
  -5   8   7   12.33    8.32   0
  -5   8   7    6.94    5.68   0
  -5   8   7    0.44   10.52   0
  -4   8   7   11.54    7.05   0
  -4   8   7   15.12    5.54   0
  -4   8   7   14.17    8.45   0
  -3   8   7   85.83    6.27   0
  -3   8   7   99.13    8.13   0
  -3   8   7   72.77    8.10   0
  -2   8   7  349.60    7.24   0
  -2   8   7  288.62    9.66   0
  -2   8   7  386.90    8.02   0
  -1   8   7  210.77    9.31   0
   0   8   7  375.79    8.48   0
   1   8   7  443.58    8.35   0
   2   8   7  678.06    9.34   0
   3   8   7  654.93    9.04   0
   4   8   7   36.25    6.42   0
   5   8   7  872.50    9.55   0
   6   8   7   15.46    6.42   0
   7   8   7  566.95    8.92   0
   7   8   7  571.60   10.25   0
   8   8   7  110.90    8.53   0
   8   8   7   94.30    6.88   0
   9   8   7   98.95    6.99   0
   9   8   7   99.51    7.38   0
  10   8   7   15.15    6.96   0
  10   8   7   14.57    7.27   0
  -7   9   7   90.73    6.46   0
  -6   9   7  164.79    6.43   0
  -6   9   7  168.42   10.95   0
  -6   9   7  180.26   12.25   0
  -5   9   7  316.17   10.14   0
  -5   9   7  281.18   10.86   0
  -5   9   7  307.31    6.85   0
  -4   9   7    0.04    6.69   0
  -4   9   7    3.97    7.96   0
  -4   9   7   -6.54    5.39   0
  -3   9   7   27.55    6.59   0
  -3   9   7   37.15    5.77   0
  -3   9   7   46.62    6.33   0
  -2   9   7  350.30    8.49   0
  -2   9   7  447.29    9.47   0
  -2   9   7  398.87    7.31   0
  -1   9   7   88.63    7.28   0
  -1   9   7  117.81    6.22   0
  -1   9   7  129.34    7.11   0
   0   9   7  319.63    7.96   0
   1   9   7  979.32    9.95   0
   2   9   7  877.13    9.54   0
   3   9   7   70.34    6.88   0
   4   9   7  198.95    7.44   0
   5   9   7   16.59    6.23   0
   6   9   7  759.39    9.34   0
   7   9   7   27.10    6.50   0
   7   9   7   20.23    8.16   0
   8   9   7   56.94    6.91   0
   8   9   7   61.55    7.11   0
   9   9   7   67.33    8.84   0
   9   9   7   74.37    7.26   0
  10   9   7   86.72    9.47   0
  10   9   7  119.80    9.80   0
  10   9   7  105.30    8.23   0
  -7  10   7  112.40   14.79   0
  -7  10   7   97.89    6.86   0
  -7  10   7  107.73   12.56   0
  -6  10   7   33.98   11.08   0
  -6  10   7   34.69    6.12   0
  -6  10   7   38.68    8.85   0
  -5  10   7  181.65    8.48   0
  -5  10   7  161.58   10.06   0
  -5  10   7  184.34    6.42   0
  -4  10   7  203.23    8.13   0
  -4  10   7  200.14    6.52   0
  -4  10   7  163.51    9.18   0
  -3  10   7  139.24    6.09   0
  -3  10   7  160.03    6.87   0
  -2  10   7   83.70    5.92   0
  -2  10   7   80.38    6.38   0
  -1  10   7 1440.40   10.70   0
  -1  10   7 1548.40   11.52   0
   0  10   7  296.25    7.38   0
   0  10   7  281.68    7.30   0
   1  10   7 1746.26   11.86   0
   2  10   7   40.95    6.20   0
   3  10   7  183.92    7.20   0
   4  10   7    3.46    6.27   0
   5  10   7  279.84    7.14   0
   6  10   7  114.53    6.73   0
   7  10   7  122.41    8.81   0
   7  10   7  111.67    6.99   0
   8  10   7    6.13    7.02   0
   8  10   7   -0.37    6.64   0
   8  10   7   11.28    6.71   0
   9  10   7  307.63    8.90   0
   9  10   7  277.34   10.30   0
   9  10   7  363.08   10.48   0
  -7  11   7   16.13    6.42   0
  -7  11   7   13.48   10.70   0
  -7  11   7   14.78   13.04   0
  -6  11   7   13.65    4.45   0
  -6  11   7    7.74    7.68   0
  -6  11   7   21.07   10.82   0
  -5  11   7  183.99    8.27   0
  -5  11   7  148.52    8.12   0
  -5  11   7  190.56    6.52   0
  -4  11   7  489.61   10.05   0
  -4  11   7  468.00    7.50   0
  -3  11   7    2.42    5.84   0
  -3  11   7    9.36    5.35   0
  -2  11   7  171.98    6.23   0
  -2  11   7  180.15    7.77   0
  -1  11   7  160.95    6.52   0
  -1  11   7  161.88    6.79   0
   0  11   7 2121.65   12.79   0
   0  11   7 2266.18   13.04   0
   1  11   7  233.53    6.99   0
   2  11   7    5.02    6.14   0
   3  11   7   47.96    6.25   0
   3  11   7   60.54    6.57   0
   4  11   7  394.86    7.58   0
   4  11   7  502.01    8.17   0
   5  11   7  244.45    6.96   0
   5  11   7  316.98    7.58   0
   6  11   7    7.27    6.38   0
   6  11   7   19.22    6.43   0
   7  11   7    4.53    6.73   0
   7  11   7    4.25    8.37   0
   7  11   7   14.86    8.00   0
   8  11   7  138.70    9.38   0
   8  11   7  135.77    7.53   0
   8  11   7  157.24    7.48   0
   9  11   7  183.12    8.24   0
   9  11   7  220.54    8.90   0
   9  11   7  200.58    9.88   0
  -6  12   7   72.44    8.43   0
  -6  12   7   67.25    6.51   0
  -6  12   7   61.03   10.09   0
  -5  12   7  159.58    8.66   0
  -5  12   7  179.41    6.79   0
  -5  12   7  135.44    9.73   0
  -4  12   7  120.78    6.74   0
  -4  12   7  109.17    6.22   0
  -3  12   7  144.80    6.69   0
  -3  12   7  139.16    6.17   0
  -2  12   7  203.27    7.15   0
  -2  12   7  184.39    6.51   0
  -1  12   7   99.86    6.13   0
  -1  12   7  103.97    7.70   0
   0  12   7  441.61    8.04   0
   0  12   7  452.92    7.54   0
   1  12   7  598.38    8.84   0
   1  12   7  642.36    8.39   0
   2  12   7   20.01    6.06   0
   3  12   7  224.63    7.19   0
   4  12   7  343.08    7.63   0
   4  12   7  444.13    8.25   0
   5  12   7  164.91    6.94   0
   5  12   7  214.16    6.86   0
   6  12   7   84.59    6.67   0
   6  12   7  105.26    6.85   0
   7  12   7   30.93    6.36   0
   7  12   7   35.31    8.70   0
   7  12   7   29.78    6.71   0
   8  12   7   43.30    8.78   0
   8  12   7   50.14    7.01   0
   8  12   7   35.47    7.06   0
  -5  13   7   16.70    6.33   0
  -5  13   7   21.90    6.36   0
  -4  13   7    8.46    7.74   0
  -4  13   7   10.20    6.08   0
  -3  13   7  343.95    7.76   0
  -3  13   7  327.69    7.14   0
  -2  13   7   59.29    6.39   0
  -2  13   7   58.85    6.10   0
  -1  13   7  236.76    6.92   0
  -1  13   7  270.93    7.09   0
   0  13   7   26.86    5.93   0
   0  13   7   31.46    6.00   0
   1  13   7  132.85    7.80   0
   1  13   7  131.47    6.87   0
   2  13   7  616.72    9.05   0
   2  13   7  630.82    8.60   0
   3  13   7  145.69    6.97   0
   4  13   7   -2.94    6.24   0
   4  13   7    2.71    4.60   0
   5  13   7  171.78    6.89   0
   5  13   7  223.48    7.22   0
   6  13   7   36.66    6.74   0
   6  13   7   68.75    7.03   0
   7  13   7  212.61    7.81   0
   7  13   7  234.22   10.54   0
   7  13   7  239.75    9.40   0
  -4  14   7    4.17    6.24   0
  -4  14   7    1.49    6.32   0
  -3  14   7   27.20    6.35   0
  -3  14   7   15.53    6.37   0
  -2  14   7  404.55    8.01   0
  -2  14   7  402.67    7.79   0
  -1  14   7    8.15    6.02   0
  -1  14   7    8.75    5.88   0
   0  14   7   14.93    7.50   0
   0  14   7   22.20    6.08   0
   1  14   7  138.78    7.98   0
   1  14   7  148.76    6.64   0
   2  14   7  768.53   11.60   0
   2  14   7  820.45    9.32   0
   3  14   7   29.32    8.02   0
   3  14   7   34.03    6.60   0
   4  14   7   25.28    8.20   0
   4  14   7   38.03    6.72   0
   5  14   7   11.04    6.24   0
   5  14   7   11.08    6.64   0
   6  14   7  240.98    7.90   0
   6  14   7  204.12    7.70   0
   7  14   7   22.09   10.52   0
   7  14   7   28.38    7.21   0
   7  14   7   35.79    7.23   0
  -3  15   7   57.96    8.14   0
  -3  15   7   55.92    6.72   0
  -2  15   7   15.43    6.39   0
  -2  15   7   12.05    6.44   0
  -1  15   7  544.33    8.37   0
  -1  15   7  554.79    8.59   0
   0  15   7    0.23    6.05   0
   0  15   7    2.01    5.94   0
   1  15   7  337.73    7.70   0
   1  15   7  330.49    9.41   0
   2  15   7   92.35    6.84   0
   2  15   7  106.64    6.72   0
   3  15   7  286.05    8.49   0
   3  15   7  273.89    7.70   0
   4  15   7    2.71    8.19   0
   4  15   7    9.82    6.65   0
   5  15   7   31.63    6.57   0
   5  15   7   28.22    8.74   0
   5  15   7   33.73    6.94   0
   6  15   7   13.07   10.51   0
   6  15   7   15.24    7.07   0
   6  15   7    4.05    7.13   0
  -2  16   7   28.03    6.67   0
  -2  16   7   27.61    6.86   0
  -1  16   7   91.88    6.98   0
  -1  16   7   79.15    7.17   0
   0  16   7  468.39    8.29   0
   0  16   7  469.37    9.05   0
   1  16   7   95.48    7.07   0
   1  16   7  108.41    7.36   0
   2  16   7    3.67    6.69   0
   2  16   7   12.61    8.12   0
   3  16   7   20.85    6.77   0
   3  16   7   24.02    8.67   0
   4  16   7  130.90    9.77   0
   4  16   7  124.22    5.86   0
   2  10  -8   38.52    6.89   0
  -2 -10   8   57.14    6.41   0
   1  10  -8  177.72    7.38   0
  -1 -10   8  208.05    7.32   0
   0 -10   8  187.16   11.78   0
   0  10  -8  162.42    7.02   0
   0 -10   8  173.82    6.95   0
   1 -10   8    7.05    6.18   0
   1 -10   8    3.73    9.00   0
  -1  10  -8    3.29    6.45   0
   2 -10   8    7.78    6.23   0
   2 -10   8    5.57    8.04   0
  -2  10  -8    3.42    6.27   0
   3 -10   8  169.11    5.64   0
   3 -10   8  181.23    9.29   0
  -3  10  -8  161.03    7.05   0
   4 -10   8  308.80    8.10   0
   4 -10   8  302.61    8.67   0
  -4  10  -8  245.84    7.95   0
   4   9  -8    5.67    7.07   0
  -4  -9   8   14.66    6.53   0
   3   9  -8   29.08    6.61   0
  -3  -9   8   27.84    6.31   0
   2   9  -8    8.90    6.47   0
  -2  -9   8   -3.30    6.27   0
  -1  -9   8  112.14    6.40   0
  -1  -9   8  108.74   12.54   0
   1   9  -8   90.63    6.53   0
   0  -9   8   78.59    6.23   0
   0  -9   8   73.31    9.21   0
   0   9  -8   71.35    6.45   0
   1  -9   8   65.54    6.29   0
   1  -9   8   72.37    7.84   0
  -1   9  -8   70.38    6.37   0
   2  -9   8    2.69    6.07   0
   2  -9   8    5.86    7.64   0
  -2   9  -8   -2.19    6.19   0
   3  -9   8  350.29    7.71   0
   3  -9   8  325.91    8.25   0
  -3   9  -8  301.68    7.42   0
   4  -9   8   33.67    6.42   0
   4  -9   8   23.72    6.91   0
  -4   9  -8   37.41    6.09   0
  -5   9  -8  509.35    8.43   0
   5  -9   8  541.13    8.96   0
   5  -9   8  507.13    9.44   0
   5   8  -8    6.65    8.85   0
  -5  -8   8    1.52    6.42   0
   4   8  -8  130.71    7.46   0
  -4  -8   8  150.76    7.14   0
   3   8  -8   88.83    6.78   0
  -3  -8   8  100.39    7.75   0
   2   8  -8  137.71    6.41   0
  -2  -8   8  162.40    6.23   0
  -1  -8   8   -1.90    5.73   0
  -1  -8   8    4.77    9.54   0
   1   8  -8   10.40    5.91   0
   0  -8   8  333.70    7.01   0
   0  -8   8  304.66   10.58   0
   0   8  -8  290.45    7.17   0
   1  -8   8   22.48    5.90   0
   1  -8   8   29.36    7.66   0
  -1   8  -8   24.06    5.90   0
   2  -8   8  213.25    6.84   0
   2  -8   8  204.08    8.89   0
  -2   8  -8  173.30    6.69   0
   3  -8   8   62.44    6.50   0
   3  -8   8   44.15    6.83   0
  -3   8  -8   47.46    6.31   0
   4  -8   8  658.23    8.78   0
   4  -8   8  575.94    9.37   0
  -4   8  -8  523.11    7.97   0
  -5   8  -8   12.40    5.97   0
   5  -8   8   10.57    6.33   0
   5  -8   8    2.02    6.87   0
  -6   8  -8  102.84    6.84   0
   6  -8   8  122.89    7.10   0
   6  -8   8  118.51    7.38   0
   5   7  -8   71.91    7.76   0
  -5  -7   8   87.93    7.02   0
   4   7  -8   19.52    6.48   0
  -4  -7   8   18.84    5.95   0
   3   7  -8  505.34    8.52   0
  -3  -7   8  535.37    8.54   0
  -2  -7   8  194.71    6.37   0
  -2  -7   8  181.76   14.00   0
   2   7  -8  173.30    6.77   0
  -1  -7   8  442.21    7.79   0
  -1  -7   8  412.71   11.94   0
   1   7  -8  410.07    7.59   0
   0  -7   8  153.27    6.34   0
   0  -7   8  151.53    8.48   0
   0   7  -8  153.40    6.43   0
   1  -7   8  577.77    6.74   0
   1  -7   8  542.36   10.49   0
  -1   7  -8  501.90    7.79   0
   2  -7   8  172.02    6.70   0
   2  -7   8  191.53    7.46   0
  -2   7  -8  164.88    6.53   0
   3  -7   8  354.54    7.24   0
   3  -7   8  321.90    8.29   0
  -3   7  -8  324.11    6.96   0
  -4   7  -8  431.91    7.60   0
   4  -7   8  502.30    7.80   0
   4  -7   8  415.28    9.76   0
  -5   7  -8  241.02    6.98   0
   5  -7   8  247.49    7.72   0
   5  -7   8  267.75    7.30   0
  -6   7  -8    3.95    6.08   0
   6  -7   8   -7.82    6.45   0
   6  -7   8    7.40    6.32   0
  -7   7  -8   61.93    6.80   0
   7  -7   8   65.27    7.22   0
   7  -7   8   67.61    7.04   0
  -6  -6   8   39.34    8.12   0
   6   6  -8   27.84    8.90   0
  -5  -6   8  122.74    6.45   0
   5   6  -8  105.66    8.80   0
   4   6  -8  335.99    9.65   0
  -4  -6   8  382.85    7.86   0
  -3  -6   8  263.80    7.13   0
  -3  -6   8  240.84   17.12   0
  -3  -6   8  252.15   17.85   0
   3   6  -8  240.90    8.71   0
  -2  -6   8  417.57    7.52   0
  -2  -6   8  407.43   13.32   0
   2   6  -8  374.82    7.52   0
  -1  -6   8  167.52    6.45   0
  -1  -6   8  154.62    9.99   0
   1   6  -8  147.48    6.43   0
   0  -6   8  411.90    6.92   0
   0  -6   8  384.88   10.14   0
   0   6  -8  390.96    7.09   0
   1  -6   8 1123.38    9.48   0
   1  -6   8 1087.68   12.92   0
  -1   6  -8 1043.49    9.27   0
   2  -6   8    9.23    7.98   0
   2  -6   8   11.88    6.02   0
  -2   6  -8   12.58    5.97   0
   3  -6   8  232.24    6.92   0
   3  -6   8  226.52    7.43   0
  -3   6  -8  217.69    6.75   0
  -4   6  -8  245.60    6.96   0
   4  -6   8  285.74    7.16   0
   4  -6   8  265.90    7.81   0
  -5   6  -8  471.43    7.82   0
   5  -6   8  538.79    8.38   0
   5  -6   8  509.34    8.44   0
  -6   6  -8  126.55    6.63   0
   6  -6   8  139.74    6.92   0
   6  -6   8  154.67    6.76   0
  -7   6  -8   63.05    6.72   0
   7  -6   8   65.27    6.62   0
   7  -6   8   66.42    7.22   0
   8  -6   8   24.58    7.19   0
   8  -6   8   12.42    6.89   0
  -8   6  -8   18.63    6.85   0
   7   5  -8   61.29    9.62   0
   6   5  -8   42.46    8.92   0
  -6  -5   8   37.54    7.85   0
  -5  -5   8  525.02   18.51   0
  -5  -5   8  599.14    9.09   0
   5   5  -8  530.33    9.54   0
  -4  -5   8  148.52   11.84   0
   4   5  -8  137.82    7.30   0
  -4  -5   8  159.67    6.79   0
  -3  -5   8  462.13    8.96   0
  -3  -5   8  447.62   12.01   0
   3   5  -8  400.88    9.25   0
  -2  -5   8 1668.48   11.44   0
   2   5  -8 1569.84   11.36   0
  -1  -5   8  106.84    6.26   0
  -1  -5   8  103.56   10.09   0
   1   5  -8   90.01    6.18   0
   0  -5   8  131.22    8.76   0
   0   5  -8  117.33    6.34   0
   0  -5   8  124.11    6.30   0
   1  -5   8    9.62    5.95   0
   1  -5   8    5.15    8.12   0
  -1   5  -8    0.68    6.02   0
   2  -5   8 1022.93    9.40   0
   2  -5   8 1026.58   11.37   0
  -2   5  -8  952.23    9.04   0
  -3   5  -8   35.58    6.04   0
   3  -5   8   36.87    6.13   0
   3  -5   8   24.38    7.98   0
  -4   5  -8   19.77    5.65   0
   4  -5   8   14.93    6.13   0
   4  -5   8   16.35    6.45   0
  -5   5  -8  910.70    9.13   0
   5  -5   8 1029.42    9.66   0
   5  -5   8 1005.05   10.00   0
  -6   5  -8  786.89    9.03   0
   6  -5   8  922.94    9.44   0
   6  -5   8  848.94    9.65   0
   7  -5   8   23.30    6.74   0
  -7   5  -8   24.32    6.35   0
   7  -5   8   23.07    6.55   0
   8  -5   8   23.41    7.01   0
   8  -5   8   27.14    6.89   0
  -8   5  -8   22.75    6.62   0
   9  -5   8   12.36    7.23   0
   9  -5   8   11.67    7.11   0
  -9   5  -8    1.82    7.12   0
   7   4  -8  119.73   11.39   0
  -7  -4   8  108.35   12.04   0
   6   4  -8   18.87    8.70   0
  -6  -4   8   22.06    9.90   0
  -6  -4   8   22.79    8.38   0
   5   4  -8  834.20   12.28   0
  -5  -4   8  849.34   15.28   0
  -5  -4   8  958.61   11.57   0
  -4  -4   8   30.85    7.16   0
  -4  -4   8   28.30    8.29   0
   4   4  -8   26.19    6.40   0
  -3  -4   8  642.01    8.99   0
  -3  -4   8  625.79   12.44   0
   3   4  -8  612.31    8.98   0
  -2  -4   8    5.03    6.95   0
   2   4  -8   11.75    7.46   0
  -1  -4   8  928.54    9.17   0
   1   4  -8  835.12    9.40   0
   0  -4   8   13.34    5.57   0
   0   4  -8    6.15    5.98   0
   1  -4   8  500.19    8.15   0
   1  -4   8  478.87   10.73   0
  -1   4  -8  456.29    8.05   0
  -2   4  -8  135.39    6.70   0
   2  -4   8  141.04    6.84   0
   2  -4   8  122.70    9.13   0
  -3   4  -8 2233.19   12.46   0
   3  -4   8 2395.63   12.94   0
   3  -4   8 2337.68   14.64   0
  -4   4  -8   22.14    6.01   0
   4  -4   8   21.82    6.27   0
   4  -4   8   37.72    6.54   0
   5  -4   8  288.82    7.03   0
  -5   4  -8  269.21    6.70   0
   5  -4   8  266.64    7.83   0
  -6   4  -8    3.01    5.82   0
   6  -4   8   -0.74    6.19   0
   6  -4   8    8.19    6.32   0
   7  -4   8  217.19    6.99   0
  -7   4  -8  194.54    6.97   0
   7  -4   8  219.69    7.44   0
   8  -4   8   76.00    7.27   0
   8  -4   8   76.34    6.79   0
  -8   4  -8   69.81    8.24   0
   9  -4   8  111.81    9.00   0
   9  -4   8   79.12    7.21   0
  -9   4  -8  102.31    7.40   0
  -7  -3   8  108.75    8.69   0
   7   3  -8  101.13   11.92   0
   6   3  -8  544.70   13.35   0
  -6  -3   8  509.01   11.02   0
  -6  -3   8  630.81   12.13   0
   5   3  -8  140.15    9.18   0
  -5  -3   8  152.83    8.21   0
  -5  -3   8  176.53    7.88   0
   4   3  -8  355.99    8.47   0
  -4  -3   8  391.27    9.06   0
  -4  -3   8  365.01   10.45   0
  -3  -3   8  413.51    7.92   0
  -3  -3   8  408.78    9.39   0
   3   3  -8  387.14    8.49   0
  -2  -3   8  266.90    7.25   0
   2   3  -8  241.45    7.73   0
  -1  -3   8   71.45    6.48   0
   1   3  -8   64.52    6.37   0
   0   3  -8   30.19    5.94   0
   0  -3   8   39.30    5.82   0
  -1   3  -8  113.64    6.53   0
   1  -3   8  122.45    6.61   0
  -2   3  -8  462.81    7.82   0
   2  -3   8  519.73    8.33   0
   2  -3   8  482.61    9.52   0
  -3   3  -8 1033.20    9.64   0
   3  -3   8 1109.52   10.07   0
   3  -3   8 1037.42   11.01   0
  -4   3  -8 1841.45   11.86   0
   4  -3   8 1964.22   12.42   0
   4  -3   8 1889.07   12.90   0
  -5   3  -8   33.74    6.24   0
   5  -3   8   32.55    6.71   0
   5  -3   8   32.57    6.51   0
  -6   3  -8   56.74    5.88   0
   6  -3   8   59.21    6.63   0
   6  -3   8   58.44    6.20   0
   7  -3   8  211.84    7.43   0
   7  -3   8  235.55    7.31   0
  -7   3  -8  226.32    7.10   0
   8  -3   8  253.52    7.75   0
   8  -3   8  227.87    7.71   0
  -8   3  -8  268.93    7.56   0
  -9   3  -8  231.26    9.60   0
   9  -3   8  230.72    8.42   0
   9  -3   8  240.74    7.80   0
  -8  -2   8    6.02    8.13   0
   7   2  -8  250.58   17.47   0
  -7  -2   8  264.15    9.04   0
  -6  -2   8   31.97    7.27   0
   6   2  -8   26.88   11.02   0
  -6  -2   8   37.76    8.89   0
   5   2  -8  296.82   11.48   0
  -5  -2   8  278.74    9.20   0
  -5  -2   8  304.52    9.12   0
  -4  -2   8   69.28    7.33   0
  -4  -2   8   66.43    6.86   0
   4   2  -8   60.44    8.50   0
   3   2  -8 1164.21   11.80   0
  -3  -2   8 1228.91   12.02   0
   2   2  -8  214.15    8.85   0
  -2  -2   8  206.19    7.13   0
   1   2  -8  166.83    7.46   0
  -1  -2   8  174.97    6.80   0
   0   2  -8  789.87    9.18   0
   0  -2   8  799.42    9.03   0
  -1   2  -8  423.63    8.92   0
   1  -2   8  443.64    7.82   0
  -2   2  -8  243.54    7.11   0
   2  -2   8  240.43    7.21   0
  -3   2  -8  856.60    9.06   0
   3  -2   8  954.45    9.47   0
   3  -2   8  874.39   10.31   0
   4  -2   8 1354.16   10.88   0
  -4   2  -8 1297.55   10.54   0
   4  -2   8 1245.74   10.94   0
  -5   2  -8  289.00    7.11   0
   5  -2   8  307.22    7.44   0
   5  -2   8  294.91    7.42   0
   6  -2   8    8.84    6.04   0
   6  -2   8   14.36    6.14   0
  -6   2  -8    9.52    6.06   0
   7  -2   8   31.27    6.46   0
   7  -2   8   37.28    6.47   0
  -7   2  -8   32.74    6.34   0
  -8   2  -8  855.18    9.93   0
   8  -2   8  808.29    9.23   0
   8  -2   8  856.69   10.26   0
  -9   2  -8    7.71    6.59   0
   9  -2   8    0.48    6.63   0
   9  -2   8    3.15    8.35   0
  10  -2   8   52.92    7.77   0
  10  -2   8   43.28    7.34   0
 -10   2  -8   43.18    7.94   0
  -8  -1   8   80.24    8.54   0
  -7  -1   8  260.62    7.58   0
   6   1  -8   70.66   12.50   0
  -6  -1   8   78.90    7.41   0
  -5  -1   8  326.04    7.42   0
   5   1  -8  342.99   12.46   0
  -5  -1   8  357.28    9.55   0
  -4  -1   8  415.67    9.35   0
   4   1  -8  383.96   10.36   0
  -4  -1   8  380.19    7.93   0
  -3  -1   8  338.98    8.30   0
   3   1  -8  328.73    9.66   0
   2   1  -8 1229.49   12.68   0
  -2  -1   8 1276.98   12.09   0
   1   1  -8   34.18    6.80   0
  -1  -1   8   43.93    6.37   0
   0   1  -8   -3.15    6.49   0
   0  -1   8    9.25    6.32   0
  -1   1  -8 2412.89   13.96   0
   1  -1   8 2485.25   13.94   0
  -2   1  -8  675.27    9.05   0
   2  -1   8  696.07    9.29   0
  -3   1  -8  581.23    8.50   0
   3  -1   8  582.98    8.72   0
  -4   1  -8    0.05    6.12   0
   4  -1   8    6.76    6.68   0
   4  -1   8    1.01    6.46   0
  -5   1  -8   64.12    6.45   0
   5  -1   8   64.47    7.11   0
   5  -1   8   58.03    6.44   0
   6  -1   8  116.11    6.81   0
   6  -1   8  101.40    6.65   0
  -6   1  -8   98.99    6.77   0
   7  -1   8  148.57    7.01   0
   7  -1   8  156.51    7.36   0
  -7   1  -8  151.92    7.37   0
   8  -1   8   84.72    6.71   0
   8  -1   8   84.97    7.49   0
  -8   1  -8   92.04    7.11   0
   9  -1   8  444.83    6.99   0
   9  -1   8  467.27    9.34   0
  -9   1  -8  465.81   10.78   0
 -10   1  -8   38.87    9.32   0
  10  -1   8   36.82    6.67   0
  10  -1   8   30.21    7.34   0
  -8   0   8   59.80    8.33   0
  -7   0   8   16.69    6.13   0
   6   0  -8  116.28   16.58   0
  -6   0   8  124.96    7.99   0
  -5   0   8  807.23   14.38   0
   5   0  -8  719.10   16.08   0
  -5   0   8  692.17   10.18   0
  -4   0   8 1302.96   11.21   0
  -4   0   8 1325.19   14.20   0
   4   0  -8 1316.82   16.40   0
  -3   0   8  869.30   11.78   0
   3   0  -8  842.96   12.84   0
   2   0  -8 1104.68   12.03   0
  -2   0   8 1114.96   12.27   0
   1   0  -8   63.79    8.26   0
  -1   0   8   64.98    6.44   0
   0   0  -8  577.69    9.14   0
   0   0   8  585.30    8.82   0
  -1   0  -8 1578.80   12.29   0
   1   0   8 1617.28   12.13   0
  -2   0  -8 1775.84   12.58   0
   2   0   8 1805.84   12.75   0
  -3   0  -8  396.48    8.04   0
   3   0   8  404.57    8.21   0
  -4   0  -8   61.66    6.39   0
   4   0   8   64.22    6.84   0
   5   0   8  315.15    8.06   0
  -5   0  -8  339.46    7.39   0
   5   0   8  339.00    7.78   0
  -6   0  -8  398.56    7.72   0
   6   0   8  386.09    8.02   0
   6   0   8  411.10    8.23   0
  -7   0  -8   12.72    6.09   0
   7   0   8   10.85    6.21   0
   7   0   8   12.69    6.19   0
  -8   0  -8  274.85    8.13   0
   8   0   8  224.84    7.37   0
   8   0   8  272.36    9.42   0
   9   0   8   30.65    6.68   0
   9   0   8   33.93    7.33   0
  -9   0  -8   23.97    7.29   0
  10   0   8  353.06    8.24   0
 -10   0  -8  357.91    9.72   0
  10   0   8  317.34   11.08   0
  -8   1   8   25.89    6.20   0
  -7   1   8   29.58    6.26   0
  -6   1   8  173.22    7.85   0
  -5   1   8 1627.90   20.00   0
   5  -1  -8 1376.66   21.95   0
  -5   1   8 1462.23   11.38   0
  -4   1   8    7.18    6.00   0
   4  -1  -8   10.43    9.19   0
  -4   1   8    3.66    8.37   0
  -3   1   8  805.40   11.52   0
   3  -1  -8  805.19   13.51   0
  -2   1   8   72.30    8.23   0
   2  -1  -8   69.56    7.59   0
   1  -1  -8  649.89   10.08   0
  -1   1   8  626.05   10.37   0
   0  -1  -8  553.06    9.34   0
   0   1   8  551.76   10.14   0
  -1  -1  -8 1356.97   12.08   0
   1   1   8 1408.25   11.90   0
   2   1   8  773.22   10.12   0
  -2  -1  -8  783.70   10.38   0
   3   1   8 3418.28   16.68   0
  -3  -1  -8 3412.14   16.57   0
   4   1   8  505.19    8.74   0
  -4  -1  -8  513.15    8.56   0
  -5  -1  -8 1298.11   10.98   0
   5   1   8 1216.72   10.82   0
   5   1   8 1275.75   11.10   0
  -6  -1  -8  326.50    7.78   0
   6   1   8  316.18    7.80   0
   6   1   8  298.48    8.01   0
  -7  -1  -8  395.97    8.41   0
   7   1   8  393.83    7.83   0
   7   1   8  395.33    8.12   0
   8   1   8   17.07    6.39   0
   8   1   8   -2.03    6.78   0
  -8  -1  -8   11.50    6.92   0
  -9  -1  -8  279.98    8.48   0
   9   1   8  284.07    7.69   0
   9   1   8  303.83    8.45   0
 -10  -1  -8  243.35    8.61   0
  10   1   8  248.89    7.59   0
  10   1   8  247.36    8.71   0
  -8   2   8  206.50    7.21   0
  -7   2   8  271.15    7.34   0
  -6   2   8  518.06    9.06   0
  -5   2   8    2.61   10.73   0
  -5   2   8    1.36    5.35   0
  -4   2   8 1556.54   11.40   0
  -4   2   8 1534.85   17.04   0
   4  -2  -8 1305.97   18.73   0
  -3   2   8  332.96    7.53   0
   3  -2  -8  310.86   11.31   0
  -3   2   8  315.72    9.51   0
   2  -2  -8  127.55    9.86   0
  -2   2   8  118.13    7.30   0
   1  -2  -8   91.07    7.78   0
  -1   2   8   92.91    7.33   0
   0  -2  -8  723.03   10.22   0
   0   2   8  677.45   10.90   0
  -1  -2  -8  394.42    9.00   0
   1   2   8  400.57    8.78   0
  -2  -2  -8  712.76    9.90   0
   2   2   8  690.22    9.71   0
  -3  -2  -8   18.33    7.21   0
   3   2   8    3.04    7.26   0
  -4  -2  -8 4116.73   17.96   0
   4   2   8 4040.81   17.76   0
   5   2   8 1065.95   10.58   0
  -5  -2  -8 1103.47   10.68   0
   6   2   8   27.64    7.16   0
  -6  -2  -8   13.18    6.78   0
   6   2   8   19.24    6.77   0
   7   2   8  905.37   11.34   0
  -7  -2  -8  927.53   11.42   0
   7   2   8  893.40    9.67   0
  -8  -2  -8  457.36    8.81   0
   8   2   8  471.28    8.33   0
   8   2   8  423.98   10.02   0
  -9  -2  -8  412.39   10.32   0
   9   2   8  463.09    8.34   0
   9   2   8  459.68    9.20   0
  10   2   8   30.66    6.88   0
  10   2   8   28.63    8.97   0
 -10  -2  -8   25.60    7.17   0
  -8   3   8    6.37    6.30   0
  -7   3   8  380.31    7.58   0
  -6   3   8 1020.88    9.47   0
  -5   3   8  596.03   21.63   0
  -5   3   8  553.44    7.70   0
  -4   3   8   52.15    5.95   0
  -4   3   8   49.40    8.75   0
   3  -3  -8 1391.09   17.03   0
  -3   3   8 1696.34   11.62   0
  -3   3   8 1587.96   15.81   0
  -2   3   8  215.99    9.55   0
   2  -3  -8  202.50   10.88   0
  -1   3   8   19.29    6.92   0
   1  -3  -8   14.27    9.22   0
   0   3   8  353.78    8.79   0
   0  -3  -8  373.09    9.29   0
   1   3   8 1207.72   12.08   0
  -1  -3  -8 1257.86   12.42   0
   2   3   8 1739.58   13.55   0
  -2  -3  -8 1775.76   13.78   0
   3   3   8  135.87    8.11   0
  -3  -3  -8  151.10    7.76   0
   4   3   8  466.77    9.04   0
  -4  -3  -8  507.24    9.06   0
   5   3   8  529.75    8.89   0
  -5  -3  -8  534.87    8.88   0
  -6  -3  -8  344.21    8.19   0
   6   3   8  330.65    8.34   0
   6   3   8  331.27    8.06   0
  -7  -3  -8   37.44    6.98   0
   7   3   8   37.68    6.05   0
   7   3   8   29.94    6.83   0
   8   3   8  630.47   10.53   0
  -8  -3  -8  604.21    9.26   0
   8   3   8  664.67    8.60   0
   9   3   8  143.33    8.99   0
   9   3   8  167.86    7.20   0
  -9  -3  -8  163.31    7.52   0
  10   3   8   65.23    8.39   0
  10   3   8   60.11    7.43   0
  -8   4   8   85.48    7.80   0
  -7   4   8  238.12    6.94   0
  -6   4   8    5.37    5.42   0
  -5   4   8  596.05    7.68   0
  -4   4   8  466.98    7.55   0
  -4   4   8  446.20   11.99   0
  -3   4   8   60.52    9.47   0
  -3   4   8   52.31    5.69   0
  -2   4   8  623.98   11.71   0
   2  -4  -8  518.21   12.03   0
  -1   4   8 2007.82   15.31   0
   1  -4  -8 1716.66   15.40   0
   0  -4  -8   97.24    7.53   0
   0   4   8   97.75    7.62   0
  -1  -4  -8 3352.33   18.29   0
   1   4   8 3470.26   18.31   0
   2   4   8  576.99    9.90   0
  -2  -4  -8  579.82    9.91   0
  -3  -4  -8 3046.41   17.00   0
   3   4   8 3022.22   16.54   0
  -4  -4  -8  491.37    8.77   0
   4   4   8  448.85    8.99   0
   5   4   8  136.86    7.25   0
  -5  -4  -8  138.66    7.10   0
  -6  -4  -8  372.32    7.93   0
   6   4   8  352.38    8.09   0
  -7  -4  -8  512.45   10.09   0
   7   4   8  527.59    9.10   0
   7   4   8  553.03    8.49   0
   8   4   8  249.23    7.95   0
  -8  -4  -8  238.23    7.60   0
   8   4   8  253.58    7.58   0
   9   4   8   48.17    7.02   0
   9   4   8   61.59    7.83   0
  10   4   8   96.48    9.14   0
  10   4   8   86.10    6.98   0
  -8   5   8  271.03    7.35   0
  -7   5   8    2.07    5.75   0
  -6   5   8  188.08    6.25   0
  -5   5   8  244.30   15.32   0
  -5   5   8  229.73   15.15   0
  -5   5   8  222.01    6.38   0
  -4   5   8  817.62   14.49   0
  -4   5   8  827.74    8.59   0
  -3   5   8  256.73    6.69   0
  -3   5   8  246.61    9.93   0
  -2   5   8  504.11   10.20   0
  -1   5   8   55.16    7.64   0
   0  -5  -8 1666.54   13.78   0
   0   5   8 1790.43   14.30   0
   1   5   8    5.49    7.28   0
  -1  -5  -8    3.37    6.98   0
   2   5   8 1753.99   13.57   0
  -2  -5  -8 1719.11   13.44   0
  -3  -5  -8    9.04    7.25   0
   3   5   8    2.99    7.43   0
   4   5   8   79.90    7.21   0
  -4  -5  -8   65.62    7.04   0
  -5  -5  -8  199.70    7.33   0
   5   5   8  196.40    7.49   0
  -6  -5  -8  742.78    9.61   0
   6   5   8  766.55    9.63   0
   7   5   8   87.36    7.06   0
   7   5   8   87.80    7.80   0
   8   5   8   43.00    6.85   0
   8   5   8   49.07    6.35   0
   9   5   8   86.90    6.70   0
   9   5   8   90.20    7.46   0
  10   5   8  175.43    8.15   0
  10   5   8  158.55    7.53   0
  -8   6   8   39.29    6.45   0
  -7   6   8  611.88    9.29   0
  -6   6   8   -3.96    5.44   0
  -5   6   8  233.47   13.01   0
  -5   6   8  268.62   12.58   0
  -5   6   8  241.67    6.31   0
  -4   6   8  575.55    7.94   0
  -4   6   8  588.16   12.40   0
  -4   6   8  682.00   11.92   0
  -3   6   8 1230.72   15.27   0
  -3   6   8 1229.99   10.10   0
  -2   6   8  144.72    9.47   0
  -1   6   8  163.33    8.40   0
   0   6   8  627.91   10.33   0
   1   6   8 2737.99   16.31   0
   2   6   8  881.39   10.77   0
   3   6   8   51.16    7.17   0
   4   6   8   41.75    6.83   0
   5   6   8 1035.81   10.56   0
   6   6   8  742.48    9.28   0
   7   6   8  497.11    8.74   0
   7   6   8  490.21    8.60   0
   8   6   8    4.65    6.75   0
   8   6   8    5.97    6.27   0
   9   6   8  165.37    7.63   0
   9   6   8  156.16    7.11   0
  10   6   8  358.78    8.91   0
  10   6   8  312.61    8.51   0
  -8   7   8   -0.49    6.10   0
  -7   7   8    1.54    5.90   0
  -6   7   8 1670.65   10.78   0
  -5   7   8  109.21   10.01   0
  -5   7   8  101.74    4.58   0
  -5   7   8  102.69   11.08   0
  -4   7   8  129.24   10.43   0
  -4   7   8  124.17    5.96   0
  -4   7   8  137.37    7.96   0
  -3   7   8  158.35    6.56   0
  -3   7   8  152.78    9.95   0
  -3   7   8  189.17    8.47   0
  -2   7   8  407.75    7.81   0
  -2   7   8  370.74   10.49   0
  -1   7   8 1643.69   14.16   0
   0   7   8  341.20    8.79   0
   1   7   8  302.36    8.53   0
   2   7   8  834.85   10.13   0
   3   7   8  333.16    8.19   0
   4   7   8  298.53    7.78   0
   5   7   8  408.88    8.43   0
   6   7   8  332.75    7.84   0
   7   7   8  755.59    9.49   0
   7   7   8  709.69    9.69   0
   8   7   8   44.35    6.52   0
   8   7   8   50.17    6.67   0
   9   7   8   86.27    8.34   0
   9   7   8   76.03    8.60   0
  10   7   8   14.26    8.78   0
  10   7   8   11.21    7.13   0
  -7   8   8  138.16    6.79   0
  -6   8   8  484.04   18.43   0
  -6   8   8  452.62    7.45   0
  -6   8   8  465.30   16.80   0
  -5   8   8 1265.17   18.00   0
  -5   8   8 1283.77   15.94   0
  -5   8   8 1199.01    9.60   0
  -4   8   8  250.24    6.41   0
  -4   8   8  266.28   10.32   0
  -4   8   8  280.16    8.70   0
  -3   8   8   20.43    5.60   0
  -3   8   8   23.03    7.59   0
  -3   8   8   21.88    9.14   0
  -2   8   8  196.99    8.44   0
  -2   8   8  238.56    6.93   0
  -1   8   8  541.84    9.82   0
   0   8   8  829.24   10.59   0
   1   8   8   74.15    6.83   0
   2   8   8   14.14    6.81   0
   3   8   8  735.84    9.32   0
   4   8   8 1356.04   11.48   0
   5   8   8  525.14    8.43   0
   6   8   8   -4.15    6.10   0
   7   8   8  145.38    6.98   0
   7   8   8  128.87    7.10   0
   8   8   8  717.48    9.92   0
   8   8   8  691.23    9.67   0
   9   8   8  177.46    7.80   0
   9   8   8  172.42    7.37   0
  10   8   8    6.02    7.07   0
  10   8   8   -1.09    7.33   0
  -7   9   8  318.84    7.39   0
  -6   9   8   36.27    5.92   0
  -6   9   8   26.14    9.79   0
  -6   9   8   33.92   12.43   0
  -5   9   8  515.41   10.60   0
  -5   9   8  486.73   13.35   0
  -5   9   8  499.29    7.37   0
  -4   9   8  219.73    8.41   0
  -4   9   8  193.04    6.50   0
  -4   9   8  183.00    8.48   0
  -3   9   8   49.19    8.64   0
  -3   9   8   50.34    5.77   0
  -3   9   8   59.24    6.16   0
  -2   9   8   21.19    6.06   0
  -2   9   8   23.57    7.08   0
  -2   9   8   27.62    7.67   0
  -1   9   8 1004.35   12.42   0
  -1   9   8 1267.57   10.17   0
   0   9   8   87.83    6.56   0
   1   9   8  739.67    9.15   0
   2   9   8   66.88    6.77   0
   3   9   8  787.68    9.57   0
   4   9   8   41.06    6.96   0
   5   9   8  425.42    8.39   0
   6   9   8    8.48    6.46   0
   7   9   8  133.39    7.09   0
   8   9   8   18.84    6.88   0
   8   9   8   13.22    6.60   0
   9   9   8  117.70    7.48   0
   9   9   8  116.67    7.55   0
  -7  10   8   -0.17    4.41   0
  -6  10   8  159.34   11.92   0
  -6  10   8  146.22    6.67   0
  -6  10   8  149.73    9.96   0
  -5  10   8   10.95    7.22   0
  -5  10   8    8.95    5.81   0
  -5  10   8   11.58    9.07   0
  -4  10   8  346.61    9.01   0
  -4  10   8  324.31    6.78   0
  -4  10   8  289.65   10.49   0
  -3  10   8    5.22    6.95   0
  -3  10   8    3.67    5.55   0
  -3  10   8   10.72    7.47   0
  -2  10   8   66.86    5.97   0
  -2  10   8   53.46    6.87   0
  -2  10   8   70.76    6.28   0
  -1  10   8  293.26    6.86   0
  -1  10   8  320.97    7.64   0
  -1  10   8  234.64    7.77   0
   0  10   8 1183.49   10.46   0
   0  10   8  879.66    9.91   0
   1  10   8    7.91    6.22   0
   2  10   8  881.91    9.61   0
   3  10   8   76.09    6.73   0
   4  10   8  692.58    8.95   0
   5  10   8   10.19    6.18   0
   6  10   8  434.66    8.15   0
   7  10   8   91.49    6.81   0
   8  10   8   -1.72    6.34   0
   8  10   8    6.32    7.94   0
   9  10   8   50.11    7.28   0
   9  10   8   51.93    7.35   0
  -6  11   8    8.71    7.31   0
  -6  11   8    0.87    6.16   0
  -6  11   8    7.12   10.82   0
  -5  11   8  254.20    9.00   0
  -5  11   8  256.42    7.06   0
  -5  11   8  224.49   10.63   0
  -4  11   8   14.80    7.37   0
  -4  11   8   20.15    8.60   0
  -4  11   8   16.68    5.75   0
  -3  11   8  595.60    7.83   0
  -3  11   8  512.39    9.54   0
  -3  11   8  649.49    9.13   0
  -2  11   8   59.39    6.49   0
  -2  11   8   67.53    5.75   0
  -2  11   8   67.63    7.74   0
  -1  11   8  209.18    6.48   0
  -1  11   8  181.14    7.21   0
  -1  11   8  213.50    6.87   0
   0  11   8  606.05    8.41   0
   0  11   8  544.76    8.65   0
   0  11   8  660.92    8.85   0
   1  11   8  436.01    7.95   0
   1  11   8  562.24    8.27   0
   2  11   8  365.07    7.69   0
   2  11   8  473.94    8.01   0
   3  11   8    3.75    6.03   0
   4  11   8   57.15    6.25   0
   5  11   8  571.07    8.47   0
   6  11   8  121.18    7.23   0
   7  11   8    6.97    6.63   0
   8  11   8   39.44    6.85   0
   8  11   8   56.55    7.05   0
   8  11   8   71.01    7.25   0
   9  11   8   50.53    7.44   0
   9  11   8   49.21    8.83   0
   9  11   8   56.89    7.77   0
  -6  12   8  196.61    9.65   0
  -6  12   8  208.24    7.49   0
  -6  12   8  240.30   12.86   0
  -5  12   8   -2.44    7.47   0
  -5  12   8    6.82    6.28   0
  -5  12   8    6.83    7.77   0
  -4  12   8  342.46    9.46   0
  -4  12   8  352.23    7.19   0
  -4  12   8  307.00    9.01   0
  -3  12   8  556.11    9.74   0
  -3  12   8  507.34    7.64   0
  -3  12   8  457.28    8.96   0
  -2  12   8   18.67    6.54   0
  -2  12   8   14.38    5.59   0
  -2  12   8   21.63    7.27   0
  -1  12   8   27.50    5.88   0
  -1  12   8   28.74    5.87   0
   0  12   8   39.10    7.30   0
   0  12   8   37.30    6.24   0
   1  12   8  950.42    9.60   0
   1  12   8 1212.19   10.01   0
   1  12   8 1213.85   10.21   0
   2  12   8   13.65    6.06   0
   2  12   8   20.66    6.23   0
   3  12   8    6.38    6.27   0
   3  12   8    1.01    6.67   0
   4  12   8  150.15    6.78   0
   4  12   8  187.81    7.32   0
   5  12   8 1030.91   10.08   0
   5  12   8  829.79    9.44   0
   6  12   8   11.80    6.32   0
   6  12   8   14.67    6.73   0
   7  12   8   59.27    6.94   0
   7  12   8   45.93    7.05   0
   8  12   8   15.82    8.80   0
   8  12   8    4.00    8.64   0
   8  12   8   24.76    7.09   0
  -5  13   8  133.50    8.88   0
  -5  13   8  135.75    7.08   0
  -5  13   8  134.77   10.36   0
  -4  13   8   88.16    8.11   0
  -4  13   8   86.13    6.31   0
  -4  13   8   94.23    7.74   0
  -3  13   8    3.73    6.22   0
  -3  13   8    8.66    5.82   0
  -2  13   8  348.94    7.83   0
  -2  13   8  323.88    7.46   0
  -1  13   8    8.29    6.04   0
  -1  13   8   14.83    5.85   0
   0  13   8   88.82    6.57   0
   0  13   8  103.87    6.42   0
   1  13   8    3.29    6.26   0
   1  13   8   16.54    6.07   0
   2  13   8  597.84    8.86   0
   2  13   8  496.26    8.20   0
   2  13   8  652.16    8.61   0
   3  13   8  191.63    6.89   0
   3  13   8  236.94    7.30   0
   4  13   8  260.20    7.43   0
   4  13   8  320.81    7.83   0
   5  13   8   -6.76    6.55   0
   5  13   8   -5.07    6.67   0
   6  13   8  267.03    7.63   0
   6  13   8  301.68    7.93   0
   7  13   8   42.64    7.03   0
   7  13   8   35.63    7.07   0
  -4  14   8   11.20    6.14   0
  -4  14   8    3.00    8.98   0
  -4  14   8   12.80    6.26   0
  -3  14   8   53.13    6.57   0
  -3  14   8   55.58    6.36   0
  -2  14   8   11.32    6.19   0
  -2  14   8   16.84    6.30   0
  -1  14   8  179.68    6.92   0
  -1  14   8  184.43    6.85   0
   0  14   8   14.97    6.22   0
   0  14   8   12.51    6.06   0
   1  14   8  119.80    8.09   0
   1  14   8  127.11    6.64   0
   2  14   8   25.74    6.26   0
   2  14   8   17.25    6.40   0
   3  14   8 1013.67   11.11   0
   3  14   8  819.34    9.25   0
   3  14   8  968.54    9.84   0
   4  14   8   19.73    6.48   0
   4  14   8   28.59    6.72   0
   5  14   8   44.45    6.70   0
   5  14   8   45.21    6.76   0
   6  14   8   22.39    6.73   0
   6  14   8   31.30    6.58   0
   7  14   8   56.87    7.20   0
   7  14   8   48.77    9.63   0
   7  14   8   60.03    7.54   0
  -3  15   8   27.72    6.87   0
  -3  15   8   39.57    6.51   0
  -2  15   8  150.62    7.08   0
  -2  15   8  137.20    6.92   0
  -1  15   8  174.07    7.10   0
  -1  15   8  160.30    8.33   0
   0  15   8   26.00    7.61   0
   0  15   8   26.13    6.31   0
   1  15   8    9.79    6.79   0
   1  15   8   -4.42    6.07   0
   2  15   8  271.01    9.33   0
   2  15   8  252.83    7.58   0
   3  15   8  563.67    9.86   0
   3  15   8  457.86    8.30   0
   3  15   8  528.11    8.96   0
   4  15   8   34.68    8.37   0
   4  15   8   29.44    6.70   0
   4  15   8   33.39    7.01   0
   5  15   8   14.02    8.67   0
   5  15   8    5.31    6.60   0
   5  15   8   10.56    6.74   0
   6  15   8   17.94    6.92   0
   6  15   8   34.83    8.98   0
  -2  16   8   46.04    7.16   0
  -2  16   8   38.72    6.77   0
  -1  16   8   62.01    6.74   0
  -1  16   8   58.79    6.87   0
   0  16   8  385.85    7.98   0
   0  16   8  355.51    8.28   0
   1  16   8   42.74    6.62   0
   1  16   8   35.83    6.93   0
   2  16   8  124.74    9.09   0
   2  16   8  120.48    6.91   0
   3  16   8    7.42    8.25   0
   3  16   8   -2.71    7.19   0
   4  16   8   48.76    6.99   0
   4  16   8   60.78    9.39   0
   4  16   8   41.99    7.43   0
   0 -10   9    1.78    6.07   0
   0 -10   9    7.87   10.21   0
   0  10  -9    1.54    6.29   0
   1 -10   9   12.35    6.26   0
   1 -10   9   18.47    9.33   0
  -1  10  -9   16.25    6.46   0
   2 -10   9    9.19    6.30   0
   2 -10   9   -1.30    8.07   0
  -2  10  -9   -5.51    6.40   0
   2   9  -9   26.71    6.70   0
  -2  -9   9   32.64    6.30   0
  -1  -9   9  152.65    6.66   0
  -1  -9   9  141.53   14.21   0
   1   9  -9  112.04    6.88   0
   0  -9   9  409.45    7.77   0
   0  -9   9  341.75   12.07   0
   0   9  -9  297.80    7.81   0
   1  -9   9    3.67    6.21   0
   1  -9   9    6.91    7.82   0
  -1   9  -9   -3.66    6.58   0
   2  -9   9   -4.22    6.35   0
   2  -9   9    3.23    6.77   0
  -2   9  -9    3.71    6.31   0
   3  -9   9    4.23    4.54   0
   3  -9   9    0.31    8.40   0
  -3   9  -9    3.07    6.47   0
  -4   9  -9  484.15    8.39   0
   4  -9   9  551.07    8.96   0
   4  -9   9  621.50    9.81   0
   4   8  -9  121.52    9.51   0
  -4  -8   9  185.37    7.43   0
   3   8  -9  146.36    7.55   0
  -3  -8   9  173.64    7.14   0
  -2  -8   9    9.65    7.40   0
   2   8  -9   16.33    6.36   0
  -1  -8   9   56.42    6.34   0
  -1  -8   9   63.18   10.48   0
   1   8  -9   56.77    6.65   0
   0  -8   9    7.44    6.03   0
   0  -8   9    1.55    8.64   0
   0   8  -9   10.84    6.15   0
   1  -8   9  238.97    6.85   0
   1  -8   9  193.73    9.18   0
  -1   8  -9  194.93    6.89   0
   2  -8   9   53.27    6.40   0
   2  -8   9   49.42    8.27   0
  -2   8  -9   33.15    6.37   0
   3  -8   9  192.97    7.10   0
   3  -8   9  188.70    7.63   0
  -3   8  -9  171.48    6.89   0
  -4   8  -9  139.16    6.87   0
   4  -8   9  164.55    7.18   0
   4  -8   9  168.44    7.59   0
  -5   8  -9  452.79    8.25   0
   5  -8   9  479.35    7.17   0
   5  -8   9  476.55    9.75   0
   6  -8   9  161.44    7.65   0
   6  -8   9  173.26    9.67   0
  -6   8  -9  167.75    7.37   0
   4   7  -9   28.68    8.68   0
  -4  -7   9   32.56    7.94   0
   3   7  -9  135.76    7.36   0
  -3  -7   9  186.26    6.89   0
  -2  -7   9  696.64    8.58   0
  -2  -7   9  658.86   18.23   0
   2   7  -9  618.29    8.77   0
  -1  -7   9   14.59    5.38   0
  -1  -7   9    8.13    9.15   0
   1   7  -9   16.55    5.91   0
   0  -7   9   49.71    6.21   0
   0  -7   9   47.58    8.06   0
   0   7  -9   45.80    6.33   0
   1  -7   9  359.15    7.27   0
   1  -7   9  337.75    9.57   0
  -1   7  -9  331.65    7.18   0
   2  -7   9   85.70    6.41   0
   2  -7   9   67.85    8.35   0
  -2   7  -9   54.49    6.13   0
  -3   7  -9  272.26    7.14   0
   3  -7   9  282.99    7.36   0
   3  -7   9  289.86    9.36   0
  -4   7  -9   52.75    6.48   0
   4  -7   9   65.44    6.62   0
   4  -7   9   63.11    7.03   0
  -5   7  -9  160.09    6.81   0
   5  -7   9  202.70    7.09   0
   5  -7   9  211.61    7.80   0
   6  -7   9  114.84    7.09   0
  -6   7  -9  110.38    6.66   0
   6  -7   9  100.49    7.21   0
   7  -7   9   23.32    7.03   0
  -7   7  -9   19.01    6.68   0
   7  -7   9   22.02    7.24   0
  -5  -6   9   51.65    6.73   0
   5   6  -9   26.89    8.94   0
   4   6  -9  130.70    7.64   0
  -4  -6   9  147.19    6.95   0
  -3  -6   9  108.34    6.60   0
  -3  -6   9  104.75   12.74   0
  -3  -6   9  107.94   12.86   0
   3   6  -9   97.24    6.80   0
  -2  -6   9  317.79    7.18   0
  -2  -6   9  282.74   12.78   0
   2   6  -9  267.96    7.47   0
  -1  -6   9 1058.23   10.27   0
  -1  -6   9 1001.53   14.30   0
   1   6  -9  944.84    9.50   0
   0  -6   9   24.17    5.84   0
   0  -6   9   17.56    8.02   0
   0   6  -9   19.69    6.02   0
   1  -6   9    2.97    5.90   0
   1  -6   9    2.45    6.40   0
  -1   6  -9    4.66    6.12   0
   2  -6   9  892.96    8.98   0
   2  -6   9  879.18   10.79   0
  -2   6  -9  806.83    8.81   0
  -3   6  -9   12.30    5.97   0
   3  -6   9   24.63    6.19   0
   3  -6   9   10.93    6.82   0
  -4   6  -9  500.97    7.74   0
   4  -6   9  531.12    8.03   0
   4  -6   9  519.90    9.03   0
  -5   6  -9    9.59    6.04   0
   5  -6   9   13.54    6.32   0
   5  -6   9   13.40    6.66   0
  -6   6  -9  115.06    6.71   0
   6  -6   9  112.29    7.18   0
   6  -6   9  113.99    7.04   0
   7  -6   9   11.14    6.67   0
   7  -6   9   15.46    6.92   0
  -7   6  -9   15.32    6.44   0
   6   5  -9   19.65    9.53   0
  -6  -5   9   16.89    6.62   0
   5   5  -9   59.64    7.36   0
  -5  -5   9   58.84   13.64   0
  -5  -5   9   77.74    6.69   0
  -4  -5   9  435.37   14.21   0
  -4  -5   9  479.09    8.12   0
   4   5  -9  393.50    9.78   0
  -3  -5   9  826.47   10.18   0
  -3  -5   9  826.63   14.38   0
   3   5  -9  808.02    9.67   0
  -2  -5   9   11.31    5.74   0
   2   5  -9    6.05    6.03   0
  -1  -5   9  216.39    6.57   0
  -1  -5   9  203.06    9.92   0
   1   5  -9  191.52    6.83   0
   0  -5   9  324.52    9.95   0
   0  -5   9  334.93    6.94   0
   0   5  -9  310.03    7.04   0
   1  -5   9  320.27    7.08   0
   1  -5   9  310.69    9.76   0
  -1   5  -9  304.60    6.94   0
  -2   5  -9  766.12    8.77   0
   2  -5   9  821.06    8.82   0
   2  -5   9  802.11   10.59   0
  -3   5  -9  465.51    7.79   0
   3  -5   9  512.76    8.83   0
   3  -5   9  524.23    8.05   0
  -4   5  -9   85.17    6.41   0
   4  -5   9   87.44    6.60   0
   4  -5   9   95.21    8.28   0
  -5   5  -9  667.10    8.37   0
   5  -5   9  704.85    9.27   0
   5  -5   9  718.09    8.68   0
   6  -5   9    1.42    6.42   0
  -6   5  -9   10.11    6.16   0
   6  -5   9   12.28    6.74   0
   7  -5   9  304.29    7.98   0
  -7   5  -9  293.68    7.41   0
   7  -5   9  316.30    8.16   0
   8  -5   9    4.88    6.96   0
   8  -5   9   11.65    6.86   0
  -8   5  -9   10.83    6.68   0
   6   4  -9   66.68    9.66   0
  -6  -4   9   66.81   10.79   0
  -6  -4   9   85.25    9.46   0
   5   4  -9   16.66    8.64   0
  -5  -4   9   22.70    8.47   0
  -5  -4   9   20.89    7.48   0
  -4  -4   9 1134.72   11.21   0
   4   4  -9 1016.80   12.60   0
  -4  -4   9 1027.50   14.80   0
   3   4  -9   27.75    7.78   0
  -3  -4   9   20.53    5.99   0
  -3  -4   9   20.05    7.14   0
  -2  -4   9  490.10    7.56   0
   2   4  -9  433.04    8.11   0
   1   4  -9   59.50    6.20   0
  -1  -4   9   70.50    6.00   0
   0   4  -9   19.41    5.88   0
   0  -4   9   19.26    5.90   0
  -1   4  -9  -12.63    6.22   0
   1  -4   9   -3.73    6.00   0
   1  -4   9    3.80    7.14   0
  -2   4  -9  211.92    7.05   0
   2  -4   9  243.71    6.93   0
   2  -4   9  229.94    9.47   0
  -3   4  -9  463.57    7.66   0
   3  -4   9  523.35    7.87   0
   3  -4   9  485.47   10.13   0
  -4   4  -9  507.81    6.45   0
   4  -4   9  559.19    8.02   0
   4  -4   9  530.49    9.05   0
  -5   4  -9  185.52    6.82   0
   5  -4   9  197.25    6.76   0
   5  -4   9  193.07    8.65   0
  -6   4  -9  645.98    8.52   0
   6  -4   9  681.48    8.86   0
   6  -4   9  721.35    9.29   0
   7  -4   9  502.38    8.53   0
   7  -4   9  457.29    8.28   0
  -7   4  -9  438.13    9.18   0
   8  -4   9    8.72    6.92   0
   8  -4   9   -5.90    6.66   0
  -8   4  -9   -2.53    6.64   0
   9  -4   9   20.52    7.54   0
   9  -4   9   18.35    6.84   0
  -9   4  -9   15.52    7.18   0
  -7  -3   9  186.35   10.02   0
   7   3  -9  187.53   13.34   0
   6   3  -9  122.85   10.23   0
  -6  -3   9  117.70    8.60   0
  -6  -3   9  149.99    8.59   0
   5   3  -9  449.98    9.46   0
  -5  -3   9  412.05   10.04   0
  -5  -3   9  450.11    9.52   0
  -4  -3   9  710.78    9.55   0
   4   3  -9  616.09   11.12   0
  -4  -3   9  598.16   10.84   0
   3   3  -9  921.69   10.62   0
  -3  -3   9 1002.51   10.16   0
   2   3  -9   42.64    6.62   0
  -2  -3   9   46.83    7.51   0
   1   3  -9  140.47    6.83   0
  -1  -3   9  154.32    6.54   0
   0   3  -9   20.70    6.03   0
   0  -3   9   20.90    5.82   0
  -1   3  -9  397.84    7.73   0
   1  -3   9  404.08    7.85   0
  -2   3  -9  124.75    6.84   0
   2  -3   9  144.86    6.96   0
   2  -3   9  133.44    7.63   0
  -3   3  -9  578.08    8.04   0
   3  -3   9  602.82    8.51   0
   3  -3   9  597.00    9.37   0
  -4   3  -9  806.18    8.60   0
   4  -3   9  889.83    9.09   0
   4  -3   9  855.47    9.97   0
  -5   3  -9  499.21    7.52   0
   5  -3   9  534.77    8.00   0
   5  -3   9  525.93    8.46   0
   6  -3   9   72.97    6.62   0
  -6   3  -9   71.34    6.23   0
   6  -3   9   69.71    6.83   0
   7  -3   9   10.22    6.68   0
   7  -3   9   -5.20    6.59   0
  -7   3  -9   10.14    6.35   0
   8  -3   9  233.59    7.73   0
   8  -3   9  212.66    7.52   0
  -8   3  -9  208.01    7.63   0
  -9   3  -9   14.48    7.21   0
   9  -3   9   21.13    7.23   0
   9  -3   9   23.40    7.09   0
   7   2  -9    6.93   13.80   0
  -7  -2   9    9.10    7.67   0
  -6  -2   9  102.84    8.13   0
   6   2  -9  111.12   11.47   0
  -6  -2   9  123.58    9.42   0
  -5  -2   9  517.56    9.83   0
   5   2  -9  530.01   11.74   0
  -5  -2   9  586.69   10.49   0
  -4  -2   9   56.69    7.29   0
  -4  -2   9   52.73    7.28   0
   4   2  -9   45.24    8.26   0
  -3  -2   9  109.19    8.03   0
   3   2  -9   98.22    7.44   0
   2   2  -9 1688.74   12.60   0
  -2  -2   9 1728.17   12.88   0
   1   2  -9  217.14    7.71   0
  -1  -2   9  229.91    7.22   0
   0   2  -9   39.18    6.19   0
   0  -2   9   34.57    7.07   0
  -1   2  -9 1168.56   10.30   0
   1  -2   9 1168.05   10.14   0
  -2   2  -9  388.51    7.89   0
   2  -2   9  392.35    7.97   0
  -3   2  -9 1482.84   10.97   0
   3  -2   9 1542.92   11.36   0
   3  -2   9 1415.55   12.06   0
  -4   2  -9   -8.09    6.43   0
   4  -2   9   12.63    6.79   0
   4  -2   9   -0.17    6.42   0
  -5   2  -9 1053.63    9.45   0
   5  -2   9 1074.64    9.91   0
   5  -2   9 1036.21   10.11   0
   6  -2   9  135.00    6.80   0
   6  -2   9  117.47    7.04   0
  -6   2  -9  124.08    6.52   0
   7  -2   9  107.13    7.09   0
   7  -2   9  109.65    6.86   0
  -7   2  -9  109.16    6.61   0
  -8   2  -9   12.66    6.65   0
   8  -2   9   20.18    6.73   0
   8  -2   9    8.13    6.84   0
  -9   2  -9  253.93   10.07   0
   9  -2   9  267.67   10.10   0
   9  -2   9  242.55    7.76   0
  -7  -1   9   10.94    7.78   0
   6   1  -9  229.83   14.06   0
  -6  -1   9  246.70    7.45   0
  -6  -1   9  264.77   11.71   0
  -5  -1   9    4.58    7.01   0
  -5  -1   9    6.96    7.07   0
   5   1  -9    8.19   10.19   0
  -4  -1   9  191.68    8.09   0
  -4  -1   9  179.61    8.00   0
   4   1  -9  187.45    9.40   0
  -3  -1   9  390.12    9.00   0
   3   1  -9  397.36   10.23   0
   2   1  -9  392.79   10.03   0
  -2  -1   9  394.08    7.84   0
   1   1  -9  698.08    9.65   0
  -1  -1   9  706.86    9.20   0
   0   1  -9  417.86    8.13   0
   0  -1   9  444.21    8.07   0
  -1   1  -9   38.71    6.30   0
   1  -1   9   43.64    6.27   0
  -2   1  -9 2794.94   14.34   0
   2  -1   9 2838.49   14.22   0
  -3   1  -9  130.91    5.10   0
   3  -1   9  122.42    7.14   0
  -4   1  -9  847.35    9.53   0
   4  -1   9  847.68    9.61   0
   4  -1   9  827.73    9.90   0
  -5   1  -9  411.10    7.77   0
   5  -1   9  407.71    8.08   0
   5  -1   9  405.40    8.16   0
   6  -1   9  163.14    6.88   0
   6  -1   9  183.93    7.15   0
  -6   1  -9  186.83    7.09   0
   7  -1   9   65.50    6.89   0
   7  -1   9   83.17    6.94   0
  -7   1  -9   73.02    6.55   0
   8  -1   9  193.97    7.29   0
   8  -1   9  198.79    7.51   0
  -8   1  -9  204.72    8.43   0
  -9   1  -9  109.86    9.16   0
   9  -1   9  100.09    7.26   0
   9  -1   9  108.64    7.70   0
  10  -1   9   57.59    7.34   0
  10  -1   9   39.97    9.68   0
 -10   1  -9   52.82    8.20   0
  -8   0   9   10.38    6.81   0
  -7   0   9  192.56    8.62   0
  -6   0   9   33.51    7.40   0
   6   0  -9   23.95   13.11   0
  -6   0   9   29.87   10.62   0
  -5   0   9 1013.72   13.95   0
   5   0  -9  946.89   16.40   0
  -5   0   9  914.56   10.98   0
  -4   0   9  172.20    7.94   0
  -4   0   9  158.67    8.13   0
   4   0  -9  168.85    9.74   0
  -3   0   9 1067.41   12.09   0
   3   0  -9 1048.27   12.28   0
  -2   0   9  208.11    8.32   0
   2   0  -9  211.29    7.99   0
   1   0  -9  778.33   10.34   0
  -1   0   9  789.11    9.80   0
   0   0  -9   23.80    7.83   0
   0   0   9   28.20    6.42   0
  -1   0  -9   96.20    6.93   0
   1   0   9  104.16    7.12   0
  -2   0  -9  391.82    8.12   0
   2   0   9  401.19    7.91   0
  -3   0  -9 1744.67   11.84   0
   3   0   9 1794.15   12.15   0
  -4   0  -9    8.93    6.28   0
   4   0   9    3.89    6.70   0
   5   0   9   55.42    6.98   0
   5   0   9   46.54    7.12   0
  -5   0  -9   53.06    6.43   0
  -6   0  -9   17.18    6.30   0
   6   0   9   10.24    6.45   0
   6   0   9   28.23    6.59   0
  -7   0  -9 1052.01   11.62   0
   7   0   9 1071.95   10.16   0
   7   0   9 1104.31   10.44   0
  -8   0  -9   42.80    7.18   0
   8   0   9   59.89    6.63   0
   8   0   9   45.02    6.91   0
   9   0   9   67.39    7.05   0
   9   0   9   92.82    7.48   0
  -9   0  -9   81.65    7.31   0
 -10   0  -9   84.74    8.10   0
  10   0   9   82.45    7.12   0
  10   0   9   79.17    9.58   0
  -8   1   9   29.50    6.64   0
  -7   1   9    6.59    7.52   0
  -6   1   9  333.91    7.40   0
  -5   1   9    1.42    8.00   0
   5  -1  -9    4.11   10.34   0
  -5   1   9   10.52    6.98   0
  -4   1   9 1762.59   12.26   0
  -4   1   9 1783.17   16.34   0
   4  -1  -9 1704.05   18.49   0
  -3   1   9    3.23    6.31   0
   3  -1  -9    4.05    9.44   0
  -2   1   9  792.58   10.88   0
   2  -1  -9  828.10   10.90   0
  -1   1   9  534.08    8.83   0
   1  -1  -9  538.30    9.63   0
   0  -1  -9  425.88    8.67   0
   0   1   9  417.58    8.20   0
  -1  -1  -9 1322.37   11.75   0
   1   1   9 1266.29   11.18   0
  -2  -1  -9    5.72    6.70   0
   2   1   9    9.01    6.62   0
  -3  -1  -9  804.38    9.44   0
   3   1   9  818.03    9.70   0
  -4  -1  -9  514.06    8.39   0
   4   1   9  521.94    8.68   0
  -5  -1  -9   34.37    6.45   0
   5   1   9   44.14    6.66   0
   5   1   9   40.92    6.91   0
  -6  -1  -9  439.33    8.32   0
   6   1   9  413.73    8.18   0
   6   1   9  426.95    9.69   0
  -7  -1  -9  327.48    8.36   0
   7   1   9  306.32    7.65   0
   7   1   9  338.80    8.40   0
   8   1   9  751.35    9.01   0
  -8  -1  -9  721.09    9.94   0
   8   1   9  732.05    9.81   0
  -9  -1  -9   37.48    7.02   0
   9   1   9   31.18    6.76   0
   9   1   9   38.70    6.96   0
  10   1   9   16.04    6.78   0
  10   1   9   14.65    9.14   0
 -10  -1  -9   19.26    9.13   0
  -8   2   9   32.47    6.78   0
  -7   2   9    0.57    5.97   0
  -6   2   9   61.40    6.11   0
  -5   2   9 1619.21   19.97   0
  -5   2   9 1524.19   11.17   0
  -4   2   9  777.57    8.94   0
  -4   2   9  756.70   13.18   0
   4  -2  -9  689.69   14.21   0
   3  -2  -9  139.79   10.58   0
  -3   2   9  119.19    7.12   0
   2  -2  -9   54.82    7.51   0
  -2   2   9   48.90    7.75   0
   1  -2  -9  407.46    9.35   0
  -1   2   9  375.20    8.37   0
   0   2   9 1358.38   11.86   0
   0  -2  -9 1415.29   13.35   0
   1   2   9  648.19    9.53   0
  -1  -2  -9  662.57    9.80   0
  -2  -2  -9  386.01    8.37   0
   2   2   9  373.79    8.29   0
  -3  -2  -9  398.37    8.38   0
   3   2   9  399.80    8.70   0
   4   2   9  720.93    9.38   0
  -4  -2  -9  765.70    9.48   0
   5   2   9  280.54    7.78   0
  -5  -2  -9  291.82    7.83   0
   6   2   9  902.85    9.83   0
  -6  -2  -9  975.29   10.08   0
   6   2   9  892.94    9.74   0
   7   2   9    8.83    8.55   0
   7   2   9   14.44    6.23   0
  -7  -2  -9   10.61    6.65   0
  -8  -2  -9  217.59    8.08   0
   8   2   9  217.14    7.22   0
   8   2   9  237.77    7.75   0
   9   2   9  135.94    7.23   0
  -9  -2  -9  143.41    7.49   0
   9   2   9  152.63    9.19   0
 -10  -2  -9   89.10    7.48   0
  10   2   9   94.36    7.14   0
  10   2   9   92.19    7.57   0
  -8   3   9  166.54    7.12   0
  -7   3   9  377.17    7.64   0
  -6   3   9    5.01    5.84   0
  -5   3   9 1167.23   19.68   0
  -5   3   9 1061.44    9.47   0
  -4   3   9 1101.37    9.83   0
   4  -3  -9  945.38   15.77   0
  -4   3   9 1079.75   14.85   0
  -3   3   9  944.01    9.16   0
   3  -3  -9  771.58   13.67   0
  -3   3   9  866.49   12.39   0
   2  -3  -9   35.43    9.05   0
  -2   3   9   28.57    7.63   0
  -1   3   9    9.05    6.30   0
   1  -3  -9   10.36    7.02   0
   0  -3  -9  488.56    9.76   0
   0   3   9  495.10    8.96   0
   1   3   9 1929.94   14.57   0
  -1  -3  -9 1957.96   14.08   0
   2   3   9   63.47    7.25   0
  -2  -3  -9   61.89    7.26   0
   3   3   9   83.82    7.37   0
  -3  -3  -9   86.48    7.35   0
   4   3   9  298.86    8.13   0
  -4  -3  -9  308.64    8.07   0
   5   3   9 2682.49   14.90   0
  -5  -3  -9 2865.28   15.13   0
  -6  -3  -9  238.13    7.68   0
   6   3   9  206.84    7.58   0
   6   3   9  223.16    7.45   0
   7   3   9  115.89    7.52   0
  -7  -3  -9  118.64    6.91   0
   7   3   9  119.56    6.73   0
   8   3   9    9.78    8.20   0
   8   3   9    0.37    6.44   0
  -8  -3  -9    9.96    6.86   0
   9   3   9  648.50    8.96   0
   9   3   9  658.27    9.56   0
  -9  -3  -9  638.29    9.56   0
  10   3   9   72.68    6.87   0
  10   3   9   72.29    7.68   0
  -8   4   9  158.11    6.99   0
  -7   4   9   46.73    6.04   0
  -6   4   9  918.39    9.10   0
  -5   4   9  308.54    7.01   0
  -5   4   9  327.35   14.17   0
  -4   4   9  115.22    6.14   0
  -4   4   9  110.17    8.60   0
  -3   4   9  706.69   12.71   0
  -3   4   9  750.49    8.51   0
  -2   4   9  129.87    8.59   0
   2  -4  -9  105.09    9.22   0
  -1   4   9   46.32    8.55   0
   1  -4  -9   43.19    7.71   0
   0  -4  -9  177.11    8.16   0
   0   4   9  194.85    7.95   0
  -1  -4  -9   45.75    7.47   0
   1   4   9   54.26    7.24   0
  -2  -4  -9 3281.46   17.08   0
   2   4   9 3210.88   16.68   0
  -3  -4  -9  326.27    8.51   0
   3   4   9  308.55    8.42   0
  -4  -4  -9  259.34    7.85   0
   4   4   9  260.58    7.88   0
  -5  -4  -9  129.71    7.34   0
   5   4   9  135.40    7.17   0
   6   4   9 1152.79   10.76   0
  -6  -4  -9 1187.10   10.77   0
   7   4   9   12.26    6.46   0
  -7  -4  -9   13.70    6.73   0
   7   4   9   13.18    6.00   0
   8   4   9   79.34    7.11   0
  -8  -4  -9   74.94    6.96   0
   8   4   9   74.18    6.74   0
   9   4   9   17.03    7.08   0
   9   4   9   22.10    6.52   0
  10   4   9  165.70    8.32   0
  10   4   9  172.94    7.43   0
  -8   5   9   12.18    6.14   0
  -7   5   9  247.41    6.97   0
  -6   5   9   10.22    5.42   0
  -5   5   9  245.03    6.49   0
  -5   5   9  241.07   13.18   0
  -5   5   9  273.05   13.44   0
  -4   5   9    0.28    5.34   0
  -4   5   9    3.71    8.52   0
  -3   5   9  377.36   10.47   0
  -3   5   9  403.84    7.05   0
  -2   5   9   26.52    8.66   0
  -1   5   9 1033.94   11.87   0
   1  -5  -9  902.30   11.41   0
   0  -5  -9  927.91   11.25   0
   0   5   9 1049.36   11.64   0
  -1  -5  -9  442.12    9.05   0
   1   5   9  454.64    9.10   0
   2   5   9   23.56    7.03   0
  -2  -5  -9   27.78    6.96   0
   3   5   9 1468.12   12.16   0
  -3  -5  -9 1493.69   12.25   0
  -4  -5  -9  755.22    9.76   0
   4   5   9  743.60    9.68   0
  -5  -5  -9    4.85    6.80   0
   5   5   9    9.67    6.77   0
  -6  -5  -9   34.82    6.76   0
   6   5   9   34.61    6.70   0
   7   5   9 1357.82   12.65   0
   7   5   9 1439.69   11.35   0
  -7  -5  -9 1377.28   11.57   0
   8   5   9  141.49    7.07   0
   8   5   9  139.41    6.74   0
   9   5   9   82.83    8.83   0
   9   5   9   76.86    6.62   0
  10   5   9   44.27    7.79   0
  10   5   9   43.97    7.10   0
  -8   6   9   12.59    7.76   0
  -7   6   9  229.97    6.82   0
  -6   6   9  355.65    7.04   0
  -5   6   9   22.57    6.62   0
  -5   6   9   25.09   10.35   0
  -5   6   9   23.35    9.92   0
  -4   6   9 1057.13    8.74   0
  -4   6   9 1071.76   15.44   0
  -3   6   9    2.28    8.73   0
  -3   6   9   -0.06    5.78   0
  -2   6   9 1159.17   14.37   0
  -1   6   9  137.85    7.92   0
   0   6   9  569.97   11.31   0
   1   6   9  740.96   11.51   0
   2   6   9   93.25    7.34   0
  -2  -6  -9   89.42    7.32   0
   3   6   9  799.97    9.91   0
  -3  -6  -9  819.68    9.93   0
  -4  -6  -9   -0.73    7.08   0
   4   6   9    5.38    6.85   0
   5   6   9  351.35    8.08   0
   6   6   9   59.72    6.85   0
   7   6   9  423.97    8.28   0
   7   6   9  445.56    8.70   0
   8   6   9   78.30    6.88   0
   8   6   9   61.44    6.52   0
   9   6   9   60.24    6.90   0
   9   6   9   53.54    6.76   0
  10   6   9    8.75    7.03   0
  10   6   9    0.68    6.88   0
  -7   7   9   70.82    6.38   0
  -6   7   9  620.30    8.03   0
  -5   7   9  470.94   12.20   0
  -5   7   9  434.07   13.27   0
  -5   7   9  409.95    7.07   0
  -4   7   9   62.89    5.74   0
  -4   7   9   56.83    8.71   0
  -4   7   9   65.30    8.84   0
  -3   7   9  702.08    8.25   0
  -3   7   9  672.95   12.27   0
  -2   7   9  567.82   10.53   0
  -1   7   9  331.36    9.08   0
   0   7   9   80.53    7.78   0
   1   7   9  274.21    8.27   0
   2   7   9 1557.47   12.30   0
   3   7   9    9.15    6.59   0
   4   7   9  333.51    8.26   0
   5   7   9  492.40    8.72   0
   6   7   9  795.26    9.46   0
   7   7   9    9.99    7.62   0
   8   7   9   25.82    6.69   0
   8   7   9   26.23    6.25   0
   9   7   9   24.16    7.14   0
   9   7   9   22.89    8.17   0
  10   7   9  140.06    8.03   0
  10   7   9  158.15    7.61   0
  -7   8   9    7.99    5.87   0
  -6   8   9  138.59    6.01   0
  -5   8   9 1686.70   18.38   0
  -5   8   9 1522.39   10.69   0
  -5   8   9 1631.97   19.94   0
  -4   8   9    5.62    5.49   0
  -4   8   9    8.08    7.07   0
  -4   8   9    7.15    8.65   0
  -3   8   9  306.15    9.16   0
  -3   8   9  328.39    6.79   0
  -3   8   9  358.83    9.45   0
  -2   8   9   64.10    5.96   0
  -2   8   9   54.27    7.36   0
  -1   8   9 1540.50   13.63   0
   0   8   9   27.24    7.21   0
   1   8   9   34.15    6.68   0
   2   8   9   31.81    6.88   0
   3   8   9 1161.44   10.85   0
   4   8   9   68.46    7.15   0
   5   8   9 1277.33   11.03   0
   6   8   9   69.49    6.50   0
   7   8   9  359.62    7.93   0
   8   8   9   43.67    6.74   0
   8   8   9   39.34    6.75   0
   9   8   9   70.79    7.14   0
   9   8   9   61.58    7.10   0
  10   8   9   72.47    9.18   0
  10   8   9   73.16    7.74   0
  -7   9   9    5.02    6.30   0
  -6   9   9  172.95    6.60   0
  -6   9   9  174.82   12.51   0
  -6   9   9  180.24   13.81   0
  -5   9   9   13.23    7.40   0
  -5   9   9   20.64    5.89   0
  -5   9   9   13.39   10.11   0
  -4   9   9  698.55    8.14   0
  -4   9   9  710.90   12.59   0
  -4   9   9  808.94   11.39   0
  -3   9   9   -0.42    5.56   0
  -3   9   9   -0.33    7.07   0
  -3   9   9    0.62    7.54   0
  -2   9   9   10.31    5.75   0
  -2   9   9    8.39    6.09   0
  -2   9   9    0.69    8.83   0
  -1   9   9   29.44    7.41   0
   0   9   9 1717.90   13.02   0
   1   9   9  243.85    7.39   0
   2   9   9    3.06    6.72   0
   3   9   9  197.04    7.78   0
   4   9   9 1284.80   11.05   0
   5   9   9  879.39    9.79   0
   6   9   9   -1.75    6.22   0
   7   9   9   94.74    6.93   0
   8   9   9  249.18    7.65   0
   8   9   9  256.07    9.29   0
   9   9   9  376.43    8.80   0
   9   9   9  382.14    8.54   0
  -6  10   9   11.11   10.01   0
  -6  10   9   -2.08    6.02   0
  -6  10   9    4.43   11.89   0
  -5  10   9  152.30    9.42   0
  -5  10   9  131.58   10.15   0
  -5  10   9  128.17    6.54   0
  -4  10   9   33.97    7.30   0
  -4  10   9   31.75    5.68   0
  -4  10   9   29.14    9.49   0
  -3  10   9  486.94   10.05   0
  -3  10   9  561.33    7.85   0
  -3  10   9  573.38   10.01   0
  -2  10   9   80.96    5.92   0
  -2  10   9   76.96    7.28   0
  -2  10   9   76.16    8.13   0
  -1  10   9  263.88    9.54   0
  -1  10   9  305.46    7.07   0
  -1  10   9  349.82    7.73   0
   0  10   9  240.36    7.72   0
   1  10   9  376.29    7.91   0
   2  10   9  685.96    9.28   0
   3  10   9  110.70    6.94   0
   4  10   9 1021.91   10.10   0
   5  10   9  265.48    7.62   0
   6  10   9   41.46    6.64   0
   7  10   9   39.10    6.62   0
   8  10   9   25.54    6.83   0
   8  10   9   21.61    6.96   0
   9  10   9    2.35    6.56   0
   9  10   9    2.14    7.11   0
  -6  11   9   38.18   11.59   0
  -6  11   9   33.26    9.21   0
  -6  11   9   47.01    6.34   0
  -5  11   9   20.80    7.42   0
  -5  11   9   13.58    4.20   0
  -5  11   9   15.07   11.14   0
  -4  11   9  131.65    6.85   0
  -4  11   9  112.54    9.86   0
  -4  11   9  125.45    6.38   0
  -3  11   9  272.42    9.30   0
  -3  11   9  296.82    7.03   0
  -3  11   9  358.96    8.50   0
  -2  11   9  533.72    7.44   0
  -2  11   9  564.11    9.52   0
  -2  11   9  437.16   10.18   0
  -1  11   9  126.90    6.98   0
  -1  11   9  150.14    6.21   0
  -1  11   9  152.74    7.16   0
   0  11   9   11.70    6.64   0
   0  11   9    2.85    6.02   0
   1  11   9  421.92    7.93   0
   2  11   9    6.47    6.29   0
   3  11   9  592.74    8.50   0
   4  11   9   -1.46    6.48   0
   5  11   9  119.96    7.20   0
   6  11   9  336.55    8.00   0
   7  11   9  120.98    7.24   0
   8  11   9   34.82    7.02   0
   8  11   9   43.23    7.17   0
   9  11   9   82.25    7.43   0
   9  11   9   59.33    9.09   0
   9  11   9   92.82    8.00   0
  -5  12   9   94.14   10.47   0
  -5  12   9  108.61    8.42   0
  -5  12   9  116.83    6.68   0
  -4  12   9  160.44    8.36   0
  -4  12   9  143.19    6.54   0
  -4  12   9  122.36    8.38   0
  -3  12   9   44.19    5.94   0
  -3  12   9   36.21    7.48   0
  -3  12   9   47.18    6.31   0
  -2  12   9  384.93    8.85   0
  -2  12   9  439.25    7.42   0
  -2  12   9  448.28    8.29   0
  -1  12   9   95.99    6.00   0
  -1  12   9   68.11    6.94   0
  -1  12   9   98.55    6.46   0
   0  12   9   14.31    5.76   0
   0  12   9   22.69    7.77   0
   0  12   9   21.73    5.88   0
   1  12   9   12.36    6.15   0
   1  12   9   14.80    5.98   0
   2  12   9  287.73    7.59   0
   2  12   9  365.39    7.62   0
   3  12   9   24.88    6.53   0
   3  12   9   27.35    6.79   0
   4  12   9   12.77    6.46   0
   5  12   9   69.16    6.79   0
   6  12   9  292.88    7.79   0
   7  12   9    5.12    6.87   0
   7  12   9    3.11    6.72   0
   8  12   9   43.37    8.51   0
   8  12   9   46.83    8.93   0
   8  12   9   58.97    7.37   0
  -5  13   9  279.62    8.68   0
  -5  13   9  212.39   12.06   0
  -5  13   9  230.29    7.22   0
  -4  13   9   91.58    8.20   0
  -4  13   9   94.65    6.38   0
  -4  13   9   75.38   10.00   0
  -3  13   9  428.69   10.00   0
  -3  13   9  430.53    7.79   0
  -3  13   9  381.80   10.75   0
  -2  13   9  145.50    6.54   0
  -2  13   9  136.70    7.74   0
  -2  13   9  164.11    7.07   0
  -1  13   9   90.62    6.95   0
  -1  13   9   96.30    6.39   0
  -1  13   9  103.89    6.66   0
   0  13   9   26.58    5.89   0
   0  13   9   20.19    6.44   0
   0  13   9   22.63    6.35   0
   1  13   9  152.40    7.03   0
   1  13   9  173.96    7.09   0
   1  13   9  172.59    6.77   0
   2  13   9  352.41    7.74   0
   2  13   9  424.85    8.03   0
   3  13   9  237.39    7.58   0
   3  13   9  323.39    7.68   0
   4  13   9  199.37    7.45   0
   4  13   9  174.54    7.13   0
   5  13   9  493.86    8.71   0
   5  13   9  648.32    9.03   0
   6  13   9   52.51    6.74   0
   6  13   9   60.77    6.90   0
   7  13   9   58.14    7.04   0
   7  13   9   49.05    7.20   0
  -4  14   9  191.36    9.21   0
  -4  14   9  170.60   10.85   0
  -4  14   9  169.74    7.39   0
  -3  14   9    6.60    6.53   0
  -3  14   9    5.06    6.00   0
  -3  14   9   -4.51    7.93   0
  -2  14   9   46.10    7.79   0
  -2  14   9   50.52    6.25   0
  -2  14   9   39.34    7.33   0
  -1  14   9   33.72    6.08   0
  -1  14   9   36.27    8.25   0
  -1  14   9   51.09    6.15   0
   0  14   9  183.44    8.12   0
   0  14   9  182.20    7.01   0
   0  14   9  160.06    7.12   0
   1  14   9   67.48    6.30   0
   1  14   9   65.65    6.50   0
   1  14   9   63.04    6.30   0
   2  14   9   58.46    6.42   0
   2  14   9   74.10    6.69   0
   2  14   9   63.09    6.66   0
   3  14   9  341.69    7.93   0
   3  14   9  400.49    8.25   0
   4  14   9  378.54    8.17   0
   4  14   9  432.22    7.17   0
   5  14   9    9.53    6.86   0
   5  14   9   22.58    6.93   0
   6  14   9   13.77    7.06   0
   6  14   9   18.49    7.17   0
   7  14   9   72.30    7.50   0
   7  14   9  115.31    7.79   0
  -3  15   9  108.30    8.46   0
  -3  15   9  134.51    7.36   0
  -3  15   9  134.27    7.08   0
  -2  15   9    4.25    6.29   0
  -2  15   9    5.97    6.24   0
  -2  15   9    4.95    7.18   0
  -1  15   9   11.38    6.25   0
  -1  15   9   15.58    8.24   0
  -1  15   9    8.27    6.20   0
   0  15   9   14.55    7.79   0
   0  15   9   15.62    6.58   0
   0  15   9   10.86    6.17   0
   1  15   9  124.19    7.26   0
   1  15   9  150.93    8.55   0
   1  15   9  144.91    6.97   0
   2  15   9   74.93    8.58   0
   2  15   9   61.66    6.51   0
   2  15   9   88.74    7.11   0
   3  15   9   68.13    7.00   0
   3  15   9   78.47    7.24   0
   3  15   9   82.04    7.14   0
   4  15   9  410.83    8.10   0
   4  15   9  499.84    8.95   0
   5  15   9   18.24    6.92   0
   5  15   9   13.52    6.97   0
  -1  16   9  169.01    7.53   0
  -1  16   9  172.12    7.40   0
  -1  16   9  173.30    7.91   0
   0  16   9   64.98    6.72   0
   0  16   9   66.25    8.52   0
   0  16   9   60.76    7.21   0
   1  16   9  101.58    7.57   0
   1  16   9   95.94    7.20   0
   1  16   9   98.12    7.13   0
   2  16   9   81.38    7.23   0
   2  16   9   96.75    8.99   0
   2  16   9   81.47    5.36   0
   3  16   9  299.10    8.28   0
   3  16   9  365.64   10.75   0
   3  16   9  423.63    8.60   0
   4  16   9   66.02    9.03   0
   4  16   9   42.41    7.24   0
   4  16   9   59.50    7.35   0
   0  -9  10   79.20    6.86   0
   0  -9  10   56.35   11.22   0
   0   9 -10   53.22    7.03   0
   1  -9  10   35.35    6.85   0
   1  -9  10   28.39    8.48   0
  -1   9 -10   28.02    7.00   0
   2  -9  10    6.44    6.50   0
   2  -9  10    3.08    8.46   0
  -2   9 -10   -0.52    6.61   0
  -2  -8  10   56.42    6.41   0
   2   8 -10   43.89    6.95   0
  -1  -8  10   48.19    6.63   0
  -1  -8  10   64.90   11.00   0
   1   8 -10   50.89    6.77   0
   0  -8  10  342.72    7.81   0
   0  -8  10  367.77   11.88   0
   0   8 -10  296.58    7.73   0
   1  -8  10   80.37    6.24   0
   1  -8  10   63.57    8.56   0
  -1   8 -10   74.81    6.36   0
  -2   8 -10   27.17    6.48   0
   2  -8  10   19.63    6.34   0
   2  -8  10   20.10    8.32   0
  -3   8 -10   14.87    6.35   0
   3  -8  10   15.17    6.30   0
   3  -8  10   12.40    6.84   0
  -4   8 -10  223.27    7.21   0
   4  -8  10  221.72    7.55   0
   4  -8  10  237.68    8.52   0
   3   7 -10   10.63    8.31   0
  -3  -7  10    6.28    6.14   0
  -2  -7  10  151.61    6.87   0
  -2  -7  10  141.59   13.82   0
   2   7 -10  127.53    6.92   0
  -1  -7  10  375.15    7.31   0
  -1  -7  10  301.52   11.88   0
   1   7 -10  293.23    7.49   0
   0  -7  10   13.65    6.03   0
   0  -7  10   18.92    8.07   0
   0   7 -10   25.67    6.31   0
   1  -7  10   40.45    6.41   0
   1  -7  10   33.49    8.50   0
  -1   7 -10   44.08    6.36   0
  -2   7 -10  323.15    7.40   0
   2  -7  10  352.28    7.52   0
   2  -7  10  339.54    9.93   0
  -3   7 -10    7.92    6.13   0
   3  -7  10    8.28    6.32   0
   3  -7  10    8.67    8.13   0
  -4   7 -10  205.31    7.08   0
   4  -7  10  225.57    7.28   0
   4  -7  10  235.12    8.15   0
  -5   7 -10   41.94    6.69   0
   5  -7  10   38.87    6.79   0
   5  -7  10   39.69    7.25   0
   6  -7  10  328.02    9.86   0
  -6   7 -10  361.94    8.10   0
   6  -7  10  299.69    8.70   0
   4   6 -10   17.74    8.69   0
  -4  -6  10    8.54    7.93   0
  -3  -6  10  321.60    9.03   0
  -3  -6  10  306.85   15.04   0
  -3  -6  10  340.39   16.27   0
   3   6 -10  338.71    8.17   0
  -2  -6  10   77.37    7.84   0
  -2  -6  10   72.52   10.13   0
   2   6 -10   73.17    6.80   0
  -1  -6  10  877.49    9.10   0
  -1  -6  10  864.88   14.53   0
   1   6 -10  816.28    9.00   0
   0   6 -10  155.78    6.82   0
   0  -6  10  195.17    6.77   0
   0  -6  10  173.88    9.40   0
  -1   6 -10  142.20    6.44   0
   1  -6  10  166.92    6.36   0
   1  -6  10  148.78    8.90   0
  -2   6 -10   82.32    6.42   0
   2  -6  10  106.35    6.43   0
   2  -6  10  102.85    9.06   0
  -3   6 -10  331.67    7.40   0
   3  -6  10  353.10    7.52   0
   3  -6  10  359.00    8.54   0
  -4   6 -10    6.62    6.07   0
   4  -6  10    8.10    6.12   0
   4  -6  10    9.03    6.86   0
  -5   6 -10   98.67    6.50   0
   5  -6  10  119.16    6.73   0
   5  -6  10  107.46    7.49   0
   6  -6  10    7.56    6.78   0
  -6   6 -10    4.41    6.50   0
   6  -6  10    7.66    6.85   0
   7  -6  10  123.24    7.54   0
  -7   6 -10  104.09    7.26   0
   7  -6  10  117.35    8.03   0
   5   5 -10    6.96    8.86   0
  -5  -5  10    7.28   13.03   0
  -5  -5  10    1.17    6.30   0
   4   5 -10  629.89   10.18   0
  -4  -5  10  635.23   16.25   0
  -4  -5  10  661.88   10.63   0
   3   5 -10    7.83    6.51   0
  -3  -5  10    4.39    5.97   0
  -3  -5  10    7.96    9.36   0
   2   5 -10  552.78    8.37   0
  -2  -5  10  622.44    8.57   0
  -2  -5  10  582.90   13.01   0
   1   5 -10   55.80    6.35   0
  -1  -5  10   53.06    6.32   0
  -1  -5  10   42.81    8.43   0
   0   5 -10  484.82    7.85   0
   0  -5  10  535.05    8.05   0
   0  -5  10  481.80   11.09   0
  -1   5 -10   15.97    6.08   0
   1  -5  10   10.99    5.84   0
   1  -5  10   10.16    8.78   0
  -2   5 -10   56.18    6.20   0
   2  -5  10   48.23    6.34   0
   2  -5  10   58.52    7.24   0
  -3   5 -10  305.69    7.24   0
   3  -5  10  334.74    7.53   0
   3  -5  10  332.55    8.25   0
  -4   5 -10  276.94    7.20   0
   4  -5  10  292.45    7.49   0
   4  -5  10  284.30    8.16   0
  -5   5 -10   41.96    6.20   0
   5  -5  10   59.99    6.61   0
   5  -5  10   48.70    6.99   0
   6  -5  10  129.40    7.28   0
  -6   5 -10  111.85    6.89   0
   6  -5  10  106.16    6.99   0
   7  -5  10   92.91    7.10   0
   7  -5  10   92.82    7.19   0
  -7   5 -10   88.38    7.03   0
   6   4 -10   16.92    9.87   0
  -6  -4  10   26.45   11.08   0
  -6  -4  10   31.89    8.21   0
   5   4 -10    4.84    7.15   0
  -5  -4  10   -0.85    8.76   0
  -5  -4  10   -1.41    7.39   0
  -4  -4  10    1.59    7.76   0
   4   4 -10    7.57    8.58   0
  -4  -4  10    1.90    8.31   0
  -3  -4  10 1666.92   12.12   0
   3   4 -10 1513.34   12.57   0
  -3  -4  10 1676.21   16.59   0
   2   4 -10  203.80    8.63   0
  -2  -4  10  220.09    6.95   0
   1   4 -10    6.30    6.27   0
  -1  -4  10   10.89    5.89   0
   0   4 -10  128.47    6.41   0
   0  -4  10  141.04    6.41   0
  -1   4 -10  560.94    7.96   0
   1  -4  10  576.23    7.81   0
   1  -4  10  547.19   11.15   0
  -2   4 -10  359.18    7.65   0
   2  -4  10  393.94    7.75   0
   2  -4  10  369.57    8.59   0
  -3   4 -10    3.66    6.05   0
   3  -4  10    8.16    6.12   0
   3  -4  10   12.74    6.78   0
  -4   4 -10  124.70    6.64   0
   4  -4  10  153.10    6.88   0
   4  -4  10  152.82    7.20   0
  -5   4 -10  555.51    8.16   0
   5  -4  10  626.29    8.32   0
   5  -4  10  582.14    9.00   0
   6  -4  10  203.75    7.30   0
  -6   4 -10  202.55    6.79   0
   6  -4  10  207.65    7.60   0
   7  -4  10  163.00    7.49   0
   7  -4  10  141.19    7.47   0
  -7   4 -10  155.09    7.20   0
   8  -4  10  249.81    8.13   0
   8  -4  10  268.04    8.15   0
  -8   4 -10  260.53    7.97   0
  -6  -3  10   65.44    8.76   0
   6   3 -10   91.67   10.25   0
  -6  -3  10   75.49    8.28   0
  -5  -3  10  305.59   10.43   0
   5   3 -10  306.90   10.81   0
  -5  -3  10  333.81    9.45   0
  -4  -3  10  100.52    7.82   0
   4   3 -10   78.44    8.82   0
  -4  -3  10   89.62    8.57   0
  -3  -3  10  812.18    9.32   0
   3   3 -10  756.60   10.24   0
   2   3 -10  402.67    8.08   0
  -2  -3  10  422.22    7.74   0
   1   3 -10  102.84    6.62   0
  -1  -3  10  106.81    6.51   0
   0   3 -10   13.87    7.06   0
   0  -3  10    8.41    7.21   0
  -1   3 -10   11.12    6.02   0
   1  -3  10    7.99    6.05   0
  -2   3 -10 1049.60    9.50   0
   2  -3  10 1130.14    9.66   0
   2  -3  10 1043.03   12.60   0
  -3   3 -10  276.41    6.98   0
   3  -3  10  303.26    8.33   0
   3  -3  10  298.63    8.33   0
  -4   3 -10    1.87    5.97   0
   4  -3  10    8.67    6.30   0
   4  -3  10    6.13    7.01   0
  -5   3 -10  369.66    7.37   0
   5  -3  10  384.39    7.66   0
   5  -3  10  365.18    7.98   0
   6  -3  10  251.57    6.98   0
  -6   3 -10  239.67    7.00   0
   6  -3  10  249.24    7.81   0
   7  -3  10  930.26   10.00   0
   7  -3  10  832.31    9.63   0
  -7   3 -10  861.81    9.29   0
   8  -3  10  147.92    7.55   0
   8  -3  10  142.51    7.30   0
  -8   3 -10  118.34    8.62   0
  -9   3 -10   44.95    7.61   0
   9  -3  10   44.78    7.38   0
   9  -3  10   38.67    7.18   0
  -6  -2  10  364.15    9.89   0
   6   2 -10  380.49   12.69   0
  -6  -2  10  388.52   11.00   0
  -5  -2  10   20.26    7.42   0
   5   2 -10   31.74    9.34   0
  -5  -2  10   23.92    7.65   0
  -4  -2  10  990.70   11.70   0
  -4  -2  10  953.02   11.66   0
   4   2 -10  957.65   12.87   0
  -3  -2  10   24.60    7.15   0
   3   2 -10   15.21    8.04   0
   2   2 -10  475.63    8.57   0
  -2  -2  10  498.26    7.97   0
  -1  -2  10  248.36    8.31   0
   1   2 -10  250.16    7.42   0
   0   2 -10  107.02    6.55   0
   0  -2  10  101.57    6.41   0
  -1   2 -10   43.08    6.20   0
   1  -2  10   43.53    5.92   0
  -2   2 -10  361.61    7.66   0
   2  -2  10  385.37    7.80   0
  -3   2 -10  325.16    7.34   0
   3  -2  10  350.61    7.59   0
   3  -2  10  309.86    8.18   0
  -4   2 -10  383.43    7.45   0
   4  -2  10  386.68    7.75   0
   4  -2  10  372.42    8.55   0
  -5   2 -10  176.52    7.91   0
   5  -2  10  165.15    7.31   0
   5  -2  10  174.68    6.89   0
   6  -2  10  697.24    8.93   0
   6  -2  10  640.13    8.85   0
  -6   2 -10  703.06    8.67   0
   7  -2  10   -0.18    6.74   0
   7  -2  10    5.40    6.65   0
  -7   2 -10    3.17    6.39   0
  -8   2 -10  281.04    8.12   0
   8  -2  10  280.43    8.25   0
   8  -2  10  266.21    7.91   0
  -9   2 -10    4.71    6.95   0
   9  -2  10   16.65    8.56   0
   9  -2  10    5.01    7.27   0
  -7  -1  10   20.26    8.14   0
   6   1 -10   12.99   10.96   0
  -6  -1  10    6.16    7.48   0
  -6  -1  10    7.47    8.60   0
  -5  -1  10  581.23   11.46   0
  -5  -1  10  525.07    8.74   0
   5   1 -10  556.40   12.75   0
  -4  -1  10   44.72    7.62   0
  -4  -1  10   56.70    7.50   0
   4   1 -10   44.00    9.26   0
  -3  -1  10   95.70    7.82   0
   3   1 -10   80.42    8.84   0
  -2  -1  10  295.39    8.75   0
   2   1 -10  298.72    9.56   0
   1   1 -10 1220.60   12.04   0
  -1  -1  10 1270.64   10.63   0
   0   1 -10  125.75    6.71   0
   0  -1  10  116.08    6.36   0
  -1   1 -10  722.67    8.80   0
   1  -1  10  731.24    8.66   0
  -2   1 -10  248.83    7.64   0
   2  -1  10  270.21    7.77   0
  -3   1 -10 1914.46   12.12   0
   3  -1  10 1991.73   12.32   0
  -4   1 -10  158.48    6.79   0
   4  -1  10  168.63    7.23   0
   4  -1  10  177.15    7.38   0
   5  -1  10  132.63    6.89   0
  -5   1 -10  133.80    6.58   0
   5  -1  10  134.21    6.95   0
   6  -1  10  372.01    8.00   0
   6  -1  10  392.80    7.70   0
  -6   1 -10  388.99    7.62   0
   7  -1  10  553.15    8.55   0
   7  -1  10  581.51    9.02   0
  -7   1 -10  563.04    8.72   0
  -8   1 -10   33.33    6.75   0
   8  -1  10   49.51    6.86   0
   8  -1  10   46.64    8.49   0
  -9   1 -10  182.83    8.03   0
   9  -1  10  202.23    7.71   0
   9  -1  10  176.72    8.27   0
  -7   0  10   16.19    7.87   0
   6   0 -10   86.98   14.09   0
  -6   0  10   91.68    7.63   0
  -6   0  10   96.03   10.49   0
  -5   0  10  140.33    9.32   0
  -5   0  10  142.05    7.96   0
   5   0 -10  134.62   10.42   0
  -4   0  10  293.43    8.68   0
  -4   0  10  286.48    8.32   0
   4   0 -10  293.08   10.31   0
  -3   0  10   18.20    7.22   0
   3   0 -10   14.53    7.26   0
  -2   0  10  341.65    7.90   0
   2   0 -10  334.45    8.61   0
   1   0 -10   44.08    6.98   0
  -1   0  10   36.61    6.62   0
   0   0 -10  848.52    9.89   0
   0   0  10  842.45   10.18   0
  -1   0 -10  159.42    6.81   0
   1   0  10  166.13    6.59   0
  -2   0 -10  392.55    8.05   0
   2   0  10  401.67    7.96   0
  -3   0 -10  487.64    8.30   0
   3   0  10  506.48    8.61   0
  -4   0 -10  903.67    9.53   0
   4   0  10  935.84    9.96   0
   5   0  10  638.79    8.95   0
   5   0  10  702.27    9.18   0
  -5   0 -10  690.89    8.87   0
  -6   0 -10    6.02    5.96   0
   6   0  10   17.04    6.74   0
   6   0  10    5.69    6.19   0
  -7   0 -10  500.27    8.40   0
   7   0  10  473.80    8.20   0
   7   0  10  476.54    8.51   0
  -8   0 -10  502.72    8.68   0
   8   0  10  505.42    8.44   0
   8   0  10  480.25    8.69   0
   9   0  10  103.33    7.02   0
   9   0  10  132.52    7.74   0
  -9   0 -10  116.23    7.74   0
 -10   0 -10   14.93    9.12   0
  10   0  10    3.04    6.95   0
  10   0  10   13.51    7.44   0
  -7   1  10   30.82    8.13   0
  -6   1  10  151.54    8.06   0
  -6   1  10  170.97   14.12   0
   5  -1 -10  312.50   13.10   0
  -5   1  10  352.48   10.79   0
  -5   1  10  328.02    7.44   0
  -4   1  10  141.66    6.34   0
  -4   1  10  140.09    8.08   0
   4  -1 -10  129.07   10.12   0
   3  -1 -10 1211.15   14.79   0
  -3   1  10 1169.58   12.46   0
  -2   1  10  171.15    7.02   0
   2  -1 -10  185.72    8.20   0
  -1   1  10  565.43    9.05   0
   1  -1 -10  567.02    9.62   0
   0  -1 -10  637.28    9.64   0
   0   1  10  633.38    8.99   0
  -1  -1 -10  341.49    7.73   0
   1   1  10  326.97    7.48   0
  -2  -1 -10    1.33    6.63   0
   2   1  10    3.04    6.65   0
  -3  -1 -10   -1.22    4.69   0
   3   1  10   11.92    6.47   0
   4   1  10  736.36    9.52   0
  -4  -1 -10  706.95    9.25   0
  -5  -1 -10   37.17    6.54   0
   5   1  10   30.93    6.78   0
  -6  -1 -10  292.29    7.43   0
   6   1  10  284.54    7.59   0
   6   1  10  280.87    7.60   0
  -7  -1 -10  116.67    6.89   0
   7   1  10  113.03    6.91   0
   7   1  10  104.40    7.12   0
   8   1  10  876.74    9.55   0
  -8  -1 -10  913.79   11.39   0
   8   1  10  908.70    9.96   0
  -9  -1 -10   35.52    7.48   0
   9   1  10   24.35    6.73   0
   9   1  10   23.08    7.22   0
  10   1  10   21.27    7.44   0
 -10  -1 -10   24.03    9.22   0
  10   1  10   33.49    7.35   0
  -7   2  10    2.68    6.41   0
  -6   2  10  114.95    8.03   0
  -5   2  10  524.97   12.42   0
   5  -2 -10  427.64   13.79   0
  -5   2  10  477.63    8.78   0
   4  -2 -10  351.75   11.49   0
  -4   2  10  395.12    7.51   0
  -4   2  10  371.25    9.65   0
   3  -2 -10  872.96   13.61   0
  -3   2  10  845.60   11.35   0
   2  -2 -10  113.90    7.80   0
  -2   2  10   89.59    6.59   0
   1  -2 -10  764.89   11.08   0
  -1   2  10  746.34   10.02   0
   0  -2 -10   25.80    6.99   0
   0   2  10   27.98    7.15   0
  -1  -2 -10  960.70   10.37   0
   1   2  10  910.91    9.81   0
   2   2  10   72.95    6.79   0
  -2  -2 -10   90.22    7.01   0
   3   2  10  180.18    7.41   0
  -3  -2 -10  189.66    7.16   0
   4   2  10   83.75    7.24   0
  -4  -2 -10  100.77    6.88   0
  -5  -2 -10  944.16   10.14   0
   5   2  10  962.47   10.20   0
  -6  -2 -10   26.63    6.39   0
   6   2  10   26.10    6.49   0
   6   2  10   23.82    6.67   0
   7   2  10  302.82    7.49   0
  -7  -2 -10  316.01    7.76   0
   7   2  10  328.81    9.18   0
  -8  -2 -10    3.46    6.82   0
   8   2  10    4.10    6.34   0
   8   2  10   10.80    6.59   0
  -9  -2 -10  119.02    7.53   0
   9   2  10  117.69    6.95   0
   9   2  10  119.41    7.35   0
 -10  -2 -10    6.09    7.16   0
  10   2  10   -7.10    6.36   0
  10   2  10    6.62    7.13   0
  -7   3  10    0.79    6.37   0
  -6   3  10   16.83    5.85   0
  -5   3  10  258.12    8.17   0
  -5   3  10  283.32   11.66   0
   4  -3 -10 1933.06   19.89   0
  -4   3  10 2254.08   18.51   0
  -4   3  10 2176.50   12.73   0
   3  -3 -10   48.03    9.26   0
  -3   3  10   53.34    7.70   0
   2  -3 -10  179.68   10.38   0
  -2   3  10  163.06    8.70   0
  -1   3  10   35.23    8.00   0
   1  -3 -10   40.23    7.30   0
   0   3  10  994.64   10.72   0
   0  -3 -10 1034.57   11.74   0
   1   3  10   79.56    6.84   0
  -1  -3 -10   83.92    7.11   0
   2   3  10  178.93    7.50   0
  -2  -3 -10  176.59    7.80   0
   3   3  10   83.65    5.26   0
  -3  -3 -10   94.88    6.88   0
   4   3  10  429.42    8.69   0
  -4  -3 -10  447.27    8.51   0
   5   3  10  143.89    7.68   0
  -5  -3 -10  136.96    7.43   0
   6   3  10 1038.67   10.29   0
  -6  -3 -10 1049.35   10.28   0
   7   3  10   24.16    6.69   0
  -7  -3 -10   34.22    6.55   0
   7   3  10   19.15    6.71   0
   8   3  10   13.65    6.72   0
  -8  -3 -10    5.19    6.48   0
   8   3  10   -1.20    6.47   0
  -9  -3 -10    8.58    6.72   0
   9   3  10   18.06    6.58   0
   9   3  10   23.52    6.72   0
  10   3  10   84.64    7.06   0
  10   3  10   76.13    7.91   0
 -10  -3 -10   80.60    7.71   0
  -7   4  10  539.53    9.64   0
  -6   4  10   57.96    6.24   0
  -5   4  10  220.30    6.58   0
  -5   4  10  232.29   11.72   0
  -4   4  10   30.82    6.08   0
  -4   4  10   23.72    8.69   0
  -3   4  10 1490.21   10.63   0
   3  -4 -10 1160.55   14.80   0
  -3   4  10 1332.56   13.79   0
  -2   4  10   54.57    6.84   0
   2  -4 -10   49.49    9.05   0
  -1   4  10  120.09    8.67   0
   1  -4 -10  109.03    8.16   0
   0  -4 -10  447.90    9.39   0
   0   4  10  460.29    9.10   0
   1   4  10 2430.58   14.59   0
  -1  -4 -10 2421.69   15.07   0
   2   4  10  534.56    9.02   0
  -2  -4 -10  552.01    9.23   0
   3   4  10   59.45    6.87   0
  -3  -4 -10   76.98    7.01   0
  -4  -4 -10  121.81    7.45   0
   4   4  10  112.86    7.45   0
  -5  -4 -10 1488.23   11.92   0
   5   4  10 1375.52   11.69   0
   6   4  10 1359.12   11.17   0
  -6  -4 -10 1414.81   11.06   0
   7   4  10  143.98    6.77   0
   7   4  10  134.13    7.12   0
  -7  -4 -10  133.29    8.34   0
   8   4  10  160.58    7.34   0
  -8  -4 -10  155.61    7.24   0
   8   4  10  161.44    7.07   0
   9   4  10  145.43    7.43   0
   9   4  10  149.36    7.26   0
  -9  -4 -10  142.08    8.72   0
  10   4  10  266.19    8.00   0
  10   4  10  273.83   10.37   0
  -7   5  10  114.68    6.51   0
  -6   5  10  512.87    7.80   0
  -5   5  10  270.26    6.71   0
  -5   5  10  272.80   13.05   0
  -5   5  10  316.43   12.86   0
  -4   5  10   34.71    5.54   0
  -4   5  10   28.92    7.60   0
  -3   5  10  143.52    8.55   0
  -3   5  10  138.66    6.23   0
  -2   5  10  836.03   11.89   0
  -1   5  10  276.08    8.40   0
   1  -5 -10  236.43    9.94   0
   0  -5 -10  487.54   10.72   0
   0   5  10  539.61    9.65   0
   1   5  10   13.96    6.69   0
  -1  -5 -10   14.39    6.80   0
   2   5  10  786.33   10.29   0
  -2  -5 -10  776.52   10.14   0
   3   5  10 1547.95   11.98   0
  -3  -5 -10 1594.66   12.14   0
   4   5  10   15.60    6.85   0
  -4  -5 -10   10.94    6.88   0
   5   5  10  838.62    9.93   0
  -5  -5 -10  843.48    9.90   0
  -6  -5 -10  404.00    8.29   0
   6   5  10  388.18    8.03   0
  -7  -5 -10  493.37    8.24   0
   7   5  10  504.61    8.44   0
   7   5  10  537.43    8.34   0
   8   5  10  161.43    7.49   0
   8   5  10  165.25    6.97   0
  -8  -5 -10  151.46    6.86   0
   9   5  10    1.60    7.07   0
   9   5  10   15.56    6.42   0
  10   5  10    0.46    7.48   0
  10   5  10    6.37    6.63   0
  -7   6  10    8.36    7.34   0
  -6   6  10  149.22    6.42   0
  -5   6  10  309.50    6.87   0
  -5   6  10  280.15   12.29   0
  -5   6  10  349.48   12.72   0
  -4   6  10  144.84    8.61   0
  -4   6  10  150.18    6.07   0
  -3   6  10  325.34    6.78   0
  -3   6  10  304.21    9.75   0
  -2   6  10 1640.86   15.57   0
  -1   6  10  612.47   11.36   0
   0   6  10  795.60   10.55   0
   0  -6 -10  736.18   10.18   0
  -1  -6 -10   10.48    6.46   0
   1   6  10   15.44    6.74   0
  -2  -6 -10   23.55    6.63   0
   2   6  10   19.42    6.86   0
[truncated: 111,395 more chars]
