# Supplementary material for: Crystal structure of μ3-tetra­thio­anti­monato-tris[(cyclam)zinc(II)] tetra­thio­anti­monate aceto­nitrile disolvate dihydrate showing Zn disorder over the cyclam ring planes (cyclam = 1,4,8,11-tetra­aza­cyclo­tetra­deca­ne)
Source: Acta Crystallogr E Crystallogr Commun. 2022 Apr 12;78(Pt 5):490–5. doi: 10.1107/S2056989022003759 (PMC9069514; doi:10.1107/S2056989022003759)
Supplement: Supplementary file 2 [file e-78-00490-Isup2.hkl]

data_I                                                                          
_shelx_title ' [SbS4]2 [Zn(cylam)]3 * 2 H2O * 2 MeCN at 200 K in P-1'           
_shelx_refln_list_code          4                                               
_shelx_F_calc_maximum      166.56                                               
_exptl_crystal_F_000       720.00                                               
_reflns_d_resolution_high  0.7826                                               
                                                                                
loop_                                                                           
 _space_group_symop_operation_xyz                                               
 'x, y, z'                                                                      
 '-x, -y, -z'                                                                   
                                                                                
_cell_length_a     8.7856                                                       
_cell_length_b    13.1738                                                       
_cell_length_c    14.0096                                                       
_cell_angle_alpha  67.018                                                       
_cell_angle_beta   77.677                                                       
_cell_angle_gamma  84.220                                                       
                                                                                
_shelx_F_squared_multiplier     1.000                                           
                                                                                
loop_                                                                           
 _refln_index_h                                                                 
 _refln_index_k                                                                 
 _refln_index_l                                                                 
 _refln_F_squared_calc                                                          
 _refln_F_squared_meas                                                          
 _refln_F_squared_sigma                                                         
 _refln_observed_status                                                         
   1   0   0       2693.01       3140.31        66.27 o                         
   2   0   0       6798.03       6835.85       273.69 o                         
   3   0   0        795.74        740.77        26.15 o                         
   4   0   0       7606.74       7095.16        77.62 o                         
   5   0   0       4228.76       4037.49        21.38 o                         
   6   0   0        278.07        277.59        12.08 o                         
   7   0   0        761.43        770.25        13.65 o                         
   8   0   0       4200.51       4190.32        61.04 o                         
   9   0   0        168.76        186.23        12.85 o                         
  10   0   0        128.72        133.06        16.58 o                         
 -10   1   0          3.87         12.04        12.34 o                         
  -9   1   0        385.85        396.85        12.98 o                         
  -8   1   0        247.55        269.35        12.55 o                         
  -7   1   0       1888.55       1913.57        53.09 o                         
  -6   1   0        824.94        808.34        13.09 o                         
  -5   1   0       1863.20       1810.38        43.08 o                         
  -4   1   0         95.92        108.17        10.81 o                         
  -3   1   0       4337.51       4049.45        23.60 o                         
  -2   1   0       5464.67       5735.33        62.63 o                         
  -1   1   0       3047.65       3536.97        32.67 o                         
   0   1   0      11387.52      14729.65       324.05 o                         
   2   1   0        172.28        233.00        22.46 o                         
   3   1   0       1050.70       1093.55        41.81 o                         
   4   1   0       1679.25       1603.08        20.17 o                         
   5   1   0       6252.52       6037.42        26.06 o                         
   6   1   0       5579.71       5677.69       187.34 o                         
   7   1   0        341.19        331.84        16.23 o                         
   8   1   0        566.47        619.24        12.71 o                         
   9   1   0       1761.46       1757.00        17.97 o                         
  10   1   0       1238.70       1325.81        24.69 o                         
 -10   2   0        526.91        515.54        14.72 o                         
  -9   2   0         72.01         85.64        12.30 o                         
  -8   2   0       2321.00       2302.99       104.08 o                         
  -7   2   0          7.93          9.85        10.26 o                         
  -6   2   0       8566.47       8528.90        91.78 o                         
  -5   2   0         58.10         60.00         9.61 o                         
  -4   2   0       1580.99       1653.87        17.33 o                         
  -3   2   0       1892.13       1907.22        29.20 o                         
  -2   2   0       1887.02       1693.98        23.37 o                         
  -1   2   0       3973.06       4704.50        80.65 o                         
   0   2   0       1825.38       2078.75        49.90 o                         
   1   2   0        295.98        397.64        29.44 o                         
   2   2   0       1165.19       1269.07        97.10 o                         
   3   2   0        789.12        781.61        43.94 o                         
   4   2   0        447.44        426.37        19.88 o                         
   5   2   0       1682.33       1696.47        67.41 o                         
   6   2   0       7560.55       7356.80       252.30 o                         
   7   2   0       3492.51       3568.61       105.01 o                         
   8   2   0         42.08         37.01        11.23 o                         
   9   2   0        603.38        670.91        19.95 o                         
  10   2   0        228.78        252.29        20.16 o                         
 -10   3   0         32.37         39.21        15.03 o                         
  -9   3   0        415.50        458.82        25.76 o                         
  -8   3   0        903.52        973.32        48.48 o                         
  -7   3   0       3015.71       2933.37        84.74 o                         
  -6   3   0       1717.45       1718.73        30.86 o                         
  -5   3   0        440.46        434.16        10.98 o                         
  -4   3   0        515.52        529.78        12.37 o                         
  -3   3   0         26.71         34.00         9.94 o                         
  -2   3   0      27743.21      27803.52        89.28 o                         
  -1   3   0         14.84         31.63        14.54 o                         
   0   3   0      11516.61      12599.57       279.96 o                         
   1   3   0      10017.39      12179.64        97.01 o                         
   2   3   0      10135.53      11163.01        67.09 o                         
   3   3   0         20.86         20.68        14.31 o                         
   4   3   0         40.92         34.96        13.92 o                         
   5   3   0         13.38         16.96        12.64 o                         
   6   3   0       6033.96       5891.23       359.51 o                         
   7   3   0         86.55        100.96        12.18 o                         
   8   3   0        695.30        726.03        22.69 o                         
   9   3   0        206.62        217.25        14.87 o                         
  10   3   0        830.10        848.87        27.11 o                         
 -10   4   0          8.63         19.32        12.65 o                         
  -9   4   0          9.07         18.00        12.02 o                         
  -8   4   0       1151.59       1242.46        34.69 o                         
  -7   4   0       4300.84       4412.53        84.23 o                         
  -6   4   0        158.55        159.84        10.03 o                         
  -5   4   0         23.72         36.13         9.06 o                         
  -4   4   0       1493.74       1458.79        23.15 o                         
  -3   4   0       8115.00       8149.70       188.75 o                         
  -2   4   0       5127.81       5184.69       101.71 o                         
  -1   4   0       4285.87       4281.45        90.99 o                         
   0   4   0      11745.15      12798.10       297.53 o                         
   1   4   0       6925.80       7428.81       209.17 o                         
   2   4   0        109.58        112.55        14.95 o                         
   3   4   0       1435.08       1465.94        84.31 o                         
   4   4   0        178.45        181.78        14.64 o                         
   5   4   0       1858.20       1974.61       108.29 o                         
   6   4   0       3942.65       3890.05       264.90 o                         
   7   4   0        990.27        995.63        25.10 o                         
   8   4   0         99.71         93.03        12.47 o                         
   9   4   0        265.37        257.74        15.66 o                         
  10   4   0        241.07        226.67        18.40 o                         
 -10   5   0       1555.92       1446.98       104.32 o                         
  -9   5   0        112.58        105.70        11.82 o                         
  -8   5   0       2081.28       2182.56        67.88 o                         
  -7   5   0         65.39         77.44         9.50 o                         
  -6   5   0       1150.04       1159.69        45.27 o                         
  -5   5   0         29.81         44.68         9.03 o                         
  -4   5   0        182.35        183.57         9.07 o                         
  -3   5   0         92.20        128.18         8.85 o                         
  -2   5   0       5601.16       5388.16       107.97 o                         
  -1   5   0         15.92         20.96         9.69 o                         
   0   5   0      15758.97      16892.42       349.67 o                         
   1   5   0        686.60        752.72        23.08 o                         
   2   5   0       4168.27       4648.08       127.02 o                         
   3   5   0       6012.22       6047.07       384.31 o                         
   4   5   0       3689.13       3814.62       206.18 o                         
   5   5   0        117.32        124.11        16.70 o                         
   6   5   0        902.44        957.89        62.38 o                         
   7   5   0        713.91        689.93        31.98 o                         
   8   5   0        546.46        574.66        21.97 o                         
   9   5   0          0.08         -2.64        13.97 o                         
  10   5   0        539.83        535.49        17.68 o                         
 -10   6   0        141.19        157.82        34.92 o                         
  -9   6   0       1997.04       2094.14        90.78 o                         
  -8   6   0         52.10         61.73        10.02 o                         
  -7   6   0        857.62        855.58        38.28 o                         
  -6   6   0          1.98          1.83         9.16 o                         
  -5   6   0        511.44        500.56        17.49 o                         
  -4   6   0       2754.99       2747.62        71.30 o                         
  -3   6   0        189.81        176.95         8.63 o                         
  -2   6   0        551.66        581.31        11.11 o                         
  -1   6   0       9240.57       9032.15       192.28 o                         
   0   6   0       5567.25       5478.09       110.16 o                         
   1   6   0       1151.15       1290.59        59.97 o                         
   2   6   0         21.79         39.91        11.49 o                         
   3   6   0       1744.02       1820.85        24.88 o                         
   4   6   0       6358.93       6664.12        40.48 o                         
   5   6   0        966.53       1024.84        32.60 o                         
   6   6   0         42.85         53.99        15.80 o                         
   7   6   0        907.00        972.97        67.93 o                         
   8   6   0       2686.91       2823.85       148.24 o                         
   9   6   0         80.04         84.19        13.85 o                         
  10   6   0        310.97        276.52        17.66 o                         
  -9   7   0       1186.44       1198.20        27.48 o                         
  -8   7   0        283.48        314.42        13.29 o                         
  -7   7   0        389.97        445.31        19.35 o                         
  -6   7   0       2681.86       2646.49       117.59 o                         
  -5   7   0        689.24        739.65        18.83 o                         
  -4   7   0        393.41        395.99        16.74 o                         
  -3   7   0        837.03        824.52        17.19 o                         
  -2   7   0       6351.40       6409.46       177.07 o                         
  -1   7   0      10202.60      10141.54       246.42 o                         
   0   7   0          4.28         22.38        11.12 o                         
   1   7   0        294.22        321.77        14.60 o                         
   2   7   0        527.10        514.71        32.18 o                         
   3   7   0        374.83        437.16        19.66 o                         
   4   7   0         60.79         70.40        17.96 o                         
   5   7   0       1237.83       1324.56        27.22 o                         
   6   7   0        665.82        708.84        18.32 o                         
   7   7   0       1266.54       1357.28        34.87 o                         
   8   7   0         20.90         28.65        12.32 o                         
   9   7   0       2241.34       2161.07       236.27 o                         
  -9   8   0        142.17        131.75        11.15 o                         
  -8   8   0        566.85        594.94        32.16 o                         
  -7   8   0       1560.76       1657.11        69.98 o                         
  -6   8   0         59.59         70.26         8.86 o                         
  -5   8   0        191.39        192.04         8.57 o                         
  -4   8   0       1759.25       1757.01        52.15 o                         
  -3   8   0        874.62        871.44        25.85 o                         
  -2   8   0       4418.59       4439.19       157.84 o                         
  -1   8   0        398.17        414.53        11.15 o                         
   0   8   0       2672.56       2681.34        63.19 o                         
   1   8   0        195.57        203.27        10.97 o                         
   2   8   0       3382.12       3715.26       131.45 o                         
   3   8   0         59.34         65.42        20.41 o                         
   4   8   0       2430.97       2606.05        26.61 o                         
   5   8   0        126.79        155.87        17.49 o                         
   6   8   0       1240.01       1366.74        23.66 o                         
   7   8   0         17.00         17.77        18.46 o                         
   8   8   0        514.64        544.75        68.17 o                         
   9   8   0        284.05        295.36        33.96 o                         
  -8   9   0        292.73        287.52        18.16 o                         
  -7   9   0       1700.85       1817.11        78.69 o                         
  -6   9   0          4.12         -2.60         9.11 o                         
  -5   9   0         63.55         80.29         8.10 o                         
  -4   9   0        836.65        841.65        29.50 o                         
  -3   9   0       4630.60       4719.79       131.58 o                         
  -2   9   0        234.87        250.62         9.33 o                         
  -1   9   0        965.82       1026.00        32.15 o                         
   0   9   0        802.10        845.36        41.93 o                         
   1   9   0       2896.48       3079.72       152.82 o                         
   2   9   0         78.24         78.59        11.17 o                         
   3   9   0       2243.54       2319.40        24.91 o                         
   4   9   0          0.20         -1.58        17.49 o                         
   5   9   0       1088.81       1209.45        22.47 o                         
   6   9   0        949.76       1081.25        25.33 o                         
   7   9   0        253.51        277.15        23.58 o                         
   8   9   0        273.47        262.33        32.42 o                         
   9   9   0         89.25         64.00        15.79 o                         
  -8  10   0        761.31        692.08        32.76 o                         
  -7  10   0        174.30        176.44         9.31 o                         
  -6  10   0        341.47        360.74        10.98 o                         
  -5  10   0         36.99         36.67         8.26 o                         
  -4  10   0        469.02        512.74        13.00 o                         
  -3  10   0       1860.52       1895.45        77.22 o                         
  -2  10   0       1941.89       1974.17        69.06 o                         
  -1  10   0          4.05         12.58        10.69 o                         
   0  10   0       3308.38       3530.28       152.64 o                         
   1  10   0        687.08        774.09        37.57 o                         
   2  10   0        408.92        433.35        17.20 o                         
   3  10   0        145.76        154.67        17.54 o                         
   4  10   0        965.24       1026.84        21.02 o                         
   5  10   0        390.30        413.13        18.71 o                         
   6  10   0         22.22          9.01        17.35 o                         
   7  10   0        714.82        730.01        26.02 o                         
   8  10   0        469.49        482.59        22.47 o                         
  -7  11   0         53.65         51.45         9.64 o                         
  -6  11   0          0.70         15.65         9.08 o                         
  -5  11   0        935.66        967.09        42.56 o                         
  -4  11   0        514.11        545.01        23.02 o                         
  -3  11   0         22.56         19.24         8.04 o                         
  -2  11   0        293.94        316.66        31.31 o                         
  -1  11   0       2293.87       2397.86       154.57 o                         
   0  11   0       2303.04       2501.29       175.02 o                         
   1  11   0        259.66        249.61        10.99 o                         
   2  11   0       1563.97       1616.33        21.99 o                         
   3  11   0        232.36        259.30        17.38 o                         
   4  11   0       1344.06       1400.55        22.10 o                         
   5  11   0          3.33         14.35        17.82 o                         
   6  11   0        259.79        269.08        18.99 o                         
   7  11   0          0.59          5.28        23.30 o                         
  -6  12   0          2.10          6.22         9.26 o                         
  -5  12   0         42.53         56.00         8.84 o                         
  -4  12   0        784.16        845.92        19.36 o                         
  -3  12   0        969.77       1015.86        71.91 o                         
  -2  12   0        200.23        227.63        20.87 o                         
  -1  12   0       2164.01       2245.46       160.45 o                         
   0  12   0        215.94        248.38        21.29 o                         
   1  12   0       1454.99       1558.65        91.54 o                         
   2  12   0        275.59        255.07        17.54 o                         
   3  12   0         96.69         95.81        17.68 o                         
   4  12   0         15.74         -4.31        17.15 o                         
   5  12   0        276.60        271.72        18.74 o                         
   6  12   0         12.81         28.25        17.82 o                         
   7  12   0        304.49        270.08        25.77 o                         
  -5  13   0        124.79        123.35         9.73 o                         
  -4  13   0        284.84        292.41        14.69 o                         
  -3  13   0        531.95        527.82        35.44 o                         
  -2  13   0       2385.35       2507.64       165.67 o                         
  -1  13   0        615.66        734.41        64.92 o                         
   0  13   0        218.87        237.20        10.93 o                         
   1  13   0        543.82        535.83        16.53 o                         
   2  13   0        380.72        381.52        18.41 o                         
   3  13   0        150.05        123.28        18.07 o                         
   4  13   0          2.94         -5.64        17.15 o                         
   5  13   0         17.03         34.59        18.27 o                         
   6  13   0        826.15        743.41        22.97 o                         
  -4  14   0        339.53        302.32        24.75 o                         
  -3  14   0        487.87        465.02        24.00 o                         
  -2  14   0        157.53        185.72        21.91 o                         
  -1  14   0         58.90         71.28        21.34 o                         
   0  14   0        200.13        212.61        15.05 o                         
   1  14   0        574.88        547.95        19.68 o                         
   2  14   0        237.81        226.90        18.02 o                         
   3  14   0        560.34        548.81        20.21 o                         
   4  14   0        188.91        163.74        18.46 o                         
  -2  15   0        359.02        381.22        38.29 o                         
  -1  15   0         80.52         69.64        14.94 o                         
   0  15   0        214.21        198.84        15.60 o                         
   1  15   0        469.33        436.35        19.88 o                         
   2  15   0        388.38        346.43        19.82 o                         
  -1 -15   1        480.65        328.47        19.52 o                         
   0 -15   1         22.12         13.65        17.88 o                         
   1 -15   1        408.37        352.36        48.48 o                         
  -4 -14   1        681.03        483.84        21.30 o                         
  -3 -14   1          0.50         -0.33        17.57 o                         
  -2 -14   1        158.35        132.23        17.60 o                         
  -1 -14   1         31.36         24.08        17.68 o                         
   0 -14   1        614.37        615.46        56.89 o                         
   1 -14   1          2.17         17.86        10.68 o                         
   2 -14   1        345.41        300.95        11.45 o                         
   3 -14   1          0.07          5.59        12.24 o                         
   4 -14   1       1206.27       1171.87        83.29 o                         
  -5 -13   1        305.76        281.15        19.57 o                         
  -4 -13   1         47.70         39.48        17.96 o                         
  -3 -13   1       1324.40       1296.34        22.19 o                         
  -2 -13   1         18.20          9.06        16.68 o                         
  -1 -13   1         14.09         16.04        11.88 o                         
   0 -13   1         30.11         17.37        11.63 o                         
   1 -13   1        633.25        634.23        27.97 o                         
   2 -13   1         24.96         32.22         9.83 o                         
   3 -13   1        569.37        563.29        25.45 o                         
   4 -13   1        128.63        137.27        12.09 o                         
   5 -13   1        788.06        836.62        39.16 o                         
  -6 -12   1        936.36        929.06        23.47 o                         
  -5 -12   1        808.76        786.15        20.74 o                         
  -4 -12   1         89.27         92.75        16.82 o                         
  -3 -12   1          3.91         23.80        16.10 o                         
  -2 -12   1       1270.27       1367.70        72.75 o                         
  -1 -12   1        289.26        297.72        21.84 o                         
   0 -12   1         57.33         69.47        15.60 o                         
   1 -12   1         84.50        105.81        10.58 o                         
   2 -12   1       3658.14       3722.46       250.61 o                         
   3 -12   1       2923.62       3001.27        89.59 o                         
   4 -12   1         22.44         24.89         8.94 o                         
   5 -12   1         43.58         41.95         9.06 o                         
   6 -12   1        760.83        696.43        11.98 o                         
  -7 -11   1        177.27        202.94        20.24 o                         
  -6 -11   1         65.87         83.77        18.41 o                         
  -5 -11   1        109.53        112.30        18.07 o                         
  -4 -11   1        565.54        573.61        19.16 o                         
  -3 -11   1        532.59        546.95        18.35 o                         
  -2 -11   1        682.13        723.63        35.17 o                         
  -1 -11   1        626.08        648.89        36.42 o                         
   0 -11   1       1927.44       2011.04       106.15 o                         
   1 -11   1         15.13         26.09        10.45 o                         
   2 -11   1       2136.10       2173.94        89.12 o                         
   3 -11   1        322.56        324.00        19.38 o                         
   4 -11   1        547.07        585.63        16.51 o                         
   5 -11   1          0.10         12.31         8.59 o                         
   6 -11   1         62.88         82.37         9.08 o                         
   7 -11   1        112.51        121.03         9.92 o                         
  -8 -10   1         11.73          7.67        19.91 o                         
  -7 -10   1        283.47        268.28        20.35 o                         
  -6 -10   1        519.78        533.66        24.19 o                         
  -5 -10   1        378.16        380.41        22.24 o                         
  -4 -10   1        653.63        667.90        19.13 o                         
  -3 -10   1        960.40       1011.16        20.41 o                         
  -2 -10   1        933.09       1024.98        56.39 o                         
  -1 -10   1        700.54        753.78        58.66 o                         
   0 -10   1          5.69         15.68        10.40 o                         
   1 -10   1       2396.88       2393.44        97.27 o                         
   2 -10   1        280.41        311.22        16.04 o                         
   3 -10   1       1170.20       1207.80        47.05 o                         
   4 -10   1        674.34        688.10        18.98 o                         
   5 -10   1        604.24        623.42        29.72 o                         
   6 -10   1        337.39        349.18        17.20 o                         
   7 -10   1        156.73        155.80        10.05 o                         
   8 -10   1          2.99          9.60        10.20 o                         
  -8  -9   1        191.52        149.97        24.75 o                         
  -7  -9   1          0.19         22.63        22.19 o                         
  -6  -9   1       1826.04       1852.74        25.61 o                         
  -5  -9   1        124.97        126.65        17.54 o                         
  -4  -9   1       2293.12       2324.21        25.69 o                         
  -3  -9   1        181.21        198.23        11.97 o                         
  -2  -9   1        390.29        447.40        33.67 o                         
  -1  -9   1          0.07          5.97        10.88 o                         
   0  -9   1       1349.31       1343.10        64.44 o                         
   1  -9   1       1544.96       1574.84        46.94 o                         
   2  -9   1       2257.11       2256.52        73.20 o                         
   3  -9   1         31.66         57.14        12.85 o                         
   4  -9   1       8042.72       8087.33       297.84 o                         
   5  -9   1        108.88        110.87        11.56 o                         
   6  -9   1        177.73        185.88        11.43 o                         
   7  -9   1        260.70        281.97        11.13 o                         
   8  -9   1        846.14        803.61        25.09 o                         
  -9  -8   1        443.70        320.68        23.61 o                         
  -8  -8   1         94.69         86.06        16.06 o                         
  -7  -8   1        117.11        131.54        18.99 o                         
  -6  -8   1        148.43        151.22        18.13 o                         
  -5  -8   1       3789.21       3946.44        31.08 o                         
  -4  -8   1        632.34        699.29        24.13 o                         
  -3  -8   1        543.23        628.34        18.16 o                         
  -2  -8   1        719.29        781.29        54.02 o                         
  -1  -8   1        906.96        921.75        35.15 o                         
   0  -8   1       3918.71       4010.41       101.76 o                         
   1  -8   1         31.83         34.17         9.13 o                         
   2  -8   1        203.04        202.97         9.23 o                         
   3  -8   1       2726.23       2780.18        81.46 o                         
   4  -8   1       1300.71       1328.16        41.84 o                         
   5  -8   1        728.54        738.53        24.59 o                         
   6  -8   1        161.03        168.97        12.48 o                         
   7  -8   1         89.26         88.58         9.54 o                         
   8  -8   1       1948.03       2044.46        87.20 o                         
   9  -8   1         76.73         87.14        10.83 o                         
  -9  -7   1         40.23         31.97        17.28 o                         
  -8  -7   1       1329.78       1203.98       148.51 o                         
  -7  -7   1        397.09        418.61        20.71 o                         
  -6  -7   1        941.47        970.20        26.52 o                         
  -5  -7   1       1378.85       1459.91        24.08 o                         
  -4  -7   1       4202.99       4422.57        33.73 o                         
  -3  -7   1          0.21          6.35        11.72 o                         
  -2  -7   1        301.84        305.07        12.77 o                         
  -1  -7   1        315.39        332.67        11.94 o                         
   0  -7   1       1227.00       1354.26        59.32 o                         
   1  -7   1       2652.41       2620.09        72.94 o                         
   2  -7   1       2985.02       2970.03        65.59 o                         
   3  -7   1       1966.82       1973.41        54.07 o                         
   4  -7   1         14.77         26.81         8.04 o                         
   5  -7   1       1223.76       1198.98        24.27 o                         
   6  -7   1        196.71        193.10         8.74 o                         
   7  -7   1        552.29        572.03        12.05 o                         
   8  -7   1         98.35        122.06         9.72 o                         
   9  -7   1        682.56        693.72        23.61 o                         
  -9  -6   1        319.44        292.85        24.68 o                         
  -8  -6   1       1171.33       1165.33        65.05 o                         
  -7  -6   1        211.69        239.25        22.91 o                         
  -6  -6   1       1279.29       1369.69        25.16 o                         
  -5  -6   1        138.31        151.42        22.44 o                         
  -4  -6   1       1325.36       1362.68        24.36 o                         
  -3  -6   1       3162.28       3279.44       106.82 o                         
  -2  -6   1        353.97        414.19        30.01 o                         
  -1  -6   1       1075.07       1052.74        34.13 o                         
   0  -6   1       4360.37       4454.26       114.34 o                         
   1  -6   1       2996.53       3154.01        77.63 o                         
   2  -6   1      19491.62      19078.85       404.40 o                         
   3  -6   1         71.64         88.91         8.51 o                         
   4  -6   1       1326.74       1312.55        35.80 o                         
   5  -6   1        350.89        363.95        14.10 o                         
   6  -6   1       2629.65       2631.32        63.75 o                         
   7  -6   1       1030.39       1039.65        32.40 o                         
   8  -6   1          7.08         21.01         9.33 o                         
   9  -6   1         11.61         20.40        10.31 o                         
  10  -6   1        935.47        868.17        39.05 o                         
 -10  -5   1        149.52        149.89        26.61 o                         
  -9  -5   1          1.06          5.01        14.28 o                         
  -8  -5   1         30.04         42.58        13.20 o                         
  -7  -5   1       2333.54       2361.48       183.12 o                         
  -6  -5   1         42.43         42.44        16.42 o                         
  -5  -5   1         15.72         13.84        16.01 o                         
  -4  -5   1       1308.90       1338.91        24.86 o                         
  -3  -5   1       4699.45       4866.70       195.93 o                         
  -2  -5   1          0.88         -7.37        12.15 o                         
  -1  -5   1        463.24        546.64        18.68 o                         
   0  -5   1       1174.28       1266.60        30.01 o                         
   1  -5   1      26294.52      24995.67        73.51 o                         
   2  -5   1       1128.31       1101.06        11.53 o                         
   3  -5   1        869.17        858.66        48.64 o                         
   4  -5   1         41.57         44.78         8.61 o                         
   5  -5   1        873.02        876.79        22.01 o                         
   6  -5   1        411.15        435.24        10.19 o                         
   7  -5   1        268.40        270.25         9.67 o                         
   8  -5   1         28.68         39.00         9.51 o                         
   9  -5   1        502.54        549.63        14.51 o                         
  10  -5   1        514.80        482.55        22.64 o                         
 -10  -4   1       1104.50       1128.91        29.44 o                         
  -9  -4   1         28.66         32.84        15.83 o                         
  -8  -4   1        172.32        181.47        14.33 o                         
  -7  -4   1          5.44         10.00        12.47 o                         
  -6  -4   1      12497.19      12879.03       357.40 o                         
  -5  -4   1        900.91        939.39        20.29 o                         
  -4  -4   1       4195.94       4534.07       154.70 o                         
  -3  -4   1         53.56         39.79        13.64 o                         
  -2  -4   1       9038.90       9598.87       241.97 o                         
  -1  -4   1       2222.32       2533.00        85.89 o                         
   0  -4   1       1606.56       1502.91        32.26 o                         
   1  -4   1       4364.98       4393.36       107.80 o                         
   2  -4   1       5036.52       4941.33        97.00 o                         
   3  -4   1        706.78        674.57        19.21 o                         
   4  -4   1        414.64        382.71         9.77 o                         
   5  -4   1        669.21        676.42        10.94 o                         
   6  -4   1       1153.18       1158.99        12.65 o                         
   7  -4   1       1203.02       1265.24        32.22 o                         
   8  -4   1       1395.32       1374.80        21.78 o                         
   9  -4   1        325.92        351.58        11.49 o                         
  10  -4   1        184.62        174.25        12.78 o                         
 -10  -3   1         30.94         46.04        23.10 o                         
  -9  -3   1        421.89        438.93        20.50 o                         
  -8  -3   1        163.61        183.69        13.85 o                         
  -7  -3   1        834.42        817.42        15.30 o                         
  -6  -3   1        918.51        893.71        35.89 o                         
  -5  -3   1      23230.33      22063.84        89.17 o                         
  -4  -3   1       1989.98       2051.51        78.85 o                         
  -3  -3   1          5.00         20.40        12.83 o                         
  -2  -3   1       6451.38       7307.89       202.31 o                         
  -1  -3   1        581.81        625.24        19.32 o                         
   1  -3   1       1688.98       1803.90        25.79 o                         
   2  -3   1        795.84        730.37        13.13 o                         
   3  -3   1      16369.40      16002.48       262.62 o                         
   4  -3   1       3298.50       3136.31        31.16 o                         
   5  -3   1          2.72         11.87         9.82 o                         
   6  -3   1       1047.55       1087.27        25.42 o                         
   7  -3   1       1616.72       1634.46        28.81 o                         
   8  -3   1       3789.03       3952.31       115.79 o                         
   9  -3   1          0.53         14.06        10.76 o                         
  10  -3   1        130.70        165.10        12.98 o                         
 -10  -2   1        165.04        166.13        19.38 o                         
  -9  -2   1         62.65         61.10        14.01 o                         
  -8  -2   1        329.49        343.51        12.56 o                         
  -7  -2   1       1655.68       1661.01        35.30 o                         
  -6  -2   1        140.16        126.87        11.33 o                         
  -5  -2   1       5500.83       5297.09       229.78 o                         
  -4  -2   1        601.65        533.79        16.97 o                         
  -3  -2   1        291.61        300.45        14.98 o                         
  -2  -2   1        889.77        959.60        30.92 o                         
  -1  -2   1       5291.35       5638.50        40.31 o                         
   0  -2   1       3278.14       3450.32        68.82 o                         
   1  -2   1      18564.89      19060.28       210.19 o                         
   2  -2   1       9413.21       9865.07       111.51 o                         
   3  -2   1      14320.15      14294.95       108.53 o                         
   4  -2   1        218.76        212.54        10.68 o                         
   5  -2   1       1191.00       1147.82        13.83 o                         
   6  -2   1        149.25        140.95        10.04 o                         
   7  -2   1       1911.65       1896.76        44.71 o                         
   8  -2   1        299.42        318.78        10.81 o                         
   9  -2   1        761.75        786.69        21.87 o                         
  10  -2   1        108.66        117.88        18.06 o                         
 -10  -1   1        514.75        521.86        17.70 o                         
  -9  -1   1          0.61          1.99        13.71 o                         
  -8  -1   1       1491.37       1514.47        59.57 o                         
  -7  -1   1       1256.80       1223.63        18.50 o                         
  -6  -1   1       7493.56       7239.52       201.74 o                         
  -5  -1   1        108.11        103.25        11.16 o                         
  -4  -1   1        910.75        891.45        38.02 o                         
  -3  -1   1        572.13        565.83        16.13 o                         
  -2  -1   1       1720.54       1699.63        75.71 o                         
  -1  -1   1       8656.20      10473.17       178.03 o                         
   0  -1   1       3126.16       3865.17        49.73 o                         
   1  -1   1      19636.77      21097.84       288.46 o                         
   2  -1   1      15340.83      15362.49       124.35 o                         
   3  -1   1         70.69         63.42        12.01 o                         
   4  -1   1       6380.17       6567.96        34.12 o                         
   5  -1   1          7.28         14.46        10.56 o                         
   6  -1   1       5871.96       5900.94        69.80 o                         
   7  -1   1       2734.06       2693.48        69.79 o                         
   8  -1   1        599.29        624.07        22.83 o                         
   9  -1   1        242.69        257.42        15.42 o                         
  10  -1   1        439.75        433.10        20.85 o                         
  11  -1   1        123.67         97.40        18.91 o                         
 -10   0   1        321.27        326.77        16.85 o                         
  -9   0   1       1988.18       1959.57        28.17 o                         
  -8   0   1        459.91        452.38        14.15 o                         
  -7   0   1       3046.08       3023.04        33.04 o                         
  -6   0   1       1497.87       1510.87        19.25 o                         
  -5   0   1       3629.13       3483.41        99.47 o                         
  -4   0   1        122.92        104.62        12.18 o                         
  -3   0   1         27.39         40.82        14.19 o                         
  -2   0   1        414.44        490.07        20.18 o                         
  -1   0   1       1440.42       1889.79        30.90 o                         
   0   0   1      12160.00      14380.00       171.87 o                         
   1   0   1      20240.12      22819.02       229.32 o                         
   2   0   1        916.69       1050.49        20.33 o                         
   3   0   1        541.90        549.27        14.70 o                         
   4   0   1       7359.50       7143.86        62.61 o                         
   5   0   1       1426.53       1374.45        34.71 o                         
   6   0   1        181.73        176.08        11.46 o                         
   7   0   1        306.80        303.50        11.61 o                         
   8   0   1        404.55        434.64        13.54 o                         
   9   0   1        544.02        585.25        22.68 o                         
  10   0   1        513.29        537.58        21.77 o                         
  11   0   1        237.70        200.16        20.80 o                         
 -10   1   1         70.57         75.48        14.20 o                         
  -9   1   1         32.36         22.88        12.95 o                         
  -8   1   1       2264.26       2250.88        91.86 o                         
  -7   1   1       2902.88       2885.72        87.39 o                         
  -6   1   1        741.14        696.68        23.40 o                         
  -5   1   1       3465.47       3243.05        21.92 o                         
  -4   1   1       6711.03       6350.44        44.33 o                         
  -3   1   1       5788.95       5372.44        99.98 o                         
  -2   1   1       2128.36       2187.27        27.23 o                         
  -1   1   1       6760.36       7647.91       315.10 o                         
   2   1   1        117.40        135.13        20.44 o                         
   3   1   1        575.73        587.02        16.72 o                         
   4   1   1       1849.80       1652.67        17.81 o                         
   5   1   1       7763.20       7323.73        43.66 o                         
   6   1   1         90.27         94.63        11.94 o                         
   7   1   1        739.65        770.61        15.55 o                         
   8   1   1        493.68        496.68        12.69 o                         
   9   1   1       2897.29       3090.89       182.19 o                         
  10   1   1         23.11         20.82        18.41 o                         
  11   1   1        343.54        303.17        21.35 o                         
 -10   2   1        323.92        297.94        13.52 o                         
  -9   2   1         18.51          6.84        11.89 o                         
  -8   2   1       1320.26       1340.05        26.90 o                         
  -7   2   1       1192.17       1168.66        14.63 o                         
  -6   2   1        386.76        395.76        13.29 o                         
  -5   2   1       6683.37       6591.48       126.21 o                         
  -4   2   1        710.84        725.36        16.07 o                         
  -3   2   1        959.74        916.60        22.12 o                         
  -2   2   1      16431.20      16752.69       106.27 o                         
  -1   2   1       4508.21       5066.61       172.48 o                         
   0   2   1       1267.33       1749.54        45.93 o                         
   2   2   1      10776.69      10652.76        91.47 o                         
   3   2   1       3091.98       2655.39       250.25 o                         
   4   2   1       3425.11       3354.29       142.60 o                         
   5   2   1       1370.16       1321.36        17.36 o                         
   6   2   1       9842.57       9564.74       102.68 o                         
   7   2   1          0.66         12.98        15.67 o                         
   8   2   1        539.14        551.28        37.11 o                         
   9   2   1         52.05         82.84        13.46 o                         
  10   2   1       2231.93       2370.19        80.02 o                         
  11   2   1         55.86         51.58        20.24 o                         
 -10   3   1         57.30         68.09        12.83 o                         
  -9   3   1        582.63        633.77        13.69 o                         
  -8   3   1        516.70        558.28        32.77 o                         
  -7   3   1       1818.70       1815.58        23.73 o                         
  -6   3   1       2899.43       2885.30        95.70 o                         
  -5   3   1       1423.78       1306.48        32.05 o                         
  -4   3   1         13.79         31.47         9.74 o                         
  -3   3   1        175.13        186.97        10.62 o                         
  -2   3   1       1091.49       1164.19        32.15 o                         
  -1   3   1      18938.46      19998.87       736.47 o                         
   0   3   1       3318.15       3768.62       114.31 o                         
   1   3   1       5129.20       6028.09        55.86 o                         
   3   3   1      16708.92      16079.54        92.81 o                         
   4   3   1        849.43        842.58        68.20 o                         
   5   3   1        612.05        610.13        44.43 o                         
   6   3   1          2.59          7.38        11.71 o                         
   7   3   1       3018.32       3181.10       155.67 o                         
   8   3   1        728.51        791.91        40.50 o                         
   9   3   1         38.04         53.05        14.21 o                         
  10   3   1        114.61        120.50        15.07 o                         
 -10   4   1        155.21        129.42        13.07 o                         
  -9   4   1        250.12        264.43        12.64 o                         
  -8   4   1       1768.47       1849.69       112.02 o                         
  -7   4   1        528.13        557.12        21.78 o                         
  -6   4   1       5719.35       5626.53       161.79 o                         
  -5   4   1          2.15          8.59         9.07 o                         
  -4   4   1       1941.69       1935.45        47.91 o                         
  -3   4   1       1222.79       1243.85        34.95 o                         
  -2   4   1       9605.05       9709.86       208.73 o                         
  -1   4   1       4362.97       5127.78       133.13 o                         
   0   4   1       2932.27       3254.53        96.65 o                         
   1   4   1       6401.18       7505.57        51.16 o                         
   2   4   1       7056.37       7993.55        51.41 o                         
   3   4   1       1638.09       1665.58       154.60 o                         
   4   4   1       3170.68       2927.23       253.21 o                         
   5   4   1        308.33        313.40        29.34 o                         
   6   4   1        226.96        209.60        24.94 o                         
   7   4   1       1522.50       1575.13        71.50 o                         
   8   4   1         46.20         69.35        11.71 o                         
   9   4   1        391.27        416.56        17.27 o                         
  10   4   1        218.71        201.31        16.72 o                         
 -10   5   1        469.89        421.59        14.41 o                         
  -9   5   1        620.11        617.81        32.02 o                         
  -8   5   1        129.84        138.14        11.55 o                         
  -7   5   1       4665.66       4839.99       157.69 o                         
  -6   5   1        930.54        952.13        29.70 o                         
  -5   5   1        284.26        300.90        12.97 o                         
  -4   5   1        760.47        784.01        25.15 o                         
  -3   5   1       8191.21       8248.88       210.44 o                         
  -2   5   1       5862.01       6000.92       151.89 o                         
  -1   5   1        289.79        336.86        10.82 o                         
   0   5   1        278.72        288.23        12.76 o                         
   1   5   1       7582.81       8254.29       222.25 o                         
   2   5   1      13030.99      14027.06        59.56 o                         
   3   5   1         53.20         83.04        15.53 o                         
   4   5   1       4169.47       4318.42       340.48 o                         
   5   5   1       4279.44       4389.70       271.20 o                         
   6   5   1        244.93        234.73        17.44 o                         
   7   5   1         67.00         87.60        11.86 o                         
   8   5   1        902.13        952.96        35.79 o                         
   9   5   1        777.08        847.54        35.35 o                         
  10   5   1        505.77        493.61        19.08 o                         
  -9   6   1       1411.75       1440.76        55.65 o                         
  -8   6   1       1819.88       1880.04        61.59 o                         
  -7   6   1        225.90        243.22        11.55 o                         
  -6   6   1        920.55        975.46        26.30 o                         
  -5   6   1        176.68        185.94         9.61 o                         
  -4   6   1         55.41         58.01         9.40 o                         
  -3   6   1         66.21         67.95         8.71 o                         
  -2   6   1       2883.80       2992.75        71.81 o                         
  -1   6   1       2291.87       2262.93        55.32 o                         
   0   6   1       1902.17       2075.89        71.72 o                         
   1   6   1       5478.14       5683.34       176.64 o                         
   2   6   1       4347.56       4537.90        34.56 o                         
   3   6   1       7428.40       8208.47        43.87 o                         
   4   6   1        219.60        237.75        18.45 o                         
   5   6   1       2330.52       2426.20       194.69 o                         
   6   6   1        843.67        888.41        40.72 o                         
   7   6   1        332.00        318.50        26.21 o                         
   8   6   1        245.99        252.68        13.74 o                         
   9   6   1        994.54       1085.32        48.59 o                         
  10   6   1        402.11        369.04        16.62 o                         
  -9   7   1          1.41         17.42        11.85 o                         
  -8   7   1       1422.96       1426.16        27.00 o                         
  -7   7   1        768.63        827.00        38.13 o                         
  -6   7   1        530.04        513.59        17.40 o                         
  -5   7   1        714.40        732.20        19.00 o                         
  -4   7   1       3860.20       3878.60       125.16 o                         
  -3   7   1         56.18         83.54         8.89 o                         
  -2   7   1       3129.85       3166.65        87.48 o                         
  -1   7   1       2103.62       2146.16        51.89 o                         
   0   7   1      11585.06      11904.56       436.56 o                         
   1   7   1        481.37        460.74        13.13 o                         
   2   7   1        914.43        935.42        35.77 o                         
   3   7   1       5112.82       5685.27        36.17 o                         
   4   7   1       2005.17       2047.37       136.07 o                         
   5   7   1        583.58        582.90        19.35 o                         
   6   7   1        144.17        140.31        14.73 o                         
   7   7   1        166.48        159.51        13.25 o                         
   8   7   1       1940.35       1978.54       114.09 o                         
   9   7   1       1152.45       1200.56        43.33 o                         
  10   7   1        766.40        661.83        60.07 o                         
  -9   8   1        689.26        665.12        31.95 o                         
  -8   8   1        159.73        156.22        11.39 o                         
  -7   8   1        210.55        242.58         9.88 o                         
  -6   8   1       1854.30       1971.82        78.44 o                         
  -5   8   1       3518.45       3549.20       102.22 o                         
  -4   8   1        789.20        868.32        29.93 o                         
  -3   8   1       1109.78       1139.73        22.72 o                         
  -2   8   1        137.78        142.23         8.68 o                         
  -1   8   1       7529.22       7657.53       308.31 o                         
   0   8   1       4840.83       5070.71       219.40 o                         
   1   8   1        216.79        239.37        11.18 o                         
   2   8   1         77.37         86.64        14.76 o                         
   3   8   1       3356.75       3469.30       122.67 o                         
   4   8   1         51.90         75.76        16.79 o                         
   5   8   1        189.14        221.57        18.38 o                         
   6   8   1        151.46        192.61        24.27 o                         
   7   8   1       1017.90       1121.55        42.82 o                         
   8   8   1        322.99        349.44        25.40 o                         
   9   8   1        883.68        862.18        16.80 o                         
  -8   9   1        609.86        605.16        45.00 o                         
  -7   9   1         57.44         67.06         9.44 o                         
  -6   9   1       1770.44       1904.23        89.93 o                         
  -5   9   1          4.27         10.01         7.89 o                         
  -4   9   1        399.72        447.85        18.91 o                         
  -3   9   1       1862.19       1864.61        54.66 o                         
  -2   9   1        249.46        278.53         8.94 o                         
  -1   9   1        307.75        328.91        13.28 o                         
   0   9   1        410.55        435.01        18.06 o                         
   1   9   1        791.38        831.51        42.73 o                         
   2   9   1       3011.73       3041.23        46.72 o                         
   3   9   1        465.56        502.59        24.11 o                         
   4   9   1       4056.93       4262.26        30.81 o                         
   5   9   1        908.49        983.44        24.49 o                         
   6   9   1         16.33        -14.40        16.99 o                         
   7   9   1       1191.19       1282.08        24.02 o                         
   8   9   1        245.18        221.83        32.66 o                         
   9   9   1        331.17        279.99        36.39 o                         
  -8  10   1         18.33         26.51        10.94 o                         
  -7  10   1        696.52        707.72        36.76 o                         
  -6  10   1        782.40        846.53        29.74 o                         
  -5  10   1        316.75        341.30        14.67 o                         
  -4  10   1        140.95        159.72        11.42 o                         
  -3  10   1        105.01        113.58         8.35 o                         
  -2  10   1        895.70        973.12        43.21 o                         
  -1  10   1        317.77        324.08        12.81 o                         
   0  10   1        110.62        123.27        10.67 o                         
   1  10   1       3128.10       3188.29       135.57 o                         
   2  10   1       3446.98       3586.96       207.12 o                         
   3  10   1        526.39        612.09        50.16 o                         
   4  10   1        311.98        335.37        17.68 o                         
   5  10   1        115.23        136.15        17.74 o                         
   6  10   1       1100.04       1170.17        23.38 o                         
   7  10   1        394.50        411.55        20.41 o                         
   8  10   1        941.43        919.94       156.56 o                         
  -7  11   1        598.64        601.79        22.89 o                         
  -6  11   1          0.37         10.18         9.40 o                         
  -5  11   1        377.13        391.58        20.52 o                         
  -4  11   1       1529.83       1607.35        65.73 o                         
  -3  11   1        105.17        104.08         9.51 o                         
  -2  11   1          7.74         17.10         9.60 o                         
  -1  11   1        331.89        356.81        23.51 o                         
   0  11   1       1615.33       1673.60        98.73 o                         
   1  11   1       3429.56       3401.12       117.37 o                         
   2  11   1         92.13        109.03        14.58 o                         
   3  11   1        908.24        992.25        20.38 o                         
   4  11   1         40.37         75.68        16.79 o                         
   5  11   1        373.69        414.44        18.96 o                         
   6  11   1        339.22        370.23        19.80 o                         
   7  11   1        144.14        187.45        19.66 o                         
   8  11   1         54.87         50.54        14.04 o                         
  -6  12   1         40.12         34.93        10.21 o                         
  -5  12   1        181.32        191.02        12.71 o                         
  -4  12   1       2322.60       2399.55       172.07 o                         
  -3  12   1          4.34         14.37        10.31 o                         
  -2  12   1        204.89        194.64        10.17 o                         
  -1  12   1          2.32         11.38         9.83 o                         
   0  12   1       3875.51       4030.20       121.38 o                         
   1  12   1        217.75        240.80        18.74 o                         
   2  12   1       1309.76       1376.87        57.54 o                         
   3  12   1          3.88          9.84        16.35 o                         
   4  12   1        508.24        492.15        19.32 o                         
   5  12   1         62.05         70.40        17.18 o                         
   6  12   1        134.42        152.70        18.52 o                         
   7  12   1         48.46         50.85        23.02 o                         
  -6  13   1         46.37         44.71        13.74 o                         
  -5  13   1         37.95         37.38        15.67 o                         
  -4  13   1         23.55         34.97        10.55 o                         
  -3  13   1       1444.21       1473.57        65.67 o                         
  -2  13   1        154.01        190.73        23.63 o                         
  -1  13   1        962.37        923.98        19.85 o                         
   0  13   1       1063.27       1017.97        18.95 o                         
   1  13   1       1847.29       1917.74        31.15 o                         
   2  13   1        439.27        402.87        16.70 o                         
   3  13   1          3.69         23.24        16.35 o                         
   4  13   1          3.95         16.27        17.32 o                         
   5  13   1         81.10         93.78        18.49 o                         
   6  13   1        202.21        210.08        19.88 o                         
  -4  14   1          9.29         13.36        12.69 o                         
  -3  14   1         43.05         35.26        12.61 o                         
  -2  14   1        793.19        761.40        43.97 o                         
  -1  14   1        893.21        924.36        15.53 o                         
   0  14   1         20.13         10.32        19.31 o                         
   1  14   1         58.80         59.23        14.04 o                         
   2  14   1       2022.12       1984.56        25.08 o                         
   3  14   1        220.69        190.09        17.07 o                         
   4  14   1          2.77          4.56        18.27 o                         
   5  14   1        102.71         73.23        19.24 o                         
  -3  15   1          2.14         26.47        13.24 o                         
  -2  15   1        710.19        657.91        15.85 o                         
  -1  15   1         11.00         28.50        14.00 o                         
   0  15   1        169.30        157.27        15.48 o                         
   1  15   1         25.97         35.63        15.14 o                         
   2  15   1        583.96        552.32        20.13 o                         
   3  15   1        395.83        395.42        20.94 o                         
  -3 -14   2        663.39        607.23        21.63 o                         
  -2 -14   2         40.22         30.56        18.43 o                         
  -1 -14   2        114.71         98.99        12.72 o                         
   0 -14   2        186.51        145.94        14.83 o                         
   1 -14   2        169.04        148.91        26.66 o                         
   2 -14   2        110.50        124.54        12.73 o                         
   3 -14   2        220.88        196.83        13.39 o                         
  -4 -13   2        819.90        693.87        22.16 o                         
  -3 -13   2        108.04        120.61        18.18 o                         
  -2 -13   2        954.97        988.79        43.72 o                         
  -1 -13   2          0.07          5.78        15.19 o                         
   0 -13   2        172.99        202.44        12.51 o                         
   1 -13   2        475.02        493.27        57.19 o                         
   2 -13   2        351.09        345.79        14.67 o                         
   3 -13   2        151.88        171.76         9.94 o                         
   4 -13   2        259.44        246.09        17.83 o                         
   5 -13   2        542.16        507.18        23.88 o                         
  -6 -12   2        828.24        751.95        22.99 o                         
  -5 -12   2          2.47         -1.36        18.21 o                         
  -4 -12   2        326.08        329.72        18.63 o                         
  -3 -12   2       1006.45        976.91        20.52 o                         
  -2 -12   2        505.48        523.68        13.02 o                         
  -1 -12   2        304.21        321.54        31.43 o                         
   0 -12   2         12.75         20.95        11.39 o                         
   1 -12   2         29.48         47.29        11.84 o                         
   2 -12   2       1797.91       1851.67        90.63 o                         
   3 -12   2        296.33        299.31        16.12 o                         
   4 -12   2       1046.17       1021.53        22.61 o                         
   5 -12   2          0.06          0.36         8.87 o                         
   6 -12   2        609.57        533.84        21.90 o                         
  -6 -11   2        133.87        136.21        24.55 o                         
  -5 -11   2        919.64        885.99        24.91 o                         
  -4 -11   2        112.60        136.29        17.77 o                         
  -3 -11   2         45.01         76.62        11.66 o                         
  -2 -11   2        482.54        540.61        69.87 o                         
  -1 -11   2       1298.02       1350.22       102.03 o                         
   0 -11   2        361.86        369.26        12.70 o                         
   1 -11   2        106.41        104.61        10.42 o                         
   2 -11   2         78.74         78.27         8.53 o                         
   3 -11   2       5211.09       5330.74       219.17 o                         
   4 -11   2        197.55        217.92        11.40 o                         
   5 -11   2         51.25         63.71         8.88 o                         
   6 -11   2        117.66        132.80         9.30 o                         
   7 -11   2       1021.41        951.19        17.01 o                         
  -7 -10   2        103.67        122.36        19.68 o                         
  -6 -10   2        373.74        384.27        20.35 o                         
  -5 -10   2        133.50        143.72        18.57 o                         
  -4 -10   2       1553.74       1512.15        22.49 o                         
  -3 -10   2        429.58        452.84        28.57 o                         
  -2 -10   2       1867.04       1967.09       140.32 o                         
  -1 -10   2          6.41         -3.82        11.66 o                         
   0 -10   2       1940.47       2069.03       196.01 o                         
   1 -10   2       2158.02       2236.70        60.02 o                         
   2 -10   2        622.03        639.85        19.92 o                         
   3 -10   2        433.20        453.85        18.40 o                         
   4 -10   2        722.43        790.45        27.30 o                         
   5 -10   2          0.24          7.72         8.21 o                         
   6 -10   2         49.00         52.89         8.81 o                         
   7 -10   2         19.96         27.24         9.32 o                         
  -8  -9   2         11.05         -7.28        19.77 o                         
  -7  -9   2          0.47         13.96        18.07 o                         
  -6  -9   2        108.97         70.82        18.13 o                         
  -5  -9   2       3598.27       3421.59        30.33 o                         
  -4  -9   2         17.05         27.08        17.52 o                         
  -3  -9   2       2762.01       2972.87       194.10 o                         
  -2  -9   2          4.32         15.74        11.71 o                         
  -1  -9   2        752.42        749.24        33.29 o                         
   0  -9   2        616.72        601.71        11.87 o                         
   1  -9   2        177.19        177.98        10.03 o                         
   2  -9   2       2474.91       2603.85        92.26 o                         
   3  -9   2        237.84        240.95        11.14 o                         
   4  -9   2        352.97        358.87         9.06 o                         
   5  -9   2       1309.84       1381.09        64.15 o                         
   6  -9   2        892.35        886.51        25.11 o                         
   7  -9   2         12.36         23.39         9.08 o                         
   8  -9   2        331.93        334.29        22.90 o                         
  -8  -8   2        464.98        433.65        26.30 o                         
  -7  -8   2          0.59          1.81        17.82 o                         
  -6  -8   2        399.29        384.38        19.63 o                         
  -5  -8   2       1906.00       1925.42        28.64 o                         
  -4  -8   2       3573.72       3546.01        29.61 o                         
  -3  -8   2        621.16        665.17        41.90 o                         
  -2  -8   2         16.27         37.14        20.03 o                         
  -1  -8   2        414.88        439.27        22.37 o                         
   0  -8   2        313.65        286.88         9.83 o                         
   1  -8   2       1674.68       1610.66        36.20 o                         
   2  -8   2        103.09         99.34         8.76 o                         
   3  -8   2         15.23         17.94         8.37 o                         
   4  -8   2       3434.44       3347.70       113.15 o                         
   5  -8   2       2172.58       2225.23        88.02 o                         
   6  -8   2        201.33        204.56         9.03 o                         
   7  -8   2        107.97        125.62         8.64 o                         
   8  -8   2          9.25         14.90         9.04 o                         
   9  -8   2        855.55        833.83        13.91 o                         
  -9  -7   2        233.04        208.38        19.59 o                         
  -8  -7   2        738.17        728.16        58.90 o                         
  -7  -7   2        157.49        180.75        21.88 o                         
  -6  -7   2       1447.45       1531.70        25.02 o                         
  -5  -7   2        331.38        354.24        23.08 o                         
  -4  -7   2       7194.72       7189.66        40.06 o                         
  -3  -7   2        297.82        340.92        18.48 o                         
  -2  -7   2          3.19         16.03        11.41 o                         
  -1  -7   2        149.36        167.17        12.21 o                         
   0  -7   2       5745.11       5872.68       149.68 o                         
   1  -7   2          1.70         11.70         9.06 o                         
   2  -7   2       2074.73       1983.50        65.29 o                         
   3  -7   2       3599.61       3630.35        81.60 o                         
   4  -7   2       3533.71       3556.65        91.02 o                         
   5  -7   2          8.57          8.50         9.72 o                         
   6  -7   2        976.70       1013.54        35.43 o                         
   7  -7   2         89.02         97.02         9.03 o                         
   8  -7   2        626.83        643.18        16.73 o                         
   9  -7   2        218.42        214.36        13.21 o                         
  -9  -6   2         81.61         83.35        20.47 o                         
  -8  -6   2         19.24         23.37        16.15 o                         
  -7  -6   2       2296.21       2457.28        33.92 o                         
  -6  -6   2         28.98         28.05        21.35 o                         
  -5  -6   2       2142.69       2159.92        30.17 o                         
  -4  -6   2        320.93        318.52        19.57 o                         
  -3  -6   2       2635.10       2791.91       146.64 o                         
  -2  -6   2        612.26        612.73        37.76 o                         
  -1  -6   2          3.60         16.03        10.99 o                         
   0  -6   2        629.64        644.90        13.28 o                         
   1  -6   2       7564.77       7379.20       170.73 o                         
   2  -6   2       1089.19       1173.48        38.57 o                         
   3  -6   2       6502.21       6390.99       126.55 o                         
   4  -6   2        262.44        266.92         9.39 o                         
   5  -6   2       2793.54       2744.63       103.92 o                         
   6  -6   2       1037.36       1007.29        31.65 o                         
   7  -6   2        962.95        993.54        33.73 o                         
   8  -6   2        144.99        148.93         9.95 o                         
   9  -6   2        150.15        151.74        10.24 o                         
  -9  -5   2        197.83        214.30        22.79 o                         
  -8  -5   2        336.12        328.83        21.39 o                         
  -7  -5   2       1138.52       1197.36        29.22 o                         
  -6  -5   2       1129.33       1071.52        24.11 o                         
  -5  -5   2        502.85        508.28        21.21 o                         
  -4  -5   2       1965.72       1970.33        27.16 o                         
  -3  -5   2        439.72        449.84        14.54 o                         
  -2  -5   2       6223.14       6238.54       229.91 o                         
  -1  -5   2        364.37        368.54        12.47 o                         
   0  -5   2       1829.96       1811.63        32.59 o                         
   1  -5   2       3967.42       4088.72        89.44 o                         
   2  -5   2      10931.37      10317.61       186.63 o                         
   3  -5   2       7411.34       7238.19       145.21 o                         
   4  -5   2        165.05        196.80         9.21 o                         
   5  -5   2         71.76         78.99         8.87 o                         
   6  -5   2       3172.58       3212.53        97.35 o                         
   7  -5   2       1389.90       1422.90        44.62 o                         
   8  -5   2          4.05         17.11         8.22 o                         
   9  -5   2         12.16         38.01        12.66 o                         
  10  -5   2        252.37        232.75        11.71 o                         
  -9  -4   2         31.92         39.38        25.95 o                         
  -8  -4   2         43.71         41.29        20.26 o                         
  -7  -4   2        630.11        639.36        70.57 o                         
  -6  -4   2       4751.01       4741.59        44.54 o                         
  -5  -4   2       1285.24       1270.22        43.39 o                         
  -4  -4   2       1370.68       1475.17        26.02 o                         
  -3  -4   2       4693.86       4811.06       278.36 o                         
  -2  -4   2       8878.52       8997.77       331.67 o                         
  -1  -4   2       1563.92       1692.62        45.13 o                         
   0  -4   2        211.63        212.84        12.26 o                         
   1  -4   2       6034.13       6058.48        92.24 o                         
   2  -4   2      18590.15      17647.54       284.59 o                         
   3  -4   2         53.04         83.45         9.05 o                         
   4  -4   2        320.74        317.44         9.70 o                         
   5  -4   2        541.72        516.86        16.15 o                         
   6  -4   2       3201.96       3153.16        47.45 o                         
   7  -4   2         73.81         75.13         9.29 o                         
   8  -4   2        445.37        437.56        18.20 o                         
   9  -4   2        115.38        143.11         9.79 o                         
  10  -4   2        886.93        901.14        29.91 o                         
  -9  -3   2        644.03        757.84        22.88 o                         
  -8  -3   2          1.90         11.52        11.99 o                         
  -7  -3   2        175.40        184.38        11.22 o                         
  -6  -3   2       2356.43       2327.38        78.01 o                         
  -5  -3   2       5509.71       5423.37       116.27 o                         
  -4  -3   2       6417.05       6450.90       178.01 o                         
  -3  -3   2        191.81        216.24        12.72 o                         
  -2  -3   2          2.63         16.97        13.34 o                         
  -1  -3   2      16191.19      16481.96       242.66 o                         
   0  -3   2       2392.99       2647.88        42.04 o                         
   1  -3   2         18.26         60.84        12.07 o                         
   2  -3   2       1479.74       1460.16        21.78 o                         
   3  -3   2       2420.06       2202.35        38.14 o                         
   4  -3   2       1038.83       1033.22        14.65 o                         
   5  -3   2       1504.17       1387.11        25.03 o                         
   6  -3   2        374.81        375.75        10.26 o                         
   7  -3   2       3716.15       3769.78        79.76 o                         
   8  -3   2        181.88        195.05        10.44 o                         
   9  -3   2       1004.48       1078.84        24.85 o                         
  10  -3   2        258.67        268.04        13.08 o                         
 -10  -2   2         11.86         12.87        18.99 o                         
  -9  -2   2         45.00         52.46        14.33 o                         
  -8  -2   2        647.57        664.48        15.67 o                         
  -7  -2   2        851.77        832.43        17.65 o                         
  -6  -2   2       1267.67       1246.48        36.19 o                         
  -5  -2   2       2710.12       2646.91        47.38 o                         
  -4  -2   2      13988.53      13740.49       257.68 o                         
  -3  -2   2         38.96         40.69        13.05 o                         
  -2  -2   2        851.98        890.98        27.27 o                         
  -1  -2   2       1048.88       1213.74        26.69 o                         
   1  -2   2        568.27        700.93        19.14 o                         
   2  -2   2        105.39         95.73        11.79 o                         
   3  -2   2        762.31        677.11        12.10 o                         
   4  -2   2      17664.58      16857.01       168.87 o                         
   5  -2   2        618.56        550.89        11.40 o                         
   6  -2   2        166.04        156.06         9.88 o                         
   7  -2   2        500.84        509.34        11.15 o                         
   8  -2   2        909.98        954.05        12.05 o                         
   9  -2   2       1355.36       1450.55        55.63 o                         
  10  -2   2          0.54          1.42        15.55 o                         
 -10  -1   2         44.17         54.27        13.50 o                         
  -9  -1   2        145.94        141.16        14.17 o                         
  -8  -1   2        110.24        117.38        13.29 o                         
  -7  -1   2       3946.19       3935.27       173.13 o                         
  -6  -1   2         28.67         32.86        12.24 o                         
  -5  -1   2       2496.15       2327.15        55.61 o                         
  -4  -1   2        693.12        690.26        17.91 o                         
  -3  -1   2       1931.22       1840.96        49.58 o                         
  -2  -1   2         20.30         98.27        15.89 o                         
  -1  -1   2      12751.32      14184.27       233.15 o                         
   0  -1   2        684.12        706.98        24.95 o                         
   1  -1   2      12553.75      12887.54        68.73 o                         
   2  -1   2        150.09        139.26        13.99 o                         
   3  -1   2       4227.66       4182.38        21.68 o                         
   4  -1   2       9620.45       9431.18        74.84 o                         
   5  -1   2       3827.18       3710.62        31.07 o                         
   6  -1   2        226.90        240.98        10.25 o                         
   7  -1   2        549.15        574.20        11.34 o                         
   8  -1   2        412.52        429.34        10.55 o                         
   9  -1   2          1.65         -4.81        11.45 o                         
  10  -1   2        490.21        475.82        39.26 o                         
  11  -1   2        205.76        195.85        19.88 o                         
 -10   0   2        634.81        641.03        49.11 o                         
  -9   0   2        680.24        697.27        17.02 o                         
  -8   0   2        750.79        777.85        17.60 o                         
  -7   0   2        593.09        592.09        13.35 o                         
  -6   0   2       8440.83       8286.01       321.99 o                         
  -5   0   2        201.42        181.03        11.99 o                         
  -4   0   2        365.30        425.54        19.60 o                         
  -3   0   2         49.80         65.51        13.76 o                         
  -2   0   2       5165.80       5259.15       161.94 o                         
  -1   0   2       7363.30       7371.05       158.19 o                         
   0   0   2       3406.42       3837.59        43.33 o                         
   1   0   2        269.71        356.30        25.41 o                         
   2   0   2       1627.40       1626.68        23.99 o                         
   3   0   2       6476.87       6148.31        51.88 o                         
   4   0   2         35.59         95.32        11.28 o                         
   5   0   2       3213.17       3076.79        18.04 o                         
   6   0   2       6467.04       6349.27        76.77 o                         
   7   0   2       1604.32       1635.43        24.74 o                         
   8   0   2          1.79          7.21        10.79 o                         
   9   0   2        890.78       1036.87        18.92 o                         
  10   0   2        185.79        162.91        16.95 o                         
  11   0   2        745.99        642.23        22.02 o                         
 -10   1   2         40.75         52.54        18.52 o                         
  -9   1   2       1083.80       1127.30        32.61 o                         
  -8   1   2       2845.86       2937.17       106.61 o                         
  -7   1   2        516.99        511.04        24.09 o                         
  -6   1   2       1111.78       1127.78        15.77 o                         
  -5   1   2       4169.78       4129.13        61.47 o                         
  -4   1   2       1273.48       1355.00        16.65 o                         
  -3   1   2          3.30         20.19        13.53 o                         
  -2   1   2       1956.02       1907.82        24.54 o                         
  -1   1   2       1866.85       1969.05       122.81 o                         
   0   1   2       1360.39       1685.58        56.61 o                         
   1   1   2        167.25        227.69        28.63 o                         
   2   1   2      18659.46      18940.24        77.71 o                         
   3   1   2       2612.16       2627.67        24.43 o                         
   4   1   2       4090.62       3923.39        38.05 o                         
   5   1   2          3.74         16.70        12.94 o                         
   6   1   2       1668.36       1603.55        27.23 o                         
   7   1   2        478.40        488.27        15.69 o                         
   8   1   2        150.53        160.34        14.04 o                         
   9   1   2        251.16        273.81        24.58 o                         
  10   1   2       1907.09       2089.50        83.17 o                         
  11   1   2          2.96         -2.61        23.10 o                         
 -10   2   2          1.80        -13.93        15.67 o                         
  -9   2   2         84.53         72.73        13.09 o                         
  -8   2   2        325.65        340.59        13.82 o                         
  -7   2   2       3323.49       3304.34       116.37 o                         
  -6   2   2          2.34         -5.68        10.91 o                         
  -5   2   2        140.02        144.51        15.78 o                         
  -4   2   2       8702.81       8205.07       181.74 o                         
  -3   2   2      19266.34      19149.17       370.47 o                         
  -2   2   2       1621.97       1659.63        57.27 o                         
  -1   2   2      18553.63      20457.52        90.50 o                         
   1   2   2       8243.89       7119.21        70.18 o                         
   2   2   2       4770.97       4316.28        54.49 o                         
   3   2   2         18.20         44.90        18.46 o                         
   4   2   2       9608.67       9029.38       268.89 o                         
   5   2   2       5452.01       4959.17       136.40 o                         
   6   2   2       1082.54        947.30        19.22 o                         
   7   2   2         92.03         82.80        14.71 o                         
   8   2   2         30.22         34.46        13.46 o                         
   9   2   2       1125.39       1232.34        19.84 o                         
  10   2   2       2494.99       2689.15       128.09 o                         
  11   2   2        225.32        212.31        18.65 o                         
 -10   3   2        354.60        326.62        14.09 o                         
  -9   3   2         80.81         88.18        14.22 o                         
  -8   3   2        862.06        863.94        41.27 o                         
  -7   3   2        129.76        142.81        11.87 o                         
  -6   3   2       2575.84       2535.84        72.41 o                         
  -5   3   2       1160.59       1205.38        17.09 o                         
  -4   3   2       5237.08       4919.72       127.05 o                         
  -3   3   2        837.97        908.05        14.11 o                         
  -2   3   2      10480.91      10423.96       277.70 o                         
  -1   3   2       4673.50       5521.71       265.47 o                         
   3   3   2       4063.08       3331.06        40.04 o                         
   4   3   2      13122.90      11541.45       487.06 o                         
   5   3   2        169.27        118.74        14.85 o                         
   6   3   2       3260.75       3068.78        63.49 o                         
   7   3   2       1425.17       1413.80        20.92 o                         
   8   3   2        508.08        493.56        17.36 o                         
   9   3   2        207.18        216.87        14.94 o                         
  10   3   2        482.54        498.21        15.94 o                         
  11   3   2        580.13        562.08        21.57 o                         
 -10   4   2         26.21         24.76        13.07 o                         
  -9   4   2        936.41        911.14        20.38 o                         
  -8   4   2         49.73         61.57        14.12 o                         
  -7   4   2       2178.73       2212.21       112.55 o                         
  -6   4   2        141.63        126.68        11.28 o                         
  -5   4   2       4559.13       4417.88       153.28 o                         
  -4   4   2       3378.52       3208.87        66.55 o                         
  -3   4   2         32.46         23.49         9.65 o                         
  -2   4   2          1.97         55.55        11.19 o                         
  -1   4   2         13.66         27.16        15.19 o                         
   0   4   2       8644.14      10143.43        60.56 o                         
   4   4   2      15038.74      13382.46       875.30 o                         
   5   4   2       4248.47       3708.06       217.34 o                         
   6   4   2         68.79         83.26        15.38 o                         
   7   4   2         68.42         81.05        11.94 o                         
   8   4   2       3411.29       3604.54       192.23 o                         
   9   4   2          8.40         12.45        12.15 o                         
  10   4   2        137.01        151.24        15.05 o                         
 -10   5   2         98.02         81.28        20.91 o                         
  -9   5   2        309.76        344.12        13.18 o                         
  -8   5   2       1400.47       1422.17        43.28 o                         
  -7   5   2        514.62        523.60        13.52 o                         
  -6   5   2       1535.04       1529.82        32.01 o                         
  -5   5   2       3796.14       3804.77        75.38 o                         
  -4   5   2       1467.19       1520.57        38.61 o                         
  -3   5   2       1104.20       1191.29        39.24 o                         
  -2   5   2       3220.62       3425.33        94.15 o                         
  -1   5   2       1082.31       1094.91        51.84 o                         
   0   5   2         49.70         71.51        14.44 o                         
   1   5   2       2111.50       2330.72        30.39 o                         
   2   5   2       4131.29       4326.09        37.15 o                         
   3   5   2       5400.05       6025.25        43.99 o                         
   4   5   2       1669.10       1816.88       167.32 o                         
   5   5   2       2102.33       1989.72       131.62 o                         
   6   5   2        577.28        557.53        43.55 o                         
   7   5   2        546.54        546.01        22.92 o                         
   8   5   2        906.67       1014.17        45.77 o                         
   9   5   2       1979.19       2218.64        90.21 o                         
  10   5   2         38.26         43.10        12.54 o                         
  -9   6   2         50.47         59.84        12.78 o                         
  -8   6   2        612.23        647.92        25.65 o                         
  -7   6   2       1219.00       1313.24        33.92 o                         
  -6   6   2       1762.58       1722.73        45.27 o                         
  -5   6   2        105.78         98.21         9.19 o                         
  -4   6   2        238.22        260.57         9.87 o                         
  -3   6   2       7243.52       7327.23       185.66 o                         
  -2   6   2       7112.26       7546.22       192.08 o                         
  -1   6   2         42.16         52.57        10.77 o                         
   0   6   2       3339.12       3745.91       151.67 o                         
   1   6   2        490.61        483.73        20.27 o                         
   2   6   2      24526.68      26809.57        75.43 o                         
   3   6   2       1404.41       1617.78        25.05 o                         
   4   6   2        715.14        761.70        89.28 o                         
   5   6   2          4.19          5.43        15.05 o                         
   6   6   2       2105.08       2074.73       147.31 o                         
   7   6   2        408.03        401.07        25.82 o                         
   8   6   2         43.35         39.59        11.56 o                         
   9   6   2         80.15         81.00        13.19 o                         
  10   6   2       1616.02       1660.76       113.56 o                         
  -9   7   2        135.33        131.91        13.12 o                         
  -8   7   2          5.87          2.20        11.04 o                         
  -7   7   2        708.38        727.73        15.72 o                         
  -6   7   2        478.20        531.99        11.27 o                         
  -5   7   2        554.07        564.42        27.58 o                         
  -4   7   2        248.19        229.88         8.77 o                         
  -3   7   2       2936.14       2953.81        86.14 o                         
  -2   7   2        146.52        137.10         9.34 o                         
  -1   7   2       1501.92       1655.23        53.97 o                         
   0   7   2       1927.74       2043.40       111.19 o                         
   1   7   2       1927.03       2019.23        96.34 o                         
   2   7   2       2918.20       3082.19        31.75 o                         
   3   7   2       7370.08       8112.69        42.23 o                         
   4   7   2          0.40          2.81        14.85 o                         
   5   7   2         32.96         53.77        17.22 o                         
   6   7   2        375.88        419.01        34.98 o                         
   7   7   2        474.16        470.96        32.14 o                         
   8   7   2        768.85        747.28        41.08 o                         
   9   7   2         26.93         37.93        13.12 o                         
  10   7   2        182.82        146.45        14.82 o                         
  -9   8   2          2.69        -11.65        12.56 o                         
  -8   8   2        340.78        322.38        12.09 o                         
  -7   8   2         50.54         68.57         9.98 o                         
  -6   8   2       1997.80       2033.68        46.79 o                         
  -5   8   2         89.46        102.53         8.71 o                         
  -4   8   2       4609.29       4797.21       169.04 o                         
  -3   8   2        130.96        127.52         9.33 o                         
  -2   8   2       1711.24       1746.49        83.62 o                         
  -1   8   2         19.67         26.23         9.55 o                         
   0   8   2       2123.19       2066.82        85.55 o                         
   1   8   2       6918.64       6995.02       287.63 o                         
   2   8   2        109.49        103.67        13.81 o                         
   3   8   2         13.03         -2.22        17.60 o                         
   4   8   2       5924.32       6176.14        36.31 o                         
   5   8   2         56.74         61.68        14.72 o                         
   6   8   2         77.44         89.62        16.54 o                         
   7   8   2         90.41        105.39        12.01 o                         
   8   8   2       1379.01       1385.06        71.48 o                         
   9   8   2       1142.33       1122.76        47.91 o                         
  -8   9   2        418.16        408.57        18.35 o                         
  -7   9   2         85.74         86.69        10.65 o                         
  -6   9   2         37.92         39.91         9.41 o                         
  -5   9   2       5829.58       6154.81       252.11 o                         
  -4   9   2       3068.00       3086.91       104.32 o                         
  -3   9   2        114.51        105.07         8.33 o                         
  -2   9   2        264.66        274.42        10.68 o                         
  -1   9   2       1368.85       1376.90        54.02 o                         
   0   9   2       5142.53       4969.36        64.81 o                         
   1   9   2        400.76        411.50        13.68 o                         
   2   9   2        610.91        619.76        42.21 o                         
   3   9   2       4222.42       4523.19       144.54 o                         
   4   9   2       2000.81       2186.25        24.16 o                         
   5   9   2       1191.16       1276.52        88.82 o                         
   6   9   2        547.86        565.34        24.51 o                         
   7   9   2          4.56          9.20        11.84 o                         
   8   9   2       1631.43       1634.86       144.52 o                         
   9   9   2        124.88        139.25        14.19 o                         
  -8  10   2        538.93        459.87        21.14 o                         
  -7  10   2        205.38        198.11        14.23 o                         
  -6  10   2        627.70        605.35        27.30 o                         
  -5  10   2       1845.11       1857.21        99.92 o                         
  -4  10   2       1262.46       1331.98        38.15 o                         
  -3  10   2        768.17        770.93        39.76 o                         
  -2  10   2        293.40        348.58        26.41 o                         
  -1  10   2        554.95        536.43        15.44 o                         
   0  10   2          8.64         20.24        11.52 o                         
   1  10   2       1302.04       1375.52        17.68 o                         
   2  10   2        394.45        430.70        15.55 o                         
   3  10   2       1615.17       1649.76        22.20 o                         
   4  10   2        847.33        925.18        36.76 o                         
   5  10   2       1670.88       1738.50        24.22 o                         
   6  10   2        285.40        302.39        18.52 o                         
   7  10   2        489.18        536.66        20.30 o                         
   8  10   2        230.62        207.53        23.16 o                         
   9  10   2        585.99        551.97        63.36 o                         
  -7  11   2         74.85         77.07        11.00 o                         
  -6  11   2        956.16        977.22        12.19 o                         
  -5  11   2         76.44         79.29        10.07 o                         
  -4  11   2        802.77        798.82        16.67 o                         
  -3  11   2       1407.18       1431.25        17.93 o                         
  -2  11   2        323.77        331.92        12.34 o                         
  -1  11   2        147.97        152.02        16.96 o                         
   0  11   2       1692.72       1644.36        39.15 o                         
   1  11   2        364.16        385.76        25.29 o                         
   2  11   2       5895.55       6040.47       168.23 o                         
   3  11   2        363.36        386.87        22.16 o                         
   4  11   2        359.51        403.01        18.18 o                         
   5  11   2          1.94         11.84        16.38 o                         
   6  11   2        386.84        378.04        22.27 o                         
   7  11   2        471.79        464.51        22.24 o                         
   8  11   2         97.25         94.59        13.71 o                         
  -7  12   2       1098.62       1062.22       102.48 o                         
  -6  12   2         95.84         76.36        12.93 o                         
  -5  12   2         50.75         81.14        12.34 o                         
  -4  12   2          0.39          1.98        11.87 o                         
  -3  12   2       1823.38       1809.83        17.93 o                         
  -2  12   2        182.33        166.32        11.99 o                         
  -1  12   2          9.77          9.23        12.65 o                         
   0  12   2        292.88        297.70        15.74 o                         
   1  12   2       3246.16       3302.49        70.94 o                         
   2  12   2        721.94        735.89        37.49 o                         
   3  12   2        749.46        754.83        24.08 o                         
   4  12   2         78.80        100.54        17.07 o                         
   5  12   2        573.79        598.08        20.63 o                         
   6  12   2        554.60        572.14        20.74 o                         
   7  12   2        119.30        135.68        23.63 o                         
  -6  13   2        306.80        277.48        14.23 o                         
  -5  13   2        239.12        268.32        14.82 o                         
  -4  13   2        603.72        574.92        36.78 o                         
  -3  13   2        465.11        439.07        19.50 o                         
  -2  13   2        126.65        120.73        12.38 o                         
  -1  13   2        183.15        185.90        12.44 o                         
   0  13   2        359.66        362.03        14.24 o                         
   1  13   2       1955.87       1954.86        94.03 o                         
   2  13   2        465.72        451.81        15.65 o                         
   3  13   2         82.95         81.96        15.21 o                         
   4  13   2         94.51        108.63        21.35 o                         
   5  13   2        119.60        144.91        22.66 o                         
   6  13   2         86.04         96.45        18.93 o                         
   7  13   2        318.01        298.00        22.66 o                         
  -5  14   2        619.08        566.68        70.25 o                         
  -4  14   2          3.36          9.83        21.16 o                         
  -3  14   2        366.19        349.51        14.57 o                         
  -2  14   2        943.68        928.09        16.43 o                         
  -1  14   2         10.45          6.69        13.55 o                         
   0  14   2        797.33        781.22        20.28 o                         
   1  14   2         43.04         40.54        17.22 o                         
   2  14   2       1257.97       1212.39        18.85 o                         
   3  14   2        176.30        164.07        17.71 o                         
   4  14   2        110.95        123.59        18.16 o                         
   5  14   2          6.40         24.52        18.32 o                         
  -3  15   2          0.58         20.07        14.10 o                         
  -2  15   2          7.07          5.77        13.08 o                         
  -1  15   2       1278.47       1148.09        54.61 o                         
   0  15   2        350.00        355.42        27.51 o                         
   1  15   2          3.57         21.24        14.96 o                         
   2  15   2        228.19        219.44        16.63 o                         
   3  15   2       1384.03       1279.74        23.94 o                         
   4  15   2         22.85         -8.04        18.74 o                         
   0  16   2        608.44        572.07        16.56 o                         
   1  16   2         16.28         19.40        14.80 o                         
  -1 -14   3        140.58        101.38        18.00 o                         
   0 -14   3          2.55         25.80        12.70 o                         
   1 -14   3         61.40         22.15        15.81 o                         
  -3 -13   3        209.36        158.20        19.63 o                         
  -2 -13   3        568.66        611.56        61.29 o                         
  -1 -13   3         42.60         50.18        25.91 o                         
   0 -13   3         80.82         80.28        11.95 o                         
   1 -13   3          1.58          9.28        14.75 o                         
   2 -13   3        521.31        538.20        91.96 o                         
   3 -13   3        239.86        225.95        11.19 o                         
   4 -13   3        314.43        286.52        36.63 o                         
  -5 -12   3        510.64        405.74        20.80 o                         
  -4 -12   3          7.26         23.33        17.74 o                         
  -3 -12   3        771.86        811.70        87.66 o                         
  -2 -12   3        275.86        281.70        50.73 o                         
  -1 -12   3        244.81        257.59        12.44 o                         
   0 -12   3        264.23        296.51        21.99 o                         
   1 -12   3        301.89        317.66        25.22 o                         
   2 -12   3        117.17        142.72        10.61 o                         
   3 -12   3       1042.47       1076.93        72.80 o                         
   4 -12   3          2.51         10.87        10.65 o                         
   5 -12   3        464.33        428.37        12.16 o                         
  -6 -11   3        999.90        786.03        24.49 o                         
  -5 -11   3        169.13        158.79        22.60 o                         
  -4 -11   3        144.35        146.44        18.46 o                         
  -3 -11   3        301.17        322.16        15.75 o                         
  -2 -11   3        772.73        819.64        59.67 o                         
  -1 -11   3        143.23        165.58        12.37 o                         
   0 -11   3        364.08        383.82        38.98 o                         
   1 -11   3         85.43        102.83        12.58 o                         
   2 -11   3        795.13        846.11        41.31 o                         
   3 -11   3        550.67        560.32        12.50 o                         
   4 -11   3       1691.40       1796.98        81.45 o                         
   5 -11   3        391.24        392.50        17.13 o                         
   6 -11   3        185.34        186.85        19.80 o                         
  -7 -10   3         12.23         -2.00        24.08 o                         
  -6 -10   3        258.49        269.64        23.63 o                         
  -5 -10   3       1286.43       1253.33        23.80 o                         
  -4 -10   3        516.02        479.17        18.85 o                         
  -3 -10   3        366.97        426.06        46.06 o                         
  -2 -10   3        312.12        335.07        28.97 o                         
  -1 -10   3       2975.81       3147.58       225.00 o                         
   0 -10   3       1335.81       1373.62        98.97 o                         
   1 -10   3        338.37        339.91        15.65 o                         
   2 -10   3        145.51        161.26        14.27 o                         
   3 -10   3       1789.01       1855.62        80.83 o                         
   4 -10   3       2514.88       2581.83        83.84 o                         
   5 -10   3         39.85         39.38        11.75 o                         
   6 -10   3         58.02         71.06         9.90 o                         
   7 -10   3        591.21        533.33        29.47 o                         
  -7  -9   3         76.08         80.02        19.27 o                         
  -6  -9   3          2.96         13.10        17.29 o                         
  -5  -9   3        717.05        686.02        24.66 o                         
  -4  -9   3       3075.86       3244.78       251.75 o                         
  -3  -9   3       1028.23       1120.51        42.93 o                         
  -2  -9   3       1705.34       1739.42       128.02 o                         
  -1  -9   3        778.15        813.39        61.78 o                         
   0  -9   3       1344.66       1364.17        40.60 o                         
   1  -9   3       2763.43       2861.54       133.49 o                         
   2  -9   3        100.57        118.06        11.18 o                         
   3  -9   3        777.55        765.86        24.99 o                         
   4  -9   3         12.88          9.07         9.64 o                         
   5  -9   3       1029.07       1077.37        36.66 o                         
   6  -9   3        138.11        130.67         8.85 o                         
   7  -9   3        102.65        108.48         9.13 o                         
   8  -9   3        166.10        164.23        10.31 o                         
  -8  -8   3        288.32        262.85        26.00 o                         
  -7  -8   3        136.30        144.05        23.74 o                         
  -6  -8   3         27.64         31.03        18.38 o                         
  -5  -8   3        575.61        597.44        19.96 o                         
  -4  -8   3       3279.86       3584.93       246.13 o                         
  -3  -8   3       1463.40       1615.90        97.03 o                         
  -2  -8   3       1735.17       1832.60        41.09 o                         
  -1  -8   3         29.59         31.04        12.78 o                         
   0  -8   3       1790.85       1774.38        54.75 o                         
   1  -8   3         26.44         21.15         9.61 o                         
   2  -8   3       1535.28       1522.87        45.83 o                         
   3  -8   3        500.60        520.56        21.53 o                         
   4  -8   3        765.76        732.91        19.23 o                         
   5  -8   3        218.84        219.23        11.75 o                         
   6  -8   3       4173.49       4295.98       178.60 o                         
   7  -8   3          4.36         12.99         9.08 o                         
   8  -8   3        164.37        172.43         9.94 o                         
  -8  -7   3         15.65         24.16        22.69 o                         
  -7  -7   3       1024.18       1013.47        27.41 o                         
  -6  -7   3        136.61        141.52        18.93 o                         
  -5  -7   3       1124.83       1220.46        23.24 o                         
  -4  -7   3         13.34         13.62        12.52 o                         
  -3  -7   3       3668.55       3786.23       216.37 o                         
  -2  -7   3         44.08         58.36        11.12 o                         
  -1  -7   3         81.19         99.99        10.94 o                         
   0  -7   3         96.58         97.48        10.23 o                         
   1  -7   3       4669.61       4669.70       105.71 o                         
   2  -7   3        180.57        202.61         9.16 o                         
   3  -7   3        801.29        794.89        24.78 o                         
   4  -7   3          4.23         16.35         8.24 o                         
   5  -7   3       3885.95       3961.88       131.50 o                         
   6  -7   3        735.69        773.38        23.44 o                         
   7  -7   3        925.14        971.01        23.11 o                         
   8  -7   3         23.56         35.25         9.47 o                         
   9  -7   3        175.21        153.72        10.82 o                         
  -9  -6   3        312.20        291.34        22.27 o                         
  -8  -6   3        318.61        293.78        42.55 o                         
  -7  -6   3        800.12        815.06        25.83 o                         
  -6  -6   3       3350.59       3227.24        32.31 o                         
  -5  -6   3        174.91        175.77        18.43 o                         
  -4  -6   3       2074.89       2153.96       135.01 o                         
  -3  -6   3       1250.21       1307.41        60.83 o                         
  -2  -6   3        904.72        886.03        23.54 o                         
  -1  -6   3        915.72        901.94        27.24 o                         
   0  -6   3       1830.31       1699.31        35.82 o                         
   1  -6   3        453.02        437.96        17.89 o                         
   2  -6   3       1847.25       1709.79        20.97 o                         
   3  -6   3        447.11        424.06        11.93 o                         
   4  -6   3       2886.59       2830.37        92.80 o                         
   5  -6   3       4206.86       4226.67       101.33 o                         
   6  -6   3        313.32        345.54        11.92 o                         
   7  -6   3        432.66        460.68        11.45 o                         
   8  -6   3        644.23        659.35        25.41 o                         
   9  -6   3        168.57        171.27        10.50 o                         
  -9  -5   3        688.79        629.76        27.76 o                         
  -8  -5   3         30.16         37.23        17.64 o                         
  -7  -5   3        773.22        815.09        26.66 o                         
  -6  -5   3       2551.01       2563.82        32.17 o                         
  -5  -5   3       2053.02       2090.24        32.25 o                         
  -4  -5   3         30.58         51.46        14.63 o                         
  -3  -5   3       1100.84       1139.84        67.83 o                         
  -2  -5   3       2235.61       2256.03       101.08 o                         
  -1  -5   3       3519.95       3445.67        71.48 o                         
   0  -5   3        541.44        537.36        12.12 o                         
   1  -5   3        337.58        328.72        12.25 o                         
   2  -5   3       2860.11       2542.46        43.72 o                         
   3  -5   3        116.97        118.95         9.30 o                         
   4  -5   3       3647.72       3540.14        74.74 o                         
   5  -5   3        148.50        142.00         9.07 o                         
   6  -5   3       2046.66       2093.60        56.73 o                         
   7  -5   3        840.24        845.00        18.17 o                         
   8  -5   3        594.87        590.47        24.86 o                         
   9  -5   3         62.04         67.49        10.26 o                         
  10  -5   3        294.19        293.63        14.58 o                         
  -8  -4   3        478.90        497.48        26.98 o                         
  -7  -4   3       1270.10       1298.59        22.97 o                         
  -6  -4   3          0.04          8.22        15.66 o                         
  -5  -4   3        915.73        883.78        19.52 o                         
  -4  -4   3       2856.54       2958.27       141.34 o                         
  -3  -4   3        439.25        450.65        23.03 o                         
  -2  -4   3        802.22        822.66        13.75 o                         
  -1  -4   3       9866.76       9573.88       279.43 o                         
   0  -4   3       4103.33       4190.75        28.51 o                         
   1  -4   3       1411.44       1477.14        33.83 o                         
   2  -4   3       1826.94       1888.72        26.23 o                         
   3  -4   3       7525.87       7140.05        71.73 o                         
   4  -4   3       1043.64        947.73        15.05 o                         
   5  -4   3        434.09        413.39         9.47 o                         
   6  -4   3        912.77        939.21        17.42 o                         
   7  -4   3       2221.23       2239.24        47.80 o                         
   8  -4   3         50.09         44.53         9.82 o                         
   9  -4   3          1.54          5.30         9.80 o                         
  10  -4   3          1.95          2.04        13.66 o                         
  -9  -3   3        105.76        106.18        23.49 o                         
  -8  -3   3        276.91        273.63        18.59 o                         
  -7  -3   3         98.99        113.36        15.10 o                         
  -6  -3   3       3099.99       2988.50       100.83 o                         
  -5  -3   3        877.83        861.19        33.18 o                         
  -4  -3   3        560.36        539.58        29.08 o                         
  -3  -3   3       6534.36       6632.64       275.62 o                         
  -2  -3   3       6724.94       6480.55       130.28 o                         
  -1  -3   3       1914.29       1882.02        57.75 o                         
   0  -3   3       6408.54       6192.80        71.52 o                         
   1  -3   3       8853.14       8817.52       146.61 o                         
   2  -3   3      13323.29      13150.93       257.47 o                         
   3  -3   3       5881.09       5551.49       104.65 o                         
   4  -3   3       2992.23       3026.94        29.96 o                         
   5  -3   3        653.27        634.91        10.35 o                         
   6  -3   3       5464.70       5413.87        34.06 o                         
   7  -3   3        231.64        243.60        10.14 o                         
   8  -3   3        501.42        511.31        13.50 o                         
   9  -3   3        124.97        137.06        13.02 o                         
  10  -3   3        386.79        390.33        22.99 o                         
 -10  -2   3        263.25        260.94        21.21 o                         
  -9  -2   3        538.71        501.83        25.58 o                         
  -8  -2   3        126.50        123.03        18.02 o                         
  -7  -2   3        872.93        857.13        21.56 o                         
  -6  -2   3       1316.13       1272.33        61.14 o                         
  -5  -2   3       3039.29       2887.46        64.46 o                         
  -4  -2   3        285.35        257.58        13.76 o                         
  -3  -2   3       4975.58       5029.13       142.95 o                         
  -2  -2   3       1019.26       1036.50        19.19 o                         
  -1  -2   3       2142.19       2272.28        47.20 o                         
   0  -2   3      11686.49      11803.79       180.14 o                         
   1  -2   3         94.01         69.33        14.35 o                         
   2  -2   3        457.83        442.48        14.75 o                         
   3  -2   3        103.88         94.75         9.83 o                         
   4  -2   3       8902.91       8580.92        23.63 o                         
   5  -2   3       7050.74       6684.72        41.56 o                         
   6  -2   3         58.70         69.89         9.09 o                         
   7  -2   3       2862.95       2853.54        33.82 o                         
   8  -2   3        882.32        915.95        11.67 o                         
   9  -2   3         40.82         48.99        11.92 o                         
  10  -2   3        643.24        679.29        43.39 o                         
 -10  -1   3        303.86        261.94        20.80 o                         
  -9  -1   3         10.14         29.94        17.60 o                         
  -8  -1   3       1210.48       1200.28        23.02 o                         
  -7  -1   3        118.07        127.81        14.77 o                         
  -6  -1   3       6509.42       6483.22       233.34 o                         
  -5  -1   3          9.99         18.49        17.21 o                         
  -4  -1   3       4399.73       4200.98       125.46 o                         
  -3  -1   3       7098.71       7040.20       246.22 o                         
  -2  -1   3       6893.50       7259.30       179.58 o                         
  -1  -1   3       1152.83       1358.02        45.58 o                         
   0  -1   3       5256.30       5161.26        58.05 o                         
   1  -1   3       1761.40       1768.74        25.83 o                         
   2  -1   3       1191.79       1195.33        17.81 o                         
   3  -1   3         50.59         53.63        13.01 o                         
   4  -1   3       3760.51       3435.56        18.69 o                         
   5  -1   3      16639.36      16084.44       136.65 o                         
   6  -1   3         62.30         60.09         9.76 o                         
   7  -1   3        244.92        247.27        10.67 o                         
   8  -1   3        318.76        320.25        12.39 o                         
   9  -1   3        978.90       1048.46        49.39 o                         
  10  -1   3        233.01        247.83        15.73 o                         
  11  -1   3        115.78         88.46        31.50 o                         
 -10   0   3         67.78         66.39        19.63 o                         
  -9   0   3        151.72        170.76        13.68 o                         
  -8   0   3        975.57        978.98        46.88 o                         
  -7   0   3        580.06        624.72        48.18 o                         
  -6   0   3       4151.29       4242.60       209.68 o                         
  -5   0   3       1633.20       1599.14        49.42 o                         
  -4   0   3       4657.92       4572.61        34.37 o                         
  -3   0   3        793.83        846.76        28.57 o                         
  -2   0   3       5506.00       5104.06        77.92 o                         
   0   0   3      15355.91      15867.99       120.00 o                         
   1   0   3         55.04         71.38        21.44 o                         
   2   0   3      10168.01      10234.10       187.67 o                         
   3   0   3       4268.82       4175.51        56.41 o                         
   4   0   3      11399.87      10955.62        45.68 o                         
   5   0   3         63.86         57.73        11.28 o                         
   6   0   3       1698.32       1611.88        16.35 o                         
   7   0   3        899.01        882.95        18.72 o                         
   8   0   3        812.48        774.59        39.65 o                         
   9   0   3        238.62        243.22        14.45 o                         
  10   0   3       1024.99       1096.01        45.25 o                         
  11   0   3          2.17         14.03        16.22 o                         
 -10   1   3        621.87        638.73        21.46 o                         
  -9   1   3       1040.40       1060.76        67.85 o                         
  -8   1   3        104.72        121.55        13.13 o                         
  -7   1   3        211.56        228.91        12.23 o                         
  -6   1   3        213.16        211.37        12.57 o                         
  -5   1   3       3678.67       3636.55       118.53 o                         
  -4   1   3        216.89        211.65        11.77 o                         
  -3   1   3        203.07        208.05        18.54 o                         
  -2   1   3       8141.15       8423.40       176.92 o                         
  -1   1   3      11945.32      12666.87        71.27 o                         
   0   1   3          4.05         10.20        26.72 o                         
   1   1   3       3691.54       3915.49        37.84 o                         
   2   1   3       4406.42       5013.97        39.76 o                         
   3   1   3      25166.65      24144.15        89.72 o                         
   4   1   3        720.48        613.96        15.93 o                         
   5   1   3       1831.49       1774.38        22.06 o                         
   6   1   3        183.69        189.25        12.92 o                         
   7   1   3       1724.54       1657.12        37.45 o                         
   8   1   3         29.81         46.25        12.84 o                         
   9   1   3        315.93        340.75        14.64 o                         
  10   1   3        260.64        286.86        16.28 o                         
  11   1   3       1007.57        956.46        76.19 o                         
 -10   2   3        215.46        221.07        21.33 o                         
  -9   2   3        837.94        895.36        35.63 o                         
  -8   2   3       2367.01       2424.20        94.14 o                         
  -7   2   3        148.23        148.91        11.75 o                         
  -6   2   3        189.35        188.72        13.45 o                         
  -5   2   3        299.80        285.93        20.91 o                         
  -4   2   3       8821.12       8667.26       267.75 o                         
  -3   2   3        947.42       1031.33        21.47 o                         
  -2   2   3       4673.09       4794.18        35.95 o                         
  -1   2   3       2143.65       2076.90       187.88 o                         
   0   2   3      12432.21      11730.79       521.83 o                         
   1   2   3       3249.35       3114.95        36.29 o                         
   2   2   3         94.48        115.77        23.85 o                         
   3   2   3      13715.71      12513.50       144.94 o                         
   4   2   3      14460.99      13412.17       235.61 o                         
   5   2   3          1.77         16.90        11.84 o                         
   6   2   3        979.96        976.24        17.65 o                         
   7   2   3        154.81        160.57        14.89 o                         
   8   2   3        533.04        532.07        17.77 o                         
   9   2   3        234.08        254.67        15.16 o                         
  10   2   3        289.95        290.36        25.94 o                         
  11   2   3        562.49        568.67        17.00 o                         
 -10   3   3        116.13        127.93        17.63 o                         
  -9   3   3        272.42        263.10        12.82 o                         
  -8   3   3        182.02        166.56        11.94 o                         
  -7   3   3       2230.03       2290.05        87.07 o                         
  -6   3   3       1040.37       1051.71        57.94 o                         
  -5   3   3        786.51        803.86        13.97 o                         
  -4   3   3          5.99         16.25        10.65 o                         
  -2   3   3      12571.34      12926.98        57.41 o                         
   0   3   3       1441.94       1288.67        38.42 o                         
   1   3   3       1453.78       1187.24        36.39 o                         
   3   3   3      12816.58      11574.34        65.95 o                         
   4   3   3        111.91        104.12        13.94 o                         
   5   3   3      17442.21      15955.67       338.38 o                         
   6   3   3       1509.72       1391.22        18.37 o                         
   7   3   3        206.58        225.38        20.24 o                         
   8   3   3        809.36        752.84        16.82 o                         
   9   3   3       1802.68       1832.31        20.55 o                         
  10   3   3       2594.69       2758.76       178.06 o                         
  11   3   3         56.18         69.40        16.31 o                         
 -10   4   3        140.84        154.37        15.00 o                         
  -9   4   3        102.32        102.89        12.64 o                         
  -8   4   3        864.47        910.98        63.07 o                         
  -7   4   3         61.61         57.31        11.19 o                         
  -6   4   3        848.39        832.77        28.80 o                         
  -5   4   3       1419.62       1305.13        56.30 o                         
  -4   4   3       3122.18       2986.68        39.70 o                         
  -3   4   3       2141.77       2014.20        47.10 o                         
  -2   4   3       5034.22       5201.83       378.53 o                         
  -1   4   3       1292.93       1598.43        27.83 o                         
   3   4   3       4598.61       4010.41        38.81 o                         
   4   4   3        895.75        811.52        43.89 o                         
   5   4   3       2308.33       2096.61        28.36 o                         
   6   4   3       2352.12       2183.83        20.77 o                         
   7   4   3        832.72        780.38        15.68 o                         
   8   4   3       1221.93       1224.08        19.86 o                         
   9   4   3       1167.89       1234.72        59.16 o                         
  10   4   3        134.28        164.44        16.69 o                         
  11   4   3        527.31        511.63        16.65 o                         
  -9   5   3        362.77        360.05        36.01 o                         
  -8   5   3        760.27        759.54        39.24 o                         
  -7   5   3        634.49        653.03        32.66 o                         
  -6   5   3       1533.51       1481.16        28.13 o                         
  -5   5   3         50.31         52.49        10.63 o                         
  -4   5   3       8555.37       8682.71       108.33 o                         
  -3   5   3        438.09        384.00        12.12 o                         
  -2   5   3       1368.98       1362.20        66.30 o                         
  -1   5   3       9182.77       9729.70       497.75 o                         
   0   5   3        239.23        233.77        21.44 o                         
   4   5   3      12828.62      10654.51        54.05 o                         
   5   5   3         13.04         19.68        20.31 o                         
   6   5   3       1571.57       1453.62        20.21 o                         
   7   5   3        123.49        141.38        15.68 o                         
   8   5   3        967.92       1042.53        39.96 o                         
   9   5   3       1742.80       1875.58        73.18 o                         
  10   5   3        276.73        296.80        19.81 o                         
  -9   6   3        322.94        289.38        12.74 o                         
  -8   6   3          9.44         18.49        11.51 o                         
  -7   6   3       1749.24       1825.34        46.74 o                         
  -6   6   3         20.53         19.38        10.29 o                         
  -5   6   3       2530.78       2525.76        52.32 o                         
  -4   6   3       1090.26       1137.94        21.38 o                         
  -3   6   3       2656.39       2706.17        69.34 o                         
  -2   6   3       2738.36       2627.90       147.23 o                         
  -1   6   3       4284.57       4559.09       156.24 o                         
   0   6   3         30.44         51.33        12.73 o                         
   1   6   3       2361.92       2701.70        29.53 o                         
   2   6   3       1534.73       1617.05        25.80 o                         
   5   6   3        422.56        365.15        33.92 o                         
   6   6   3        364.12        386.39        34.28 o                         
   7   6   3        887.83        936.48        69.90 o                         
   8   6   3        187.93        231.68        15.85 o                         
   9   6   3        210.08        229.61        12.69 o                         
  10   6   3        328.55        352.71        16.60 o                         
  -9   7   3          0.63         19.18        12.24 o                         
  -8   7   3         69.77         62.00        12.37 o                         
  -7   7   3         90.79         85.56        10.45 o                         
  -6   7   3       2708.93       2834.83        94.44 o                         
  -5   7   3        292.14        310.01        13.89 o                         
  -4   7   3        474.49        476.87        14.77 o                         
  -3   7   3       1135.80       1177.75        15.70 o                         
  -2   7   3       9301.08       8991.92       351.66 o                         
  -1   7   3        539.83        560.31        16.11 o                         
   0   7   3        193.85        211.14        12.27 o                         
   1   7   3       2374.75       2782.38        30.39 o                         
   2   7   3       7223.67       7984.48        41.79 o                         
   3   7   3       9425.52      10302.21        47.52 o                         
   4   7   3       1200.68       1262.42        23.13 o                         
   5   7   3        298.31        311.59        18.74 o                         
   6   7   3        654.66        634.48        46.18 o                         
   7   7   3       1359.34       1384.55        82.08 o                         
   8   7   3        176.31        196.15        12.54 o                         
   9   7   3          1.89         10.69        11.34 o                         
  10   7   3        144.86        134.74        13.35 o                         
  -9   8   3        424.63        427.34        45.31 o                         
  -8   8   3         10.34         -1.40        11.31 o                         
  -7   8   3         15.82          9.63        10.28 o                         
  -6   8   3        856.42        888.83        31.04 o                         
  -5   8   3       2569.25       2583.85        71.76 o                         
  -4   8   3         87.64         86.69        10.27 o                         
  -3   8   3       4475.31       4275.33       205.48 o                         
  -2   8   3       1184.91       1226.46        15.53 o                         
  -1   8   3       1248.72       1274.18        34.87 o                         
   0   8   3       2963.80       3071.52        50.66 o                         
   1   8   3        114.79        121.28        12.83 o                         
   2   8   3       7170.25       7864.98        40.82 o                         
   3   8   3        953.62       1081.47        21.94 o                         
   4   8   3       1905.56       2114.99        25.30 o                         
   5   8   3       1741.97       1936.82       152.29 o                         
   6   8   3        193.46        202.11        27.60 o                         
   7   8   3        182.34        184.46        15.21 o                         
   8   8   3       2507.74       2601.03       119.91 o                         
   9   8   3        117.52        112.39        13.77 o                         
  10   8   3        197.86        193.49        31.69 o                         
  -8   9   3        116.66        101.84        11.61 o                         
  -7   9   3        185.72        197.25        10.81 o                         
  -6   9   3         11.99         19.51         9.92 o                         
  -5   9   3       1568.20       1581.13        77.85 o                         
  -4   9   3       2558.09       2498.29        49.06 o                         
  -3   9   3       1068.25       1039.77        47.29 o                         
  -2   9   3        256.62        256.89        18.80 o                         
  -1   9   3        439.14        459.06        29.86 o                         
   0   9   3        466.97        496.53        13.40 o                         
   1   9   3       4554.59       4650.72       158.17 o                         
   2   9   3        560.56        582.54        19.53 o                         
   3   9   3        424.56        420.17        19.30 o                         
   4   9   3         59.65         71.04        17.02 o                         
   5   9   3       2118.43       2185.21       108.00 o                         
   6   9   3        180.78        220.45        15.50 o                         
   7   9   3        271.52        286.78        20.56 o                         
   8   9   3          5.59         18.36        11.67 o                         
   9   9   3       1579.62       1639.53       116.28 o                         
  -8  10   3        805.33        645.57        17.74 o                         
  -7  10   3          7.56          0.96        13.23 o                         
  -6  10   3        418.94        391.44        14.09 o                         
  -5  10   3        759.02        764.68        42.79 o                         
  -4  10   3       6704.33       6645.66       102.62 o                         
  -3  10   3         24.47         22.80        11.44 o                         
  -2  10   3        185.57        176.25        14.89 o                         
  -1  10   3          2.37         14.99        11.39 o                         
   0  10   3       3515.46       3640.87       163.25 o                         
   1  10   3        747.85        776.44        34.34 o                         
   2  10   3        254.34        312.53        18.99 o                         
   3  10   3       1029.95       1094.46        18.08 o                         
   4  10   3       2210.65       2498.90        25.33 o                         
   5  10   3        116.99        135.22        14.92 o                         
   6  10   3        728.26        782.51        43.87 o                         
   7  10   3         70.99         95.08        12.63 o                         
   8  10   3        337.55        334.59        16.03 o                         
   9  10   3        223.32        224.24        23.63 o                         
  -7  11   3        886.84        779.79        15.98 o                         
  -6  11   3         52.65         46.25        12.97 o                         
  -5  11   3       1739.02       1782.59        46.08 o                         
  -4  11   3        341.49        335.42        12.67 o                         
  -3  11   3       1558.96       1538.56        24.58 o                         
  -2  11   3          2.09         19.98        11.59 o                         
  -1  11   3         44.21         50.19        11.64 o                         
   0  11   3       1603.91       1604.38        29.32 o                         
   1  11   3       2270.81       2368.42        77.09 o                         
   2  11   3        561.10        614.98        32.24 o                         
   3  11   3       2471.07       2542.67        60.08 o                         
   4  11   3        462.39        488.23        15.21 o                         
   5  11   3        764.62        807.82        16.63 o                         
   6  11   3        375.71        392.05        16.54 o                         
   7  11   3        250.49        233.10        13.77 o                         
   8  11   3         51.06         37.26        16.39 o                         
  -7  12   3        325.44        277.06        15.37 o                         
  -6  12   3        637.55        629.62        15.82 o                         
  -5  12   3        160.65        165.29        12.36 o                         
  -4  12   3         15.13         17.72        12.88 o                         
  -3  12   3         32.52         18.80        11.09 o                         
  -2  12   3       1238.78       1261.76        18.38 o                         
  -1  12   3         68.10         72.70        12.82 o                         
   0  12   3          5.80         19.83        11.64 o                         
   1  12   3       1275.40       1275.80        45.65 o                         
   2  12   3       1844.45       1873.98        29.00 o                         
   3  12   3       1852.42       1960.34        83.36 o                         
   4  12   3          1.17          4.73        14.13 o                         
   5  12   3        374.18        410.94        19.21 o                         
   6  12   3        204.23        196.79        22.60 o                         
   7  12   3        514.67        496.68        21.08 o                         
   8  12   3         30.53         24.67        15.24 o                         
  -6  13   3        808.65        671.05        48.84 o                         
  -5  13   3        527.61        541.53        14.33 o                         
  -4  13   3         33.42         30.73        12.47 o                         
  -3  13   3        854.52        776.58        14.35 o                         
  -2  13   3        964.10       1004.06        35.20 o                         
  -1  13   3        146.75        151.01        13.23 o                         
   0  13   3        196.13        232.76        17.66 o                         
   1  13   3         48.59         69.82        12.09 o                         
   2  13   3       1712.59       1856.84       114.66 o                         
   3  13   3         11.32         21.52        14.08 o                         
   4  13   3         28.37         28.33        15.74 o                         
   5  13   3         48.96         75.76        17.63 o                         
   6  13   3        631.40        604.98        24.75 o                         
   7  13   3         28.05         21.58        18.82 o                         
  -5  14   3        414.34        364.63        21.96 o                         
  -4  14   3       1238.15       1112.63        42.48 o                         
  -3  14   3        590.53        541.81        15.16 o                         
  -2  14   3         46.29         58.05        12.29 o                         
  -1  14   3        463.94        485.94        17.79 o                         
   0  14   3         29.93         39.21        24.76 o                         
   1  14   3       1098.54       1069.64        35.10 o                         
   2  14   3        395.63        406.48        15.67 o                         
   3  14   3        398.58        398.97        16.69 o                         
   4  14   3         16.39         40.43        17.82 o                         
   5  14   3        215.10        215.28        19.13 o                         
   6  14   3         17.97        -16.63        18.24 o                         
  -3  15   3         89.57         98.79        13.28 o                         
  -2  15   3        376.24        375.27        14.18 o                         
  -1  15   3        443.79        433.86        14.14 o                         
   0  15   3        139.19        122.69        13.97 o                         
   1  15   3         18.86         30.98        13.89 o                         
   2  15   3        181.74        167.46        15.25 o                         
   3  15   3         70.56         78.32        16.31 o                         
   4  15   3        573.61        506.86        20.80 o                         
   5  15   3          2.57         12.04        18.80 o                         
  -1  16   3        433.82        388.17        31.95 o                         
   0  16   3        811.60        723.85        25.08 o                         
   1  16   3         27.64         34.81        14.75 o                         
   2  16   3         60.05         64.38        15.99 o                         
  -2 -13   4         16.52         27.18        13.06 o                         
  -1 -13   4        720.23        658.24        35.99 o                         
   0 -13   4         13.51         14.05        12.41 o                         
   1 -13   4         35.91         47.71        12.57 o                         
   2 -13   4          7.55          6.13         8.68 o                         
   3 -13   4        451.59        390.86        30.42 o                         
  -4 -12   4        937.22        759.93        22.19 o                         
  -3 -12   4        555.69        533.07        25.38 o                         
  -2 -12   4        774.12        823.44        59.85 o                         
  -1 -12   4        104.29         92.63        12.21 o                         
   0 -12   4        283.40        269.55        20.52 o                         
   1 -12   4         91.56        102.40        12.29 o                         
   2 -12   4        422.16        410.30        12.94 o                         
   3 -12   4         50.76         53.26        10.93 o                         
   4 -12   4        581.16        588.93        47.99 o                         
   5 -12   4         33.37         25.23        10.59 o                         
  -5 -11   4        449.83        382.77        20.99 o                         
  -4 -11   4         68.90         76.21        25.90 o                         
  -3 -11   4        402.54        425.85        25.89 o                         
  -2 -11   4        243.10        266.51        33.88 o                         
  -1 -11   4        577.40        564.96        56.71 o                         
   0 -11   4          1.12         13.61        11.44 o                         
   1 -11   4       1272.11       1286.77        78.53 o                         
   2 -11   4         87.03         97.24        10.29 o                         
   3 -11   4         84.94         84.04        10.62 o                         
   4 -11   4        874.90        915.69        36.47 o                         
   5 -11   4        194.76        198.53        17.01 o                         
   6 -11   4        934.49        826.99        42.24 o                         
  -6 -10   4        335.68        312.93        19.96 o                         
  -5 -10   4       1041.56        976.38        25.80 o                         
  -4 -10   4        114.32        108.66        17.52 o                         
  -3 -10   4         61.29         67.18        14.33 o                         
  -2 -10   4       1111.16       1157.31        85.54 o                         
  -1 -10   4        832.75        869.89        46.29 o                         
   0 -10   4        399.39        391.62        13.26 o                         
   1 -10   4        292.56        302.11        10.74 o                         
   2 -10   4       1185.65       1157.23        38.93 o                         
   3 -10   4        699.24        734.78        36.42 o                         
   4 -10   4         31.37         41.00         9.51 o                         
   5 -10   4       1396.51       1369.74        56.42 o                         
   6 -10   4         30.49         31.30        10.15 o                         
   7 -10   4        432.20        391.16        14.73 o                         
  -7  -9   4         40.31         50.96        19.60 o                         
  -6  -9   4         66.53         75.60        23.44 o                         
  -5  -9   4         27.51         46.85        17.85 o                         
  -4  -9   4       1717.03       1936.49       186.37 o                         
  -3  -9   4         21.56         34.23        12.01 o                         
  -2  -9   4        469.17        478.79        42.97 o                         
  -1  -9   4       1212.45       1291.85        67.17 o                         
   0  -9   4       5261.96       5335.07       222.66 o                         
   1  -9   4          4.43         12.33         9.77 o                         
   2  -9   4        322.66        348.64        11.90 o                         
   3  -9   4        593.33        609.75        23.06 o                         
   4  -9   4       1937.82       2056.79       115.92 o                         
   5  -9   4       1099.39       1124.56        42.19 o                         
   6  -9   4        169.36        169.84        12.41 o                         
   7  -9   4        690.28        703.88        51.73 o                         
   8  -9   4        850.95        873.73        44.45 o                         
  -7  -8   4        421.79        442.97        21.91 o                         
  -6  -8   4         86.11        106.71        21.99 o                         
  -5  -8   4        199.16        205.19        19.85 o                         
  -4  -8   4         62.42         65.02        15.26 o                         
  -3  -8   4       3009.10       3179.94       214.14 o                         
  -2  -8   4         42.65         57.69        24.08 o                         
  -1  -8   4       1678.61       1685.46        39.14 o                         
   0  -8   4         47.89         39.73        10.38 o                         
   1  -8   4       2056.36       2048.52        49.70 o                         
   2  -8   4         57.48         53.86         9.70 o                         
   3  -8   4         35.76         35.63         9.29 o                         
   4  -8   4        243.05        223.69         9.70 o                         
   5  -8   4       1278.12       1308.29        43.85 o                         
   6  -8   4        994.19       1045.40        44.37 o                         
   7  -8   4       1377.08       1458.99        63.65 o                         
   8  -8   4          1.12          5.67        10.98 o                         
  -8  -7   4        255.98        271.75        26.14 o                         
  -7  -7   4         74.46         97.23        23.52 o                         
  -6  -7   4       1316.07       1241.29        28.50 o                         
  -5  -7   4        691.30        676.10        20.80 o                         
  -4  -7   4       2271.74       2377.35       207.75 o                         
  -3  -7   4        587.61        645.23        94.85 o                         
  -2  -7   4       2807.74       2900.00       186.05 o                         
  -1  -7   4        330.59        331.78        12.33 o                         
   0  -7   4        899.38        880.97        13.58 o                         
   1  -7   4        376.02        384.99        11.41 o                         
   2  -7   4       1577.34       1542.20        34.21 o                         
   3  -7   4        347.29        373.20        18.51 o                         
   4  -7   4         16.35          8.57         9.36 o                         
   5  -7   4        722.05        677.17        14.52 o                         
   6  -7   4       2234.14       2290.67       111.82 o                         
   7  -7   4       2010.74       2100.09        57.33 o                         
   8  -7   4        355.29        352.32        19.37 o                         
   9  -7   4          3.87          4.56        11.82 o                         
  -8  -6   4         19.51         41.23        23.91 o                         
  -7  -6   4        179.22        183.25        19.52 o                         
  -6  -6   4        906.28        899.28        26.16 o                         
  -5  -6   4       2287.10       2267.88        31.56 o                         
  -4  -6   4        365.85        396.99        14.17 o                         
  -3  -6   4        692.47        709.36        14.00 o                         
  -2  -6   4       5630.43       5729.21       287.68 o                         
  -1  -6   4       1741.99       1770.45        89.49 o                         
   0  -6   4          0.38          4.77        10.65 o                         
   1  -6   4       2882.77       2874.89        56.70 o                         
   2  -6   4       2224.32       2198.76        56.63 o                         
   3  -6   4        390.81        403.98        10.74 o                         
   4  -6   4        880.82        834.56        19.31 o                         
   5  -6   4        595.56        591.60        10.51 o                         
   6  -6   4       4081.05       4223.71       122.01 o                         
   7  -6   4         27.42         30.30         8.59 o                         
   8  -6   4        178.40        215.98        11.66 o                         
   9  -6   4        134.43        125.21        12.76 o                         
  -9  -5   4        101.83         91.06        25.90 o                         
  -8  -5   4       1131.93       1026.15       107.66 o                         
  -7  -5   4        387.48        403.57        24.66 o                         
  -6  -5   4        122.04        131.34        21.46 o                         
  -5  -5   4       2527.58       2492.23        32.36 o                         
  -4  -5   4        263.26        286.91        13.37 o                         
  -3  -5   4       1190.73       1229.40        84.65 o                         
  -2  -5   4         45.21         52.85        11.59 o                         
  -1  -5   4       2347.77       2285.38        63.70 o                         
   0  -5   4       6636.89       6344.55        90.23 o                         
   1  -5   4        104.24         92.03        10.81 o                         
   2  -5   4         30.33         34.61        10.50 o                         
   3  -5   4       1294.72       1252.55        24.38 o                         
   4  -5   4         17.65         22.44        13.21 o                         
   5  -5   4       4560.78       4445.28        91.11 o                         
   6  -5   4        199.96        221.16         8.88 o                         
   7  -5   4        508.94        550.76        22.39 o                         
   8  -5   4        103.72        114.54        14.35 o                         
   9  -5   4        450.90        477.42        13.83 o                         
  10  -5   4         23.51         37.31        13.03 o                         
  -8  -4   4       1085.23       1035.77        44.18 o                         
  -7  -4   4        961.97        969.86        24.43 o                         
  -6  -4   4       1202.14       1183.38        20.82 o                         
  -5  -4   4          2.39         12.32        15.00 o                         
  -4  -4   4       1699.78       1779.51        80.11 o                         
  -3  -4   4        843.64        806.18        36.75 o                         
  -2  -4   4       4263.93       4152.60       158.79 o                         
  -1  -4   4         50.79         44.61        10.73 o                         
   0  -4   4      10400.70       9874.37       191.43 o                         
   1  -4   4        918.72        761.82        16.26 o                         
   2  -4   4       1232.43       1189.86        20.27 o                         
   3  -4   4        708.12        619.41        21.17 o                         
   4  -4   4       3020.23       3023.45        88.31 o                         
   5  -4   4        344.61        327.12        10.15 o                         
   6  -4   4       1969.56       1934.27        22.18 o                         
   7  -4   4        222.18        224.11        11.32 o                         
   8  -4   4       1140.45       1221.77        39.97 o                         
   9  -4   4          9.79         19.26        11.27 o                         
  10  -4   4        297.80        311.59        18.79 o                         
  -9  -3   4         53.13         52.16        23.05 o                         
  -8  -3   4          5.82          6.45        21.80 o                         
  -7  -3   4       1510.85       1471.01        68.87 o                         
  -6  -3   4         16.21         29.53        14.62 o                         
  -5  -3   4        566.55        520.12        18.42 o                         
  -4  -3   4        252.78        245.42        12.83 o                         
  -3  -3   4       6632.51       6591.47       213.16 o                         
  -2  -3   4         76.81         80.44        12.61 o                         
  -1  -3   4       7970.89       7777.25       181.57 o                         
   0  -3   4       3243.90       3079.83       113.66 o                         
   1  -3   4       2588.27       2425.37        33.55 o                         
   2  -3   4          3.20          1.28        10.39 o                         
   3  -3   4       3650.02       3738.10        71.25 o                         
   4  -3   4       8433.14       8130.44       166.90 o                         
   5  -3   4       1867.42       1906.35        22.47 o                         
   6  -3   4         22.00         14.78        11.12 o                         
   7  -3   4       2330.13       2305.17        70.70 o                         
   8  -3   4       1089.75       1185.32        18.87 o                         
   9  -3   4          0.17          9.58        11.72 o                         
  10  -3   4         73.72         95.31        12.57 o                         
  -9  -2   4        201.75        230.24        23.58 o                         
  -8  -2   4        214.72        214.03        21.85 o                         
  -7  -2   4         41.47         44.54        15.73 o                         
  -6  -2   4       3337.26       3271.89        44.15 o                         
  -5  -2   4       1052.03        987.00        20.32 o                         
  -4  -2   4         17.56         23.67        12.22 o                         
  -3  -2   4       2566.14       2582.76        51.09 o                         
  -2  -2   4      21118.26      20294.11        79.60 o                         
  -1  -2   4       1859.27       1654.02        41.07 o                         
   0  -2   4        375.70        376.94        17.96 o                         
   1  -2   4         96.51        124.13        13.83 o                         
   2  -2   4       1476.56       1403.46        28.88 o                         
   3  -2   4       4770.93       4531.20        37.51 o                         
   4  -2   4        343.06        309.76        11.23 o                         
   5  -2   4       2458.43       2441.38        38.44 o                         
   6  -2   4       7090.65       7009.15       107.41 o                         
   7  -2   4       1185.64       1272.68        26.88 o                         
   8  -2   4         64.65         55.73        11.20 o                         
   9  -2   4        715.71        728.37        27.61 o                         
  10  -2   4         89.65         89.74        13.45 o                         
 -10  -1   4          7.85         13.04        24.61 o                         
  -9  -1   4       1006.67        953.49        26.41 o                         
  -8  -1   4        762.24        737.27        24.83 o                         
  -7  -1   4        403.79        415.52        18.82 o                         
  -6  -1   4         88.66         77.88        20.32 o                         
  -5  -1   4       2946.31       2844.61        54.13 o                         
  -4  -1   4       7504.08       7464.87       340.04 o                         
  -3  -1   4        355.37        342.07        13.92 o                         
  -2  -1   4      18347.48      17366.98        81.24 o                         
  -1  -1   4      11820.64      11274.91       207.37 o                         
   0  -1   4        426.16        425.97        17.70 o                         
   1  -1   4        664.79        704.46        18.24 o                         
   2  -1   4       1193.90       1098.31        23.15 o                         
   3  -1   4       2080.86       1983.37        18.28 o                         
   4  -1   4       6344.42       6028.08        23.51 o                         
   5  -1   4        301.60        280.32        11.41 o                         
   6  -1   4       8060.55       7828.95        27.50 o                         
   7  -1   4        921.98        962.21        14.66 o                         
   8  -1   4       1109.06       1135.48        25.80 o                         
   9  -1   4         79.10         89.57        12.36 o                         
  10  -1   4        804.08        846.16        17.93 o                         
  11  -1   4          0.97          1.06        15.97 o                         
 -10   0   4        344.07        257.04        25.30 o                         
  -9   0   4        247.76        264.77        22.74 o                         
  -8   0   4       1029.27       1024.95        24.47 o                         
  -7   0   4        805.42        762.07        20.77 o                         
  -6   0   4         28.23         44.79        15.68 o                         
  -5   0   4       2341.64       2131.17        28.86 o                         
  -4   0   4        139.49        133.10        13.63 o                         
  -3   0   4       5309.37       5033.78        77.06 o                         
  -2   0   4       4332.02       4305.25        77.29 o                         
  -1   0   4        190.96        155.98        17.19 o                         
   0   0   4      13342.91      13603.19       134.11 o                         
   1   0   4        141.99        109.83        17.84 o                         
   2   0   4       3576.20       3760.77        28.88 o                         
   3   0   4       6551.61       6524.28       151.88 o                         
   4   0   4        733.33        694.99        13.43 o                         
   5   0   4      13399.63      12889.01        96.73 o                         
   6   0   4       5876.26       5842.85        51.95 o                         
   7   0   4        192.73        201.50        12.52 o                         
   8   0   4         32.63         39.12        12.38 o                         
   9   0   4        800.88        822.15        32.95 o                         
  10   0   4       1291.81       1366.99        33.66 o                         
  11   0   4         89.28        100.28        15.98 o                         
 -10   1   4        879.39        868.56        23.08 o                         
  -9   1   4        155.81        150.83        18.04 o                         
  -8   1   4        857.39        822.29        21.05 o                         
  -7   1   4        388.32        378.68        16.82 o                         
  -6   1   4        682.28        707.63        19.55 o                         
  -5   1   4        318.10        301.03        17.46 o                         
  -4   1   4       2696.11       2568.44        27.58 o                         
  -3   1   4        137.07        173.53        13.75 o                         
  -2   1   4       3999.68       3855.25        39.00 o                         
  -1   1   4       8301.48       8989.75        65.66 o                         
   0   1   4      15108.49      15428.55       199.12 o                         
   1   1   4        508.93        535.66        21.99 o                         
   2   1   4        321.71        299.84        19.19 o                         
   3   1   4       7087.21       7228.67        88.19 o                         
   4   1   4      11206.24      10368.78       135.39 o                         
   5   1   4       1288.64       1284.14        15.52 o                         
   6   1   4         60.62         54.32        10.88 o                         
   7   1   4         43.15         62.39        12.05 o                         
   8   1   4        440.65        477.14        13.29 o                         
   9   1   4        326.84        344.67        15.17 o                         
  10   1   4         71.05         71.15        17.10 o                         
  11   1   4        290.51        239.84        17.10 o                         
 -10   2   4         34.06         22.13        18.49 o                         
  -9   2   4       2293.53       2112.93        26.61 o                         
  -8   2   4        255.67        270.81        17.35 o                         
  -7   2   4         65.95        105.24        19.38 o                         
  -6   2   4        107.15         96.90        15.79 o                         
  -5   2   4       1590.46       1519.74        23.30 o                         
  -4   2   4       3563.75       3324.61        29.39 o                         
  -3   2   4       3362.73       3281.15        43.93 o                         
  -2   2   4         56.75         55.38        14.49 o                         
   0   2   4       3046.92       2913.35        82.03 o                         
   1   2   4       1350.40       1340.35        30.65 o                         
   2   2   4       3412.45       3355.95        87.75 o                         
   3   2   4       2599.89       2434.89        57.85 o                         
   4   2   4      21686.18      20779.31        73.92 o                         
   5   2   4       2458.85       2349.14        28.03 o                         
   6   2   4         17.94         39.02        11.79 o                         
   7   2   4        809.56        788.32        16.87 o                         
   8   2   4       1075.92       1064.93        16.86 o                         
   9   2   4        332.19        301.92        14.95 o                         
  10   2   4         45.10         54.99        14.96 o                         
  11   2   4        169.41        159.88        17.11 o                         
 -10   3   4         39.68         40.87        18.32 o                         
  -9   3   4          5.61         18.74        15.93 o                         
  -8   3   4       2517.84       2493.59        25.25 o                         
  -7   3   4        511.82        511.00        20.52 o                         
  -6   3   4         31.55         53.69        15.79 o                         
  -5   3   4        168.76        192.40        16.65 o                         
  -4   3   4       4902.64       4779.93        33.00 o                         
  -3   3   4       9438.03       9314.09       424.95 o                         
  -2   3   4       2928.18       2953.75        92.03 o                         
  -1   3   4         74.01         89.75        26.61 o                         
   0   3   4       2590.47       2196.37       130.82 o                         
   1   3   4       6237.46       5437.32        37.04 o                         
   2   3   4        401.75        472.26        19.70 o                         
   3   3   4        583.57        546.51        18.97 o                         
   4   3   4         73.19         78.62        14.37 o                         
   5   3   4       3774.18       3471.26        27.86 o                         
   6   3   4        790.76        733.97        17.64 o                         
   7   3   4        597.52        574.14        16.50 o                         
   8   3   4          3.22         26.15        15.98 o                         
   9   3   4       2239.91       2351.93        21.47 o                         
  10   3   4        145.30        153.95        14.78 o                         
  11   3   4        314.56        299.29        23.96 o                         
  -9   4   4        105.90        100.59        20.99 o                         
  -8   4   4         18.80         36.73        16.96 o                         
  -7   4   4       1661.36       1761.36        84.16 o                         
  -6   4   4       1912.49       1982.64       113.72 o                         
  -5   4   4         21.34         24.30        14.99 o                         
  -4   4   4       4595.48       4713.10       194.54 o                         
  -3   4   4       9499.92       9250.13       577.67 o                         
  -2   4   4      21356.24      21200.51        66.28 o                         
  -1   4   4         48.58         30.67        22.60 o                         
   0   4   4       1573.38       1377.42        32.09 o                         
   1   4   4       5410.27       4476.06        43.43 o                         
   2   4   4      23558.54      19042.31        76.99 o                         
   3   4   4        762.05        658.14        24.66 o                         
   4   4   4       1318.98       1305.54        26.44 o                         
   5   4   4       2364.06       2129.02        21.34 o                         
   6   4   4       8398.75       7662.63        75.97 o                         
   7   4   4        735.92        730.04        15.71 o                         
   8   4   4          7.18         16.06        13.80 o                         
   9   4   4         45.62         43.45        14.62 o                         
  10   4   4       2474.70       2657.95       121.85 o                         
  11   4   4        156.51        149.56        14.05 o                         
  -9   5   4         72.91         66.87        16.90 o                         
  -8   5   4        317.05        302.09        17.57 o                         
  -7   5   4        700.60        721.04        13.13 o                         
  -6   5   4          4.94         18.20        11.49 o                         
  -5   5   4       2269.12       2037.50        20.01 o                         
  -4   5   4        255.80        228.41        13.93 o                         
  -3   5   4      11436.76      11412.99       529.64 o                         
  -2   5   4        365.70        439.19        14.42 o                         
  -1   5   4       3443.50       3765.66        32.89 o                         
   2   5   4       3249.87       2605.08        28.55 o                         
   3   5   4      13402.84      10573.74        52.55 o                         
   4   5   4        275.43        253.48        19.16 o                         
   5   5   4       2992.39       2694.06        63.10 o                         
   6   5   4        910.56        838.23        48.56 o                         
   7   5   4       3745.65       3602.41        37.12 o                         
   8   5   4        789.78        784.69        15.93 o                         
   9   5   4          0.26         11.25        15.64 o                         
  10   5   4         73.13         70.79        13.60 o                         
  -9   6   4        278.36        220.01        18.24 o                         
  -8   6   4        397.05        405.26        17.93 o                         
  -7   6   4          2.11         -1.67        15.60 o                         
  -6   6   4       1730.15       1579.50        35.06 o                         
  -5   6   4        592.43        601.59        19.64 o                         
  -4   6   4       2606.10       2608.34        46.11 o                         
  -3   6   4        990.92       1066.55        35.52 o                         
  -2   6   4       1069.77       1004.46        49.87 o                         
  -1   6   4          1.25         19.87        11.74 o                         
   4   6   4       5933.69       4821.19        38.20 o                         
   5   6   4       2058.30       1815.48       104.54 o                         
   6   6   4          8.30         36.27        15.79 o                         
   7   6   4        739.66        684.47        17.65 o                         
   8   6   4       1954.94       1948.19        98.12 o                         
   9   6   4        408.17        435.96        24.09 o                         
  10   6   4          3.36          8.00        12.53 o                         
  -9   7   4       1129.91       1025.62        21.41 o                         
  -8   7   4          7.59          6.56        16.52 o                         
  -7   7   4        338.93        313.52        15.70 o                         
  -6   7   4       2804.64       2970.04        21.75 o                         
  -5   7   4       1658.55       1639.00        18.31 o                         
  -4   7   4       1856.21       1842.85        18.18 o                         
  -3   7   4        838.16        808.99        15.67 o                         
  -2   7   4        156.77        180.84        20.85 o                         
  -1   7   4       3560.76       3594.17       176.01 o                         
   0   7   4        962.27        946.66        37.90 o                         
   1   7   4       1248.68       1414.12        24.47 o                         
   5   7   4         91.10         91.22        16.74 o                         
   6   7   4         81.63         64.64        15.79 o                         
   7   7   4         93.19        110.56        11.34 o                         
   8   7   4       1491.69       1604.14        76.24 o                         
   9   7   4        547.86        597.88        49.44 o                         
  10   7   4         51.29         52.65        13.73 o                         
  -9   8   4        552.60        515.31        19.94 o                         
  -8   8   4         16.74         21.55        17.10 o                         
  -7   8   4          4.73         17.15        19.07 o                         
  -6   8   4         14.74         15.95        12.67 o                         
  -5   8   4       5417.11       5259.85        91.36 o                         
  -4   8   4        348.83        353.78        13.92 o                         
  -3   8   4         58.15         59.63        13.85 o                         
  -2   8   4       5315.39       5439.30       267.46 o                         
  -1   8   4       6903.34       7198.12       323.63 o                         
   0   8   4        127.53        135.38        12.25 o                         
   1   8   4        586.47        627.83        20.27 o                         
   2   8   4        571.13        631.59        21.02 o                         
   3   8   4       5465.02       6206.22        36.73 o                         
   4   8   4        516.15        604.89        20.19 o                         
   5   8   4        468.55        459.07        31.39 o                         
   6   8   4        415.21        455.92        41.18 o                         
   7   8   4       2246.30       2298.72       137.98 o                         
   8   8   4        184.65        191.50        22.33 o                         
   9   8   4        811.73        886.22        46.26 o                         
  10   8   4          5.04         -1.19        13.83 o                         
  -8   9   4         57.62         56.38        14.41 o                         
  -7   9   4        132.47        138.39        14.02 o                         
  -6   9   4         56.38         56.92        12.69 o                         
  -5   9   4          4.07          8.92        12.34 o                         
  -4   9   4       4074.52       4191.00       153.85 o                         
  -3   9   4        967.74       1009.70        15.63 o                         
  -2   9   4       1676.39       1644.97        56.82 o                         
  -1   9   4         36.47         40.90        12.25 o                         
   0   9   4       2249.18       2415.97        31.06 o                         
   1   9   4         96.38        111.86        13.16 o                         
   2   9   4       1434.53       1619.39        23.47 o                         
   3   9   4        167.60        171.21        17.66 o                         
   4   9   4       1704.73       1801.70        23.52 o                         
   5   9   4        841.81        950.46        21.19 o                         
   6   9   4       1439.19       1411.04        97.38 o                         
   7   9   4          4.30          7.35        11.48 o                         
   8   9   4        743.30        781.23        50.68 o                         
   9   9   4        232.94        243.24        16.44 o                         
  -8  10   4          1.98         14.69        14.70 o                         
  -7  10   4        401.97        376.46        14.75 o                         
  -6  10   4          5.13          6.21        11.62 o                         
  -5  10   4        815.88        832.17        15.28 o                         
  -4  10   4        134.66        123.80        14.69 o                         
  -3  10   4       3050.41       3056.14        56.08 o                         
  -2  10   4         25.05         49.03        11.51 o                         
  -1  10   4         44.87         44.43        12.34 o                         
   0  10   4        206.76        236.52        15.33 o                         
   1  10   4       2979.25       3185.83       147.33 o                         
   2  10   4       1422.23       1495.76        34.91 o                         
   3  10   4        464.54        508.05        19.82 o                         
   4  10   4         27.16         33.98        17.24 o                         
   5  10   4       1836.30       2029.63        25.44 o                         
   6  10   4       1891.55       1960.22       109.08 o                         
   7  10   4        308.42        337.02        14.78 o                         
   8  10   4          1.03          0.00        11.11 o                         
   9  10   4        232.49        223.78        13.95 o                         
  -7  11   4        602.90        547.68        24.84 o                         
  -6  11   4        313.12        292.80        14.14 o                         
  -5  11   4         34.24         28.60        12.30 o                         
  -4  11   4       2579.51       2496.08        51.70 o                         
  -3  11   4       1988.26       2054.22        40.73 o                         
  -2  11   4        185.28        187.90        14.01 o                         
  -1  11   4        299.90        314.98        17.46 o                         
   0  11   4        687.65        738.13        28.23 o                         
   1  11   4       2048.54       2040.89       121.35 o                         
   2  11   4         76.76         86.57        13.39 o                         
   3  11   4          9.66         23.49        13.93 o                         
   4  11   4       1275.55       1333.71        21.85 o                         
   5  11   4       1663.66       1817.74        24.30 o                         
   6  11   4         26.55         41.50        15.30 o                         
   7  11   4        414.10        430.85        27.06 o                         
   8  11   4        167.29        161.82        14.00 o                         
  -6  12   4        963.60        870.43        45.53 o                         
  -5  12   4        398.81        395.47        21.03 o                         
  -4  12   4        582.78        592.07        13.83 o                         
  -3  12   4        148.33        143.75        11.55 o                         
  -2  12   4        356.56        402.43        13.54 o                         
  -1  12   4       1448.99       1462.89        29.94 o                         
   0  12   4         37.44         38.29        11.47 o                         
   1  12   4        340.97        355.28        13.87 o                         
   2  12   4       1759.34       1824.85        85.82 o                         
   3  12   4        131.87        136.31        20.03 o                         
   4  12   4       1981.03       2111.59        39.80 o                         
   5  12   4        144.16        172.87        15.50 o                         
   6  12   4       1075.55       1146.18        46.32 o                         
   7  12   4          0.14         -0.23        11.67 o                         
   8  12   4         30.12         34.33        14.19 o                         
  -6  13   4          0.69          1.65        14.19 o                         
  -5  13   4        974.50        875.38        26.34 o                         
  -4  13   4         79.30         67.97        11.93 o                         
  -3  13   4         51.87         58.15        11.55 o                         
  -2  13   4        415.57        430.91        14.30 o                         
  -1  13   4       2931.70       2957.28       134.44 o                         
   0  13   4        158.14        167.17        13.23 o                         
   1  13   4        370.21        332.39        13.91 o                         
   2  13   4         40.32         68.24        17.86 o                         
   3  13   4       1896.11       1978.11        49.31 o                         
   4  13   4        442.46        481.49        15.43 o                         
   5  13   4        207.62        220.35        14.58 o                         
   6  13   4          0.83          2.97        17.60 o                         
   7  13   4        580.17        556.65       109.00 o                         
  -5  14   4         80.95         52.79        16.10 o                         
  -4  14   4       1000.50        873.80        16.89 o                         
  -3  14   4        252.24        247.06        12.94 o                         
  -2  14   4       1049.65       1026.46        26.39 o                         
  -1  14   4        322.34        326.11        20.81 o                         
   0  14   4       1120.25       1139.96        37.83 o                         
   1  14   4         11.09         17.48        13.13 o                         
   2  14   4        248.21        234.46        13.97 o                         
   3  14   4        876.21        899.53        17.46 o                         
   4  14   4        155.87        186.66        21.67 o                         
   5  14   4          1.12         -6.57        15.96 o                         
   6  14   4        289.03        292.08        20.24 o                         
  -4  15   4         37.29         23.70        14.27 o                         
  -3  15   4       1490.63       1408.45        48.28 o                         
  -2  15   4        358.29        379.80        25.04 o                         
  -1  15   4          0.36         -5.98        12.23 o                         
   0  15   4        111.56        114.78        13.91 o                         
   1  15   4        455.15        426.76        15.55 o                         
   2  15   4        480.39        491.16        20.24 o                         
   3  15   4         23.16         28.37        15.15 o                         
   4  15   4        270.82        302.55        17.67 o                         
   5  15   4        771.39        635.17        22.60 o                         
  -2  16   4        172.72        158.49        21.27 o                         
  -1  16   4        144.15        116.50        13.66 o                         
   0  16   4          4.57          9.56        14.27 o                         
   1  16   4        101.97         83.63        14.61 o                         
   2  16   4        104.82         84.67        15.87 o                         
   3  16   4        207.78        192.98        17.53 o                         
   0 -13   5        382.96        315.22        13.96 o                         
   1 -13   5          6.80          9.89        12.86 o                         
  -3 -12   5        365.03        337.48        28.89 o                         
  -2 -12   5        359.02        377.83        22.09 o                         
  -1 -12   5        398.83        389.07        48.67 o                         
   0 -12   5        594.19        555.31        17.02 o                         
   1 -12   5        182.15        178.75        10.96 o                         
   2 -12   5         18.20         15.84        10.58 o                         
   3 -12   5        365.45        363.16        43.91 o                         
   4 -12   5        276.73        239.02        11.42 o                         
  -4 -11   5        460.32        432.01        20.99 o                         
  -3 -11   5        409.73        421.82        18.53 o                         
  -2 -11   5          0.00        -12.15        13.04 o                         
  -1 -11   5        900.06        858.10        54.87 o                         
   0 -11   5        335.05        347.18        12.78 o                         
   1 -11   5        280.66        286.29         9.86 o                         
   2 -11   5       1069.39       1083.31        56.82 o                         
   3 -11   5        130.59        123.80        10.72 o                         
   4 -11   5         19.05          5.11        10.65 o                         
   5 -11   5        331.08        312.31        17.40 o                         
  -5 -10   5          1.07         20.74        22.58 o                         
  -4 -10   5        418.24        382.09        13.59 o                         
  -3 -10   5        201.25        217.73        12.19 o                         
  -2 -10   5        411.30        456.39        60.31 o                         
  -1 -10   5          2.08         21.11        18.29 o                         
   0 -10   5       1622.45       1680.23        47.96 o                         
   1 -10   5        459.01        506.21        26.82 o                         
   2 -10   5       1564.11       1546.62        50.29 o                         
   3 -10   5         37.99         66.26         9.92 o                         
   4 -10   5        304.94        291.32        10.33 o                         
   5 -10   5        108.15        101.03        10.25 o                         
   6 -10   5        951.41        839.79        37.42 o                         
  -6  -9   5        417.73        431.54        21.94 o                         
  -5  -9   5        375.65        374.96        20.07 o                         
  -4  -9   5        362.07        375.35        13.32 o                         
  -3  -9   5         51.48         50.80        16.22 o                         
  -2  -9   5        293.07        329.77        12.23 o                         
  -1  -9   5       2480.18       2589.19       225.50 o                         
   0  -9   5        381.92        392.91        12.34 o                         
   1  -9   5       1024.70       1176.85        51.21 o                         
   2  -9   5          9.90         24.60        10.09 o                         
   3  -9   5        999.93       1072.67        40.84 o                         
   4  -9   5        402.00        413.88        18.50 o                         
   5  -9   5        160.78        166.10        12.17 o                         
   6  -9   5        360.52        355.79        23.88 o                         
   7  -9   5        899.10        895.31        58.60 o                         
  -7  -8   5         90.86         93.06        20.10 o                         
  -6  -8   5        498.41        484.67        21.33 o                         
  -5  -8   5        403.58        431.79        36.69 o                         
  -4  -8   5        388.62        404.76        28.97 o                         
  -3  -8   5        260.54        259.03        23.04 o                         
  -2  -8   5       1303.09       1323.78        73.01 o                         
  -1  -8   5          1.91         -3.55        10.34 o                         
   0  -8   5       5083.90       5101.26       141.83 o                         
   1  -8   5        869.56        858.21        10.94 o                         
   2  -8   5         23.89         29.83         8.32 o                         
   3  -8   5        382.55        403.98        17.82 o                         
   4  -8   5        850.82        890.98        39.93 o                         
   5  -8   5       1481.51       1571.74        44.81 o                         
   6  -8   5         30.41         28.67        14.59 o                         
   7  -8   5         32.74         46.15        10.15 o                         
   8  -8   5       1451.98       1502.18        91.45 o                         
  -7  -7   5        534.59        526.07        26.80 o                         
  -6  -7   5        288.71        295.27        20.60 o                         
  -5  -7   5       1832.89       1969.12       138.39 o                         
  -4  -7   5         41.23         45.23        15.43 o                         
  -3  -7   5        578.05        608.28        35.25 o                         
  -2  -7   5       3477.89       3626.72       301.06 o                         
  -1  -7   5       2161.77       2188.81        66.11 o                         
   0  -7   5       1335.67       1344.13        38.89 o                         
   1  -7   5       1305.61       1250.27        30.11 o                         
   2  -7   5        396.25        411.58        17.06 o                         
   3  -7   5        315.57        299.00        11.63 o                         
   4  -7   5        291.47        293.17        10.06 o                         
   5  -7   5        311.40        308.73        14.90 o                         
   6  -7   5       1838.48       1876.43        65.78 o                         
   7  -7   5        127.30        140.61        10.48 o                         
   8  -7   5        758.73        775.66        35.07 o                         
   9  -7   5        225.77        219.88        14.15 o                         
  -8  -6   5        804.01        706.60        31.53 o                         
  -7  -6   5        183.28        184.42        23.94 o                         
  -6  -6   5        215.05        218.98        24.11 o                         
  -5  -6   5        261.99        268.16        19.81 o                         
  -4  -6   5       1102.52       1156.26        42.69 o                         
  -3  -6   5       2039.60       2109.61       123.95 o                         
  -2  -6   5        333.93        360.53        16.57 o                         
  -1  -6   5       5854.80       5907.43       161.75 o                         
   0  -6   5       1554.67       1465.32        27.13 o                         
   1  -6   5        740.21        746.10        27.70 o                         
   2  -6   5         23.74         20.20        11.01 o                         
   3  -6   5       1503.65       1490.93        44.19 o                         
   4  -6   5          4.46         13.18        10.86 o                         
   5  -6   5       1462.84       1425.49        26.45 o                         
   6  -6   5         88.39        113.92        12.55 o                         
   7  -6   5       2277.02       2358.52        71.03 o                         
   8  -6   5        115.73        131.58        11.38 o                         
   9  -6   5        221.02        246.20        12.52 o                         
  -8  -5   5       1312.32       1303.62        38.84 o                         
  -7  -5   5        547.06        603.31        26.80 o                         
  -6  -5   5        154.92        167.71        23.24 o                         
  -5  -5   5          4.70         15.05        15.14 o                         
  -4  -5   5       1541.01       1645.00        56.40 o                         
  -3  -5   5         33.16         33.13        14.00 o                         
  -2  -5   5       2482.64       2484.21        58.37 o                         
  -1  -5   5        265.76        257.79        11.60 o                         
   0  -5   5       5739.96       5681.85       188.71 o                         
   1  -5   5       5778.32       5691.77        46.64 o                         
   2  -5   5       1399.12       1397.82        44.94 o                         
   3  -5   5        447.37        423.93        12.60 o                         
   4  -5   5       2229.90       2229.42        44.39 o                         
   5  -5   5          2.44         10.52         9.85 o                         
   6  -5   5       4476.33       4538.53       103.83 o                         
   7  -5   5        961.23       1006.50        30.04 o                         
   8  -5   5         75.22         96.70        13.43 o                         
   9  -5   5          4.09          7.67        10.74 o                         
  -8  -4   5         53.49         52.90        17.08 o                         
  -7  -4   5       2605.46       2621.86        76.22 o                         
  -6  -4   5         32.07         36.58        16.35 o                         
  -5  -4   5         36.10         42.90        12.38 o                         
  -4  -4   5        956.32       1000.78        48.20 o                         
  -3  -4   5       1855.06       1793.32        68.80 o                         
  -2  -4   5        639.87        668.40        27.75 o                         
  -1  -4   5       2536.04       2316.46        91.86 o                         
   0  -4   5         18.15         35.03        10.84 o                         
   1  -4   5      14161.01      13436.09       316.20 o                         
   2  -4   5        889.44        953.02        13.29 o                         
   3  -4   5        104.50         90.99        10.10 o                         
   4  -4   5       3793.13       3762.41        80.43 o                         
   5  -4   5       3018.36       2946.47        52.33 o                         
   6  -4   5       2333.43       2313.99        60.98 o                         
   7  -4   5        519.60        535.81        13.85 o                         
   8  -4   5         55.66         65.91        10.33 o                         
   9  -4   5        889.55        965.03        37.35 o                         
  10  -4   5        412.89        384.66        14.15 o                         
  -9  -3   5        144.67        170.57        24.72 o                         
  -8  -3   5        413.89        401.34        24.69 o                         
  -7  -3   5          9.53         13.81        16.40 o                         
  -6  -3   5        937.78        945.39        23.24 o                         
  -5  -3   5        383.78        412.52        17.83 o                         
  -4  -3   5         27.29         30.94        11.60 o                         
  -3  -3   5        725.71        694.01        14.91 o                         
  -2  -3   5       8837.43       8634.54       242.11 o                         
  -1  -3   5       2119.03       2129.83        66.49 o                         
   0  -3   5       2828.67       2597.99       111.28 o                         
   1  -3   5       4027.85       3966.41        48.92 o                         
   2  -3   5         15.11         18.93        10.56 o                         
   3  -3   5       1966.24       1934.69        42.35 o                         
   4  -3   5        659.35        672.61        16.83 o                         
   5  -3   5       3033.23       2948.15        55.06 o                         
   6  -3   5        332.66        321.97        18.01 o                         
   7  -3   5        720.47        737.04        12.65 o                         
   8  -3   5        157.48        189.64        13.12 o                         
   9  -3   5        822.25        904.38        15.57 o                         
  10  -3   5         76.89         78.24        13.06 o                         
  -9  -2   5        124.93        107.43        23.91 o                         
  -8  -2   5          0.44          6.26        17.68 o                         
  -7  -2   5       2499.77       2479.11        35.54 o                         
  -6  -2   5        168.86        179.44        17.19 o                         
  -5  -2   5       1008.21        999.67        56.64 o                         
  -4  -2   5        508.99        558.85        29.71 o                         
  -3  -2   5       1640.31       1748.97        39.64 o                         
  -2  -2   5      14369.51      14083.14       259.07 o                         
  -1  -2   5       8509.76       8159.59       192.28 o                         
   0  -2   5       2031.90       1875.76        18.72 o                         
   1  -2   5         17.87         35.51        12.95 o                         
   2  -2   5         13.23         33.52        10.90 o                         
   3  -2   5        463.92        471.50        11.59 o                         
   4  -2   5       1868.71       1748.71        18.03 o                         
   5  -2   5        409.07        357.31        11.45 o                         
   6  -2   5        922.31        906.51        13.63 o                         
   7  -2   5        965.29        995.84        13.01 o                         
   8  -2   5       1995.84       2128.42        44.13 o                         
   9  -2   5        607.43        635.28        20.22 o                         
  10  -2   5        243.79        233.78        12.69 o                         
  -9  -1   5       1009.20        915.24        27.50 o                         
  -8  -1   5        131.68        128.37        18.41 o                         
  -7  -1   5         44.88         26.11        16.49 o                         
  -6  -1   5       1732.28       1650.35        23.03 o                         
  -5  -1   5       3038.53       2976.70        27.77 o                         
  -4  -1   5        613.83        631.39        21.06 o                         
  -3  -1   5       2837.16       2876.76        51.23 o                         
  -2  -1   5          1.11          6.74        16.31 o                         
  -1  -1   5      24715.51      23852.27        81.69 o                         
   0  -1   5          1.64          4.41        13.93 o                         
   1  -1   5        142.90        138.66        13.84 o                         
   2  -1   5        576.77        575.82        15.25 o                         
   3  -1   5       6295.47       5717.78        51.71 o                         
   4  -1   5          9.67         -2.75        10.40 o                         
   5  -1   5        126.45        136.23        10.75 o                         
   6  -1   5        276.46        293.22        11.33 o                         
   7  -1   5       5553.04       5698.30        24.27 o                         
   8  -1   5        176.74        191.11        11.03 o                         
   9  -1   5        454.27        463.94        12.79 o                         
  10  -1   5        111.97        111.04        12.48 o                         
  -9   0   5        429.55        362.81        23.22 o                         
  -8   0   5       1912.34       1931.37        25.38 o                         
  -7   0   5         31.02         46.35        16.40 o                         
  -6   0   5         22.05         24.44        15.24 o                         
  -5   0   5        188.33        231.45        20.95 o                         
  -4   0   5       6277.61       6097.49       173.59 o                         
  -3   0   5       1786.73       1581.28        18.79 o                         
  -2   0   5       1113.73       1057.03        30.04 o                         
  -1   0   5       1020.41       1038.59        18.67 o                         
   0   0   5       9340.90       8987.77        46.31 o                         
   1   0   5         15.51         28.01        15.19 o                         
   2   0   5         59.98         67.50        14.14 o                         
   3   0   5        388.04        402.79        15.33 o                         
   4   0   5      10036.69       9481.10        90.43 o                         
   5   0   5          0.67         13.53        10.43 o                         
   6   0   5       1402.33       1354.34        14.90 o                         
   7   0   5       2094.92       2138.32        26.80 o                         
   8   0   5       1524.67       1639.49        21.64 o                         
   9   0   5        349.55        368.99        13.25 o                         
  10   0   5        123.32        124.95        19.99 o                         
  11   0   5         31.84          9.77        16.21 o                         
  -9   1   5       1912.33       1878.71        25.94 o                         
  -8   1   5        250.23        241.61        17.38 o                         
  -7   1   5       2765.25       2782.13        27.28 o                         
  -6   1   5        108.46        111.96        19.46 o                         
  -5   1   5        589.28        626.94        19.80 o                         
  -4   1   5       2464.72       2402.36       118.65 o                         
  -3   1   5       8341.16       8280.24        44.60 o                         
  -2   1   5       1651.95       1571.91        25.66 o                         
  -1   1   5         96.11         89.16        16.30 o                         
   0   1   5        845.75        983.32        20.62 o                         
   1   1   5      15138.52      15209.72       170.69 o                         
   2   1   5       4931.72       5021.91        30.15 o                         
   3   1   5         16.66         69.21        14.94 o                         
   4   1   5       3135.16       3004.58        44.29 o                         
   5   1   5       9762.33       9172.86       125.01 o                         
   6   1   5       4737.28       4539.08        42.27 o                         
   7   1   5        547.83        559.29        12.62 o                         
   8   1   5        680.27        704.68        23.04 o                         
   9   1   5       1791.17       1868.22        65.41 o                         
  10   1   5        791.27        809.55        64.87 o                         
  11   1   5          1.34          2.52        14.80 o                         
  -9   2   5        597.96        521.62        23.55 o                         
  -8   2   5       1273.77       1304.85        22.02 o                         
  -7   2   5         33.85         30.61        19.55 o                         
  -6   2   5        240.37        243.92        16.43 o                         
  -5   2   5       1148.16       1092.65        21.16 o                         
  -4   2   5        239.18        234.05        17.43 o                         
  -3   2   5       4710.51       4552.75       219.60 o                         
  -2   2   5       9223.84       8897.40       377.11 o                         
  -1   2   5        445.57        431.89        18.56 o                         
   0   2   5       4395.10       4536.37        44.07 o                         
   1   2   5       4064.41       4012.10        31.37 o                         
   2   2   5       1510.25       1402.39        21.42 o                         
   3   2   5       2086.27       2178.45        22.94 o                         
   4   2   5          1.13          8.56        14.04 o                         
   5   2   5       4770.38       4422.83        22.98 o                         
   6   2   5          2.91         13.36        10.75 o                         
   7   2   5        700.62        609.19        12.94 o                         
   8   2   5          1.28         15.88        13.07 o                         
   9   2   5       2022.80       2079.16        52.02 o                         
  10   2   5        162.71        167.17        14.06 o                         
  11   2   5        198.77        189.57        16.15 o                         
  -9   3   5        496.90        517.42        19.66 o                         
  -8   3   5       1294.43       1283.13        21.21 o                         
  -7   3   5          4.77         15.38        15.65 o                         
  -6   3   5          0.34         12.23        15.35 o                         
  -5   3   5         52.68         45.90        16.10 o                         
  -4   3   5       4680.77       4461.11       197.76 o                         
  -3   3   5        588.42        601.37        16.84 o                         
  -2   3   5       3211.62       3208.70        47.35 o                         
  -1   3   5       8939.45       8204.76       825.11 o                         
   0   3   5      10460.04       9807.18       453.42 o                         
   1   3   5        474.67        450.05        19.75 o                         
   2   3   5       2664.16       2446.78        51.81 o                         
   3   3   5       4639.71       4378.11        28.53 o                         
   4   3   5       3062.78       2734.99        23.32 o                         
   5   3   5        817.94        705.53        12.99 o                         
   6   3   5        951.62        881.30        14.60 o                         
   7   3   5        189.45        219.61        13.91 o                         
   8   3   5       3298.90       3277.10        79.13 o                         
   9   3   5        610.02        605.12        16.50 o                         
  10   3   5        578.87        554.99        21.59 o                         
  11   3   5          7.03          8.03        15.22 o                         
  -9   4   5         52.56         53.94        17.18 o                         
  -8   4   5        659.26        667.20        18.88 o                         
  -7   4   5        906.34        936.28        19.30 o                         
  -6   4   5         26.57         21.58        15.60 o                         
  -5   4   5        135.12        143.16        15.35 o                         
  -4   4   5        136.69        140.69        13.23 o                         
  -3   4   5      13812.32      13785.07       388.29 o                         
  -2   4   5         27.35         51.67        14.57 o                         
  -1   4   5       4515.06       3988.11        45.40 o                         
   0   4   5       1248.12       1116.42        30.83 o                         
   1   4   5       3689.40       3141.63        38.98 o                         
   2   4   5       4638.55       3989.57        27.59 o                         
   3   4   5       7152.54       6646.68        55.82 o                         
   4   4   5        100.43         71.01        19.80 o                         
   5   4   5       1449.87       1348.86        17.75 o                         
   6   4   5       1196.60       1112.88        18.25 o                         
   7   4   5       3130.09       3083.55        23.08 o                         
   8   4   5        207.25        206.27        13.54 o                         
   9   4   5        831.41        901.72        52.40 o                         
  10   4   5        261.96        269.42        16.17 o                         
  11   4   5        204.20        180.36        16.43 o                         
  -9   5   5        109.97         94.09        17.79 o                         
  -8   5   5         82.86        106.10        16.29 o                         
  -7   5   5        418.05        452.25        17.57 o                         
  -6   5   5       2169.48       2270.33        23.63 o                         
  -5   5   5        796.66        783.27        17.63 o                         
  -4   5   5       1010.54       1022.95        32.62 o                         
  -3   5   5        186.61        179.11        11.80 o                         
  -2   5   5      15502.70      14847.79      1738.19 o                         
  -1   5   5       5903.04       4556.81        43.76 o                         
   0   5   5          2.05         11.82        20.63 o                         
   1   5   5        643.48        476.58        22.88 o                         
   2   5   5       8366.36       6742.08        44.54 o                         
   3   5   5      11823.95      10176.65        52.08 o                         
   4   5   5        674.08        642.32        22.22 o                         
   5   5   5         32.48          4.67        22.38 o                         
   6   5   5       2260.21       2161.88        49.63 o                         
   7   5   5       7853.13       7704.98        32.84 o                         
   8   5   5         29.61         47.94        16.56 o                         
   9   5   5        159.40        160.76        17.02 o                         
  10   5   5        337.45        325.97        17.62 o                         
  11   5   5        501.07        562.96        55.80 o                         
  -9   6   5        912.59        816.98        21.63 o                         
  -8   6   5         68.58         84.97        16.52 o                         
  -7   6   5        575.30        542.47        17.79 o                         
  -6   6   5        904.09        870.28        18.80 o                         
  -5   6   5       1322.86       1310.25        22.14 o                         
  -4   6   5       1882.90       1821.44       107.44 o                         
  -3   6   5       1883.05       1876.99       118.83 o                         
  -2   6   5       3382.72       3482.43       211.89 o                         
   1   6   5       1930.32       1517.60        25.80 o                         
   2   6   5        848.62        735.90        23.49 o                         
   3   6   5        570.91        487.03        20.44 o                         
   4   6   5       2592.56       2230.12        27.86 o                         
   5   6   5        348.47        304.37        19.68 o                         
   6   6   5       2133.88       1951.36        20.40 o                         
   7   6   5         19.40         29.18        15.40 o                         
   8   6   5       3856.59       3787.86        38.31 o                         
   9   6   5        212.90        219.23        16.52 o                         
  10   6   5          2.29         19.65        12.43 o                         
  -9   7   5        247.78        213.89        19.05 o                         
  -8   7   5        590.10        607.62        18.91 o                         
  -7   7   5         18.68         40.20        15.76 o                         
  -6   7   5         40.98         47.30        12.92 o                         
  -5   7   5       1986.51       1839.23        74.14 o                         
  -4   7   5        676.43        721.53        15.01 o                         
  -3   7   5       1780.45       1861.60        97.12 o                         
  -2   7   5         77.85        109.44        12.04 o                         
  -1   7   5        465.34        458.38        18.29 o                         
   3   7   5        384.26        317.91        19.05 o                         
   4   7   5         17.85         30.44        17.24 o                         
   5   7   5       5071.98       4407.58        33.36 o                         
   6   7   5       1420.04       1425.02        17.81 o                         
   7   7   5        703.33        664.02        18.04 o                         
   8   7   5         14.96         26.99        12.97 o                         
   9   7   5       1693.89       1819.05        97.26 o                         
  10   7   5          1.38         -2.66        11.99 o                         
  -8   8   5        478.45        434.93        18.82 o                         
  -7   8   5        207.20        232.43        14.33 o                         
  -6   8   5        239.37        255.93        17.11 o                         
  -5   8   5        219.35        241.11        13.22 o                         
  -4   8   5       2329.00       2388.19        57.57 o                         
  -3   8   5        355.75        384.60        12.71 o                         
  -2   8   5       1327.65       1347.02        52.69 o                         
  -1   8   5       1492.21       1571.62        29.30 o                         
   0   8   5       7720.85       8414.08        45.18 o                         
   1   8   5         13.77         36.76        17.29 o                         
   4   8   5       1738.33       1429.55        22.80 o                         
   5   8   5       2151.15       1926.87        24.75 o                         
   6   8   5        419.78        433.38        26.65 o                         
   7   8   5         21.97          8.12        13.69 o                         
   8   8   5        685.10        780.49        55.25 o                         
   9   8   5        105.58        111.87        12.62 o                         
  10   8   5        142.51        178.94        25.20 o                         
  -8   9   5         84.27         94.53        17.60 o                         
  -7   9   5        204.24        199.31        13.62 o                         
  -6   9   5        458.33        475.01        14.11 o                         
  -5   9   5       1172.27       1170.71        19.32 o                         
  -4   9   5       1031.82       1067.23        53.34 o                         
  -3   9   5       2443.87       2507.01        67.23 o                         
  -2   9   5        244.77        230.51        12.12 o                         
  -1   9   5       9019.25       9571.03       206.87 o                         
   0   9   5       5672.94       6126.53        68.12 o                         
   1   9   5        723.95        767.52        20.27 o                         
   2   9   5        142.51        180.67        17.96 o                         
   3   9   5        929.96       1063.60        21.58 o                         
   4   9   5       1637.22       1767.25        24.61 o                         
   5   9   5          9.48         21.93        20.28 o                         
   6   9   5         84.25         73.60        11.08 o                         
   7   9   5       2793.19       3011.13       216.46 o                         
   8   9   5        180.27        175.64        12.74 o                         
   9   9   5         40.92         59.61        12.82 o                         
  -8  10   5         98.73         58.41        15.13 o                         
  -7  10   5         19.46         21.59        12.12 o                         
  -6  10   5       1375.97       1357.77        21.98 o                         
  -5  10   5          3.90         16.30        12.31 o                         
  -4  10   5        882.02        849.69        14.24 o                         
  -3  10   5       1969.59       2049.84        73.57 o                         
  -2  10   5       1411.85       1439.28        57.30 o                         
  -1  10   5        946.91        990.42        37.73 o                         
   0  10   5        217.87        236.12        12.48 o                         
   1  10   5        830.25        934.33        28.39 o                         
   2  10   5        774.02        817.87        21.52 o                         
   3  10   5          3.52          7.34        18.21 o                         
   4  10   5        584.58        637.26        20.35 o                         
   5  10   5       1917.15       1892.40       272.96 o                         
   6  10   5        368.49        363.64        21.56 o                         
   7  10   5       1291.65       1275.89        93.93 o                         
   8  10   5        722.47        775.70        27.45 o                         
   9  10   5        120.09        126.45        13.48 o                         
  -7  11   5         34.04         25.20        14.48 o                         
  -6  11   5        625.54        616.65        15.29 o                         
  -5  11   5        681.88        702.79        15.00 o                         
  -4  11   5        923.16        902.33        14.23 o                         
  -3  11   5         35.84         37.81        11.01 o                         
  -2  11   5       2680.62       2735.97        85.19 o                         
  -1  11   5        393.44        423.83        23.94 o                         
   0  11   5         88.88         92.42        12.73 o                         
   1  11   5       1002.85       1106.11        45.78 o                         
   2  11   5       1119.67       1170.30        28.85 o                         
   3  11   5          7.51         21.44        16.88 o                         
   4  11   5        196.82        190.37        17.99 o                         
   5  11   5        505.81        567.66        18.80 o                         
   6  11   5       4121.17       4120.99       163.15 o                         
   7  11   5         13.54         13.87        13.34 o                         
   8  11   5        451.05        459.93        25.79 o                         
   9  11   5         83.15         95.72        12.48 o                         
  -6  12   5        162.12        169.53        14.00 o                         
  -5  12   5        317.84        286.34        13.85 o                         
  -4  12   5        473.54        479.11        12.78 o                         
  -3  12   5       2702.37       2755.38        68.91 o                         
  -2  12   5        843.45        938.34        58.40 o                         
  -1  12   5        372.19        393.17        27.54 o                         
   0  12   5       2350.23       2576.38        68.88 o                         
   1  12   5       1332.58       1380.33        41.93 o                         
   2  12   5        293.42        314.63        12.87 o                         
   3  12   5         80.31         90.47        15.96 o                         
   4  12   5         16.99         22.10        17.79 o                         
   5  12   5       2676.92       2962.13        28.11 o                         
   6  12   5        972.96        946.95        72.98 o                         
   7  12   5        439.95        432.23        38.24 o                         
   8  12   5         15.23         16.53        13.31 o                         
  -6  13   5        222.37        191.61        14.88 o                         
  -5  13   5        100.13        103.08        13.57 o                         
  -4  13   5        363.76        349.05        14.46 o                         
  -3  13   5          0.43          6.96        11.54 o                         
  -2  13   5        398.06        447.41        21.03 o                         
  -1  13   5         48.14         52.78        11.83 o                         
   0  13   5       1975.98       2039.04        35.06 o                         
   1  13   5        259.41        299.29        12.97 o                         
   2  13   5        790.25        810.43        36.12 o                         
   3  13   5        824.47        908.00        31.70 o                         
   4  13   5        591.79        607.35        14.02 o                         
   5  13   5        488.64        512.28        16.61 o                         
   6  13   5        397.70        405.53        14.92 o                         
   7  13   5        203.44        193.73        13.93 o                         
  -5  14   5         87.31         94.88        13.10 o                         
  -4  14   5        327.93        318.84        14.43 o                         
  -3  14   5        512.44        541.65        18.03 o                         
  -2  14   5          1.01          1.88        13.50 o                         
  -1  14   5        996.71       1070.60        15.35 o                         
   0  14   5       1217.98       1232.60        33.29 o                         
   1  14   5        627.07        644.77        15.14 o                         
   2  14   5         40.86         32.00        13.19 o                         
   3  14   5        189.23        191.85        14.86 o                         
   4  14   5       1448.67       1669.81        92.56 o                         
   5  14   5         76.27         75.57        15.79 o                         
   6  14   5          7.55         22.10        14.74 o                         
  -4  15   5         63.55         53.98        14.33 o                         
  -3  15   5        359.83        394.78        26.19 o                         
  -2  15   5       1301.22       1387.31        97.30 o                         
  -1  15   5        364.33        375.59        18.36 o                         
   0  15   5          7.79         24.77        13.16 o                         
   1  15   5         99.86         94.99        14.56 o                         
   2  15   5         78.61         72.34        14.35 o                         
   3  15   5        221.88        242.63        15.02 o                         
   4  15   5        212.40        219.47        15.99 o                         
   5  15   5        455.79        473.03        51.30 o                         
  -2  16   5       1613.87       1360.23        89.05 o                         
  -1  16   5         12.26          7.77        13.03 o                         
   0  16   5          2.27         20.56        12.93 o                         
   1  16   5         16.28          4.81        14.25 o                         
   2  16   5        331.72        295.09        34.66 o                         
   3  16   5         24.31         30.53        15.60 o                         
   4  16   5         63.51         69.82        15.98 o                         
  -1 -12   6       1015.09        844.68       106.42 o                         
   0 -12   6          2.26         -8.79        12.35 o                         
   1 -12   6        209.37        190.35        12.10 o                         
   2 -12   6        678.80        578.00        40.82 o                         
   3 -12   6        374.36        327.20        31.50 o                         
  -3 -11   6         46.52         39.17        13.73 o                         
  -2 -11   6        240.56        208.20        12.95 o                         
  -1 -11   6         26.91         27.64        11.98 o                         
   0 -11   6       1106.08       1048.48        98.10 o                         
   1 -11   6         15.32         29.80        10.47 o                         
   2 -11   6        188.84        186.23        11.26 o                         
   3 -11   6        727.68        705.82        40.28 o                         
   4 -11   6        516.18        446.91        25.70 o                         
   5 -11   6         79.14         78.18        11.39 o                         
  -5 -10   6        445.15        325.27        22.77 o                         
  -4 -10   6          5.71         14.38        12.41 o                         
  -3 -10   6        422.93        425.77        27.93 o                         
  -2 -10   6          9.01         24.20        12.20 o                         
  -1 -10   6        447.10        455.62        30.67 o                         
   0 -10   6         30.11         43.14        10.47 o                         
   1 -10   6       1953.03       1976.95        92.24 o                         
   2 -10   6         71.90         94.83        10.39 o                         
   3 -10   6       1135.56       1195.57        56.08 o                         
   4 -10   6         44.70         48.16        10.52 o                         
   5 -10   6        232.29        225.61        12.63 o                         
   6 -10   6        208.63        196.16        14.57 o                         
  -5  -9   6         13.34          3.27        17.09 o                         
  -4  -9   6         43.53         56.25        12.11 o                         
  -3  -9   6        182.41        194.36        13.68 o                         
  -2  -9   6        446.91        450.63        41.76 o                         
  -1  -9   6         14.65         14.05        10.60 o                         
   0  -9   6       1544.32       1542.17        46.43 o                         
   1  -9   6        256.87        286.10        22.73 o                         
   2  -9   6       1816.14       1863.03        69.34 o                         
   3  -9   6        362.36        385.37        14.62 o                         
   4  -9   6        258.93        252.87        10.83 o                         
   5  -9   6        498.64        492.51        13.54 o                         
   6  -9   6        141.23        144.66        11.16 o                         
   7  -9   6        517.26        528.94        41.16 o                         
  -6  -8   6          2.49         17.74        19.74 o                         
  -5  -8   6       2090.48       2087.83       159.61 o                         
  -4  -8   6          1.94          6.12        12.95 o                         
  -3  -8   6         37.90         45.51        11.70 o                         
  -2  -8   6        361.65        375.86        46.67 o                         
  -1  -8   6       3086.32       3186.88       107.20 o                         
   0  -8   6       3134.70       3131.88       100.87 o                         
   1  -8   6        837.65        877.51        30.10 o                         
   2  -8   6        685.80        717.09        24.49 o                         
   3  -8   6        364.06        386.91        23.86 o                         
   4  -8   6        562.26        574.04        27.51 o                         
   5  -8   6          3.73         -0.33         9.59 o                         
   6  -8   6        424.50        453.12        19.62 o                         
   7  -8   6         47.61         27.73        11.49 o                         
   8  -8   6        595.99        583.27        12.82 o                         
  -7  -7   6        284.32        276.98        27.16 o                         
  -6  -7   6        209.46        202.74        20.24 o                         
  -5  -7   6        103.43        129.44        13.68 o                         
  -4  -7   6       1165.76       1250.64        85.87 o                         
  -3  -7   6        718.22        740.63        64.88 o                         
  -2  -7   6        321.23        338.01        34.24 o                         
  -1  -7   6       3264.38       3205.82        99.00 o                         
   0  -7   6       1209.41       1275.48        46.15 o                         
   1  -7   6       4806.44       4751.92       153.22 o                         
   2  -7   6        132.71        133.27        10.56 o                         
   3  -7   6          1.25         16.50        12.70 o                         
   4  -7   6        690.98        717.53        17.54 o                         
   5  -7   6       1623.73       1685.05        69.86 o                         
   6  -7   6        216.02        229.32        19.55 o                         
   7  -7   6        110.39        114.09        10.89 o                         
   8  -7   6         87.21        105.26        10.98 o                         
  -7  -6   6        892.73        776.19        29.42 o                         
  -6  -6   6        617.17        589.05        25.69 o                         
  -5  -6   6        130.62        133.42        14.37 o                         
  -4  -6   6       1201.94       1272.63        92.14 o                         
  -3  -6   6         27.61         24.44        12.54 o                         
  -2  -6   6       1582.74       1576.38        36.94 o                         
  -1  -6   6       1288.21       1274.83        40.02 o                         
   0  -6   6       2271.79       2249.12        82.26 o                         
   1  -6   6        340.11        330.67        11.28 o                         
   2  -6   6        941.36        926.37        35.44 o                         
   3  -6   6         61.12         75.89        10.64 o                         
   4  -6   6       1107.04       1107.04        30.39 o                         
   5  -6   6          6.47         -3.11         9.59 o                         
   6  -6   6       1323.45       1361.44        49.58 o                         
   7  -6   6        208.38        233.36        10.76 o                         
   8  -6   6        398.17        407.92        12.29 o                         
   9  -6   6        107.86        118.36        11.43 o                         
  -8  -5   6         51.42         39.09        29.83 o                         
  -7  -5   6       3021.90       3108.52        40.73 o                         
  -6  -5   6         94.18         90.33        23.77 o                         
  -5  -5   6        100.53        110.13        12.85 o                         
  -4  -5   6          4.05         12.95        11.33 o                         
  -3  -5   6       2010.14       2093.35        60.12 o                         
  -2  -5   6        504.63        527.51        14.97 o                         
  -1  -5   6        563.56        574.63        15.13 o                         
   0  -5   6        358.98        364.48        11.30 o                         
   1  -5   6       4301.13       4054.18        75.37 o                         
   2  -5   6         64.12         84.47        10.61 o                         
   3  -5   6        797.53        755.97        12.17 o                         
   4  -5   6       1429.58       1366.05        49.32 o                         
   5  -5   6       1207.12       1185.09        46.37 o                         
   6  -5   6        436.26        447.60        11.08 o                         
   7  -5   6        882.71        904.37        37.39 o                         
   8  -5   6       1535.07       1664.90        83.11 o                         
   9  -5   6         30.71         41.81        11.36 o                         
  -8  -4   6       1381.88       1204.58        44.43 o                         
  -7  -4   6        468.13        469.78        20.22 o                         
  -6  -4   6       2154.29       2159.94        26.14 o                         
  -5  -4   6          6.92         12.61        12.80 o                         
  -4  -4   6         22.88         16.63        11.77 o                         
  -3  -4   6       1560.10       1598.96        56.61 o                         
  -2  -4   6       1407.79       1414.77        91.03 o                         
  -1  -4   6         75.63         74.11        12.30 o                         
   0  -4   6       1005.07        954.09        33.20 o                         
   1  -4   6        344.58        325.37        11.56 o                         
   2  -4   6       8898.10       8790.82       236.83 o                         
   3  -4   6        815.21        755.23        20.03 o                         
   4  -4   6         33.86         39.80        10.12 o                         
   5  -4   6       1374.88       1288.50        32.25 o                         
   6  -4   6        614.81        614.68        15.53 o                         
   7  -4   6       2384.80       2418.94        51.39 o                         
   8  -4   6        272.92        303.11        18.91 o                         
   9  -4   6        406.13        432.35        17.94 o                         
  10  -4   6        192.06        184.49        12.81 o                         
  -8  -3   6        499.96        467.29        25.97 o                         
  -7  -3   6        543.29        553.67        20.47 o                         
  -6  -3   6        792.82        776.79        19.98 o                         
  -5  -3   6        179.15        191.52        12.60 o                         
  -4  -3   6         42.73         47.38        10.91 o                         
  -3  -3   6         33.11         53.08        11.47 o                         
  -2  -3   6       5007.83       4968.55       213.28 o                         
  -1  -3   6       4287.46       4183.78       144.75 o                         
   0  -3   6        697.78        661.95        23.12 o                         
   1  -3   6       2653.93       2597.07        23.99 o                         
   2  -3   6      13438.70      12792.22       201.19 o                         
   3  -3   6        343.62        346.06        11.16 o                         
   4  -3   6        427.07        398.16        14.26 o                         
   5  -3   6         91.43         98.46        10.66 o                         
   6  -3   6       1052.70       1078.40        13.21 o                         
   7  -3   6         65.22         82.67        10.20 o                         
   8  -3   6        157.04        155.09         9.90 o                         
   9  -3   6        110.79        102.95        12.14 o                         
  10  -3   6       1265.83       1211.97        41.70 o                         
  -9  -2   6       1143.66       1147.48        26.91 o                         
  -8  -2   6        291.60        312.62        23.44 o                         
  -7  -2   6        285.01        263.09        17.63 o                         
  -6  -2   6         97.49         93.47        16.37 o                         
  -5  -2   6         79.98         99.15        12.36 o                         
  -4  -2   6        119.80        116.95        12.43 o                         
  -3  -2   6       1079.36       1102.19        14.66 o                         
  -2  -2   6        587.99        595.23        15.89 o                         
  -1  -2   6      13244.62      12865.50       241.64 o                         
   0  -2   6        541.06        545.54        14.16 o                         
   1  -2   6       3908.94       3908.41       114.70 o                         
   2  -2   6       1764.41       1645.43        21.74 o                         
   3  -2   6       6405.13       6094.00        61.43 o                         
   4  -2   6          4.30          8.77        10.38 o                         
   5  -2   6        450.64        424.37         9.92 o                         
   6  -2   6         42.10         47.33        10.71 o                         
   7  -2   6       1233.31       1248.43        39.52 o                         
   8  -2   6        118.39        127.72        10.98 o                         
   9  -2   6       1134.11       1230.47        36.21 o                         
  10  -2   6         91.87         97.59        12.81 o                         
  -9  -1   6         91.65         87.91        18.93 o                         
  -8  -1   6        280.69        295.41        18.91 o                         
  -7  -1   6       2267.71       2238.80        30.61 o                         
  -6  -1   6       1783.82       1751.12        24.91 o                         
  -5  -1   6          9.57         16.74        12.71 o                         
  -4  -1   6        843.89        814.21        21.38 o                         
  -3  -1   6        212.72        213.00        13.09 o                         
  -2  -1   6       5542.75       5229.50        70.58 o                         
  -1  -1   6       1332.67       1340.13        18.47 o                         
   0  -1   6       4686.74       4178.82        25.52 o                         
   1  -1   6         19.20         37.32        12.87 o                         
   2  -1   6       1977.91       2020.65        19.58 o                         
   3  -1   6        438.61        412.28        11.83 o                         
   4  -1   6       6903.90       6695.35        85.94 o                         
   5  -1   6        420.73        419.62        12.28 o                         
   6  -1   6          1.75          7.68        10.39 o                         
   7  -1   6        568.14        574.37        13.19 o                         
   8  -1   6       2484.17       2555.84        73.26 o                         
   9  -1   6       1518.09       1597.91        55.49 o                         
  10  -1   6         61.08         76.76        12.65 o                         
  -9   0   6       1194.59       1115.26        25.30 o                         
  -8   0   6         28.33         37.95        16.60 o                         
  -7   0   6        473.02        497.32        22.44 o                         
  -6   0   6        452.70        477.11        19.35 o                         
  -5   0   6       3394.96       3510.89       162.85 o                         
  -4   0   6       2536.58       2425.43        54.51 o                         
  -3   0   6       2047.94       2055.43        25.31 o                         
  -2   0   6         38.86         67.30        13.88 o                         
  -1   0   6      11844.85      11629.84        69.09 o                         
   0   0   6      11786.80      11729.84        39.97 o                         
   1   0   6        769.04        779.18        25.89 o                         
   2   0   6         64.71         41.47        13.50 o                         
   3   0   6       6815.39       6620.63        29.12 o                         
   4   0   6       6384.01       6009.90       101.26 o                         
   5   0   6        287.86        265.24        11.32 o                         
   6   0   6        208.17        220.76        14.88 o                         
   7   0   6        390.04        418.98        24.30 o                         
   8   0   6       4954.68       4982.47        82.29 o                         
   9   0   6        164.64        195.56        13.80 o                         
  10   0   6        146.20        153.08        12.79 o                         
  -9   1   6         50.25         31.81        18.21 o                         
  -8   1   6       2952.55       2821.87        31.81 o                         
  -7   1   6        412.26        398.87        17.66 o                         
  -6   1   6        345.42        356.94        20.46 o                         
  -5   1   6        591.48        559.44        22.10 o                         
  -4   1   6       1281.60       1210.40        48.68 o                         
  -3   1   6       9982.30       9999.20        68.58 o                         
  -2   1   6       1470.00       1546.52        25.95 o                         
  -1   1   6        139.44        166.41        14.78 o                         
   0   1   6       1512.61       1618.58        20.92 o                         
   1   1   6       6265.01       5992.65        87.85 o                         
   2   1   6        640.83        605.48        20.45 o                         
   3   1   6        338.13        315.60        14.88 o                         
   4   1   6        501.03        529.42        16.70 o                         
   5   1   6       4270.69       4133.74        62.82 o                         
   6   1   6         87.49        108.95        11.24 o                         
   7   1   6        510.81        491.23        12.09 o                         
   8   1   6         25.92         11.96        11.09 o                         
   9   1   6       2836.74       2904.28        56.55 o                         
  10   1   6        200.68        212.06        15.59 o                         
  11   1   6        120.76         93.93        15.87 o                         
  -9   2   6        720.07        664.67        25.77 o                         
  -8   2   6       1004.87       1009.35        20.99 o                         
  -7   2   6       1340.63       1345.55        21.83 o                         
  -6   2   6        818.17        757.84        19.55 o                         
  -5   2   6         10.56         18.96        15.93 o                         
  -4   2   6       1887.68       1885.05        69.95 o                         
  -3   2   6          6.63         25.48        11.11 o                         
  -2   2   6       7358.18       7319.82        41.72 o                         
  -1   2   6        113.11        112.26        16.41 o                         
   0   2   6       1342.97       1326.84        20.84 o                         
   1   2   6        576.78        563.80        17.47 o                         
   2   2   6      21824.01      21014.56       143.90 o                         
   3   2   6         41.14         42.80        14.44 o                         
   4   2   6         53.33         76.02        14.03 o                         
   5   2   6          4.12         10.57        10.71 o                         
   6   2   6       5876.85       5579.42        42.44 o                         
   7   2   6        964.33        951.22        14.20 o                         
   8   2   6        124.62        138.13        13.50 o                         
   9   2   6        254.41        275.44        15.13 o                         
  10   2   6       2663.11       2714.98        72.62 o                         
  11   2   6         36.37         45.57        15.28 o                         
  -9   3   6       1074.86       1043.61        22.13 o                         
  -8   3   6          0.78         17.71        17.13 o                         
  -7   3   6        638.40        663.84        18.32 o                         
  -6   3   6          3.84         -1.08        15.93 o                         
  -5   3   6        394.45        424.56        17.38 o                         
  -4   3   6         51.76         65.86        14.21 o                         
  -3   3   6        908.02        850.89        16.84 o                         
  -2   3   6         64.09         91.77        18.38 o                         
  -1   3   6       6401.16       5916.26       337.67 o                         
   0   3   6          2.81         12.78        16.05 o                         
   1   3   6      18668.16      18358.23        53.66 o                         
   2   3   6       2018.48       1914.21        42.11 o                         
   3   3   6       6356.51       6143.95       160.37 o                         
   4   3   6         97.10         68.48        14.13 o                         
   5   3   6        372.49        368.88        14.82 o                         
   6   3   6       3789.49       3701.32        33.83 o                         
   7   3   6       1079.43       1167.26        29.59 o                         
   8   3   6        260.41        262.11        14.95 o                         
   9   3   6       1175.58       1230.36        18.67 o                         
  10   3   6        464.46        479.25        17.98 o                         
  11   3   6        201.04        196.79        16.32 o                         
  -9   4   6        138.49        103.23        17.82 o                         
  -8   4   6        966.29        963.50        20.41 o                         
  -7   4   6        100.17         94.31        16.32 o                         
  -6   4   6        362.74        342.23        17.02 o                         
  -5   4   6        471.57        500.94        17.21 o                         
  -4   4   6       2584.45       2589.80       110.37 o                         
  -3   4   6        392.64        379.14        15.27 o                         
  -2   4   6       1144.89       1127.46        34.11 o                         
  -1   4   6         29.26         52.63        21.99 o                         
   0   4   6       8012.07       6754.95       434.86 o                         
   1   4   6       4238.63       3747.06        27.32 o                         
   2   4   6        248.76        232.05        15.60 o                         
   3   4   6          2.48         18.55        14.22 o                         
   4   4   6       2799.87       2569.52        37.35 o                         
   5   4   6        716.25        687.06        15.82 o                         
   6   4   6         95.17        106.47        13.83 o                         
   7   4   6       1418.07       1403.81        17.27 o                         
   8   4   6       3236.85       3302.56        22.19 o                         
   9   4   6       1186.17       1181.15        24.31 o                         
  10   4   6          9.58         11.96        13.32 o                         
  11   4   6        244.21        243.57        41.65 o                         
  -9   5   6        386.99        307.03        18.99 o                         
  -8   5   6        255.68        256.49        17.32 o                         
  -7   5   6       1544.93       1473.09        21.91 o                         
  -6   5   6        590.45        605.62        17.29 o                         
  -5   5   6       1301.68       1260.63        19.28 o                         
  -4   5   6         65.31         68.73        11.54 o                         
  -3   5   6       4375.57       4502.80        86.61 o                         
  -2   5   6       7262.27       7127.05       370.79 o                         
  -1   5   6        552.60        508.89        24.88 o                         
   0   5   6       3664.41       3031.14        35.78 o                         
   1   5   6       1085.52        771.41        28.16 o                         
   2   5   6       1213.62       1040.10        25.69 o                         
   3   5   6        219.23        274.45        21.38 o                         
   4   5   6        297.00        322.74        20.74 o                         
   5   5   6        611.04        557.54        21.77 o                         
   6   5   6       1676.07       1626.08        28.00 o                         
   7   5   6         99.35         86.32        12.87 o                         
   8   5   6       3058.55       3071.41        23.58 o                         
   9   5   6        782.39        829.92        23.02 o                         
  10   5   6        104.31        113.13        15.30 o                         
  -9   6   6        431.75        340.65        19.52 o                         
  -8   6   6        718.99        733.85        19.55 o                         
  -7   6   6         63.69         53.63        15.68 o                         
  -6   6   6        905.19        894.38        18.66 o                         
  -5   6   6       4568.16       4549.37       133.29 o                         
  -4   6   6          1.78         12.72        11.51 o                         
  -3   6   6         10.09          7.68        11.09 o                         
  -2   6   6        458.15        456.80        67.31 o                         
  -1   6   6       9700.56       7789.14        52.41 o                         
   0   6   6         20.45         21.21        19.05 o                         
   1   6   6        493.16        418.42        21.58 o                         
   2   6   6      13649.98      11289.07        52.10 o                         
   3   6   6       3352.98       2749.74        30.75 o                         
   4   6   6       2248.79       2129.72        28.05 o                         
   5   6   6         26.06         45.68        18.18 o                         
   6   6   6        114.40        128.08        13.41 o                         
   7   6   6       5123.09       5040.72        26.88 o                         
   8   6   6       1489.40       1523.17        25.75 o                         
   9   6   6        218.97        260.65        36.81 o                         
  10   6   6        292.65        334.26        14.90 o                         
  -8   7   6        931.96        949.91        20.13 o                         
  -7   7   6        289.86        303.61        17.07 o                         
  -6   7   6        998.39        961.45        27.55 o                         
  -5   7   6          0.65          1.23        11.44 o                         
  -4   7   6       2162.24       2192.86       133.55 o                         
  -3   7   6        267.59        287.48        15.61 o                         
  -2   7   6        961.91       1004.20        67.19 o                         
  -1   7   6         38.81         56.14        18.02 o                         
   0   7   6       8895.28       7506.60        44.96 o                         
   1   7   6        970.63        748.11        21.74 o                         
   2   7   6       6919.21       5671.62        37.48 o                         
   3   7   6       1168.78        978.55        23.47 o                         
   4   7   6        767.79        677.82        21.30 o                         
   5   7   6       1120.66       1009.69        21.71 o                         
   6   7   6       1902.18       1715.17        25.83 o                         
   7   7   6        238.11        246.53        14.79 o                         
   8   7   6        901.64        938.87        54.04 o                         
   9   7   6        222.20        214.52        15.18 o                         
  10   7   6        108.00        105.95        15.54 o                         
  -8   8   6         26.14         18.43        17.18 o                         
  -7   8   6        710.17        700.82        19.13 o                         
  -6   8   6         49.02         52.08        12.11 o                         
  -5   8   6        248.24        261.60        11.88 o                         
  -4   8   6        125.95        140.93        12.19 o                         
  -3   8   6       1521.70       1593.64        85.73 o                         
  -2   8   6        800.05        891.21        46.06 o                         
  -1   8   6       1974.56       2115.29        66.33 o                         
   2   8   6       2166.03       1850.24        25.83 o                         
   3   8   6       1619.91       1370.99        22.85 o                         
   4   8   6        317.72        230.02        18.04 o                         
   5   8   6       2479.17       2190.84        25.72 o                         
   6   8   6       4257.95       3989.81        31.97 o                         
   7   8   6        650.90        648.40        29.99 o                         
   8   8   6         15.33         28.49        13.56 o                         
   9   8   6        585.57        637.30        32.95 o                         
  10   8   6        312.31        288.94        14.09 o                         
  -8   9   6        396.65        395.20        18.46 o                         
  -7   9   6        136.65        133.73        14.00 o                         
  -6   9   6        750.11        755.79        15.92 o                         
  -5   9   6         22.31         13.27        11.38 o                         
  -4   9   6         70.15         55.51        12.25 o                         
  -3   9   6        787.98        827.61        24.68 o                         
  -2   9   6        653.67        623.25        24.61 o                         
  -1   9   6        763.16        826.77        24.29 o                         
   0   9   6       3670.33       4036.39       166.59 o                         
   1   9   6       5097.01       5620.21        35.23 o                         
   3   9   6        119.74         86.94        16.93 o                         
   4   9   6        365.81        312.01        18.49 o                         
   5   9   6       1280.24       1100.35        21.74 o                         
   6   9   6         78.03         96.42        17.52 o                         
   7   9   6        515.36        540.20        15.76 o                         
   8   9   6       1058.47       1130.61        69.66 o                         
   9   9   6        301.01        335.57        28.83 o                         
  10   9   6          1.71         12.15        13.19 o                         
  -7  10   6         26.23         24.15        12.80 o                         
  -6  10   6        115.96        127.71         9.79 o                         
  -5  10   6       2534.22       2585.55        47.04 o                         
  -4  10   6        242.39        277.08        19.66 o                         
  -3  10   6        215.94        200.81        12.82 o                         
  -2  10   6       1992.67       2117.42       109.98 o                         
  -1  10   6       3227.33       3442.02       147.87 o                         
   0  10   6       5132.51       5431.89       172.76 o                         
   1  10   6         71.90         93.25        16.93 o                         
   2  10   6         49.39         81.69        17.88 o                         
   3  10   6        530.48        615.68        20.44 o                         
   4  10   6        206.42        228.45        57.21 o                         
   5  10   6        601.18        609.33        66.63 o                         
   6  10   6        435.37        474.11        86.51 o                         
   7  10   6        436.31        447.11        17.30 o                         
   8  10   6       1837.31       1972.03       100.84 o                         
   9  10   6          0.39          3.32        11.88 o                         
  -7  11   6         48.39         41.62        13.27 o                         
  -6  11   6         51.15         59.37        13.18 o                         
  -5  11   6        995.85       1005.71        28.01 o                         
  -4  11   6         90.12        102.46        14.76 o                         
  -3  11   6        785.23        813.86        14.00 o                         
  -2  11   6        440.38        476.51        12.63 o                         
  -1  11   6       4110.72       4277.66        95.64 o                         
   0  11   6         55.24         91.96        13.72 o                         
   1  11   6        541.58        608.40        14.14 o                         
   2  11   6          3.81         12.29        17.29 o                         
   3  11   6       1301.47       1445.37        22.80 o                         
   4  11   6         12.90         21.99        17.24 o                         
   5  11   6       1648.63       1715.55       179.96 o                         
   6  11   6         66.89         83.57        12.14 o                         
   7  11   6       1412.32       1403.16       102.14 o                         
   8  11   6         70.11         82.94        12.60 o                         
   9  11   6        300.92        286.89        34.36 o                         
  -6  12   6         75.61         58.88        19.13 o                         
  -5  12   6         35.06         37.83        13.30 o                         
  -4  12   6        740.65        718.75        21.46 o                         
  -3  12   6        306.27        315.49        13.63 o                         
  -2  12   6        591.42        644.48        34.81 o                         
  -1  12   6        847.50        910.96        19.50 o                         
   0  12   6       1267.08       1380.83        16.65 o                         
   1  12   6        614.41        632.75        13.89 o                         
   2  12   6        526.88        545.89        14.78 o                         
   3  12   6        402.23        454.00        19.27 o                         
   4  12   6        163.90        170.57        17.99 o                         
   5  12   6         15.84         22.72        12.36 o                         
   6  12   6       1139.41       1154.42       120.38 o                         
   7  12   6        430.83        434.27        26.83 o                         
   8  12   6         16.73         22.89        12.94 o                         
  -6  13   6         76.95         73.99        16.11 o                         
  -5  13   6          3.07         11.61        12.10 o                         
  -4  13   6          3.35          2.35        12.87 o                         
  -3  13   6       1389.60       1413.19        31.35 o                         
  -2  13   6       1059.30       1098.76        21.09 o                         
  -1  13   6         44.50         74.52        16.65 o                         
   0  13   6          0.70          1.98        12.68 o                         
   1  13   6       3134.56       3386.23        67.42 o                         
   2  13   6        318.25        353.51        27.16 o                         
   3  13   6         49.21         54.71        13.63 o                         
   4  13   6        139.90        153.78        13.79 o                         
   5  13   6        735.55        831.63        21.46 o                         
   6  13   6        867.32        862.63        42.32 o                         
   7  13   6         31.95         37.43        14.69 o                         
  -5  14   6         43.56         40.83        13.79 o                         
  -4  14   6          9.97         21.43        13.42 o                         
  -3  14   6        255.88        272.83        12.78 o                         
  -2  14   6        428.36        419.92        13.89 o                         
  -1  14   6        235.47        251.88        34.10 o                         
   0  14   6        318.68        337.05        18.98 o                         
   1  14   6        813.39        864.51        15.63 o                         
   2  14   6        280.50        280.19        13.05 o                         
   3  14   6        647.16        696.93        15.88 o                         
   4  14   6        140.15        150.56        14.54 o                         
   5  14   6        836.20        867.76        28.93 o                         
   6  14   6         78.89        103.67        10.99 o                         
   7  14   6        281.82        248.96        43.51 o                         
  -3  15   6          2.00         13.18        19.57 o                         
  -2  15   6        952.56        978.94        57.01 o                         
  -1  15   6        941.65       1014.16        47.70 o                         
   0  15   6        633.82        653.11        14.49 o                         
   1  15   6          6.87         -1.31        13.37 o                         
   2  15   6        140.50        161.65        13.84 o                         
   3  15   6         70.15         76.08        14.12 o                         
   4  15   6        348.71        341.61        15.67 o                         
   5  15   6        283.58        263.15        16.78 o                         
  -2  16   6          0.80         13.50        14.30 o                         
  -1  16   6       2200.62       2320.99        44.40 o                         
   0  16   6          2.90         12.58        14.24 o                         
   1  16   6          9.61          3.08        14.34 o                         
   2  16   6          2.00         10.59        14.37 o                         
   3  16   6        384.29        346.78        16.47 o                         
   4  16   6         38.56         31.73        14.97 o                         
  -2 -11   7          9.27         16.11        13.30 o                         
  -1 -11   7        565.39        543.17        24.41 o                         
   0 -11   7        591.84        574.29        17.31 o                         
   1 -11   7        120.93        115.07        12.53 o                         
   2 -11   7         53.03         37.95        11.08 o                         
   3 -11   7       1327.53       1103.99        37.67 o                         
  -4 -10   7        396.37        329.67        16.86 o                         
  -3 -10   7         37.14         50.88        12.95 o                         
  -2 -10   7        192.58        182.28        23.56 o                         
  -1 -10   7         97.34         99.52        11.87 o                         
   0 -10   7        110.84        117.26        11.10 o                         
   1 -10   7        287.21        306.56        21.88 o                         
   2 -10   7        399.33        395.81        20.29 o                         
   3 -10   7         13.82         18.18        10.01 o                         
   4 -10   7       1093.18       1005.80        47.56 o                         
   5 -10   7        353.69        317.57        11.69 o                         
  -5  -9   7        498.78        477.16        39.04 o                         
  -4  -9   7          0.71         19.16        17.78 o                         
  -3  -9   7         21.26         18.99        12.21 o                         
  -2  -9   7        291.88        289.00        44.62 o                         
  -1  -9   7        408.65        417.23        22.70 o                         
   0  -9   7        109.60        117.92        13.91 o                         
   1  -9   7        673.01        607.21        23.54 o                         
   2  -9   7        925.18        918.96        47.82 o                         
   3  -9   7        845.25        818.21        34.63 o                         
   4  -9   7        936.98        925.43        43.46 o                         
   5  -9   7         47.79         49.26        10.26 o                         
   6  -9   7        230.35        267.82        14.00 o                         
  -5  -8   7        317.43        336.14        39.26 o                         
  -4  -8   7        624.56        635.58        66.81 o                         
  -3  -8   7         22.69         26.70        13.05 o                         
  -2  -8   7          1.04         16.18        11.39 o                         
  -1  -8   7       1686.20       1765.58        71.79 o                         
   0  -8   7        627.47        632.94        26.05 o                         
   1  -8   7       1452.37       1466.32        57.12 o                         
   2  -8   7        100.15         94.62        10.51 o                         
   3  -8   7       2116.36       2147.28        61.41 o                         
   4  -8   7         30.51         43.72         9.51 o                         
   5  -8   7        488.92        467.32        19.07 o                         
   6  -8   7          1.03         11.13        10.01 o                         
   7  -8   7        154.80        152.58        17.28 o                         
  -6  -7   7          0.83         -5.23        24.97 o                         
  -5  -7   7        656.94        703.33        47.17 o                         
  -4  -7   7       1510.95       1458.30        57.60 o                         
  -3  -7   7        171.75        161.20        23.33 o                         
  -2  -7   7         65.57         74.22        11.24 o                         
  -1  -7   7        107.00        128.56        10.50 o                         
   0  -7   7       5108.58       5195.25       117.50 o                         
   1  -7   7        388.15        372.81        14.48 o                         
   2  -7   7        924.46        922.21        19.59 o                         
   3  -7   7        124.11        129.83        10.24 o                         
   4  -7   7       1446.34       1461.81        65.55 o                         
   5  -7   7          0.26          8.76         9.69 o                         
   6  -7   7        266.03        267.69        20.94 o                         
   7  -7   7          5.64         13.58        10.38 o                         
   8  -7   7        207.04        191.66        12.14 o                         
  -7  -6   7        907.82        785.76        31.50 o                         
  -6  -6   7        255.05        236.78        24.88 o                         
  -5  -6   7        453.06        458.79        23.74 o                         
  -4  -6   7         20.27         25.92        13.51 o                         
  -3  -6   7       3784.59       3798.39       270.67 o                         
  -2  -6   7        626.42        635.28        19.66 o                         
  -1  -6   7         90.99         86.39        10.35 o                         
   0  -6   7        291.87        272.32        11.02 o                         
   1  -6   7       1806.87       1777.59        57.27 o                         
   2  -6   7       1328.71       1313.44        45.86 o                         
   3  -6   7         55.64         42.57         9.63 o                         
   4  -6   7         82.21        111.19        10.23 o                         
   5  -6   7       3961.08       4194.15       125.69 o                         
   6  -6   7        523.17        527.02        15.18 o                         
   7  -6   7         10.80         17.90        10.67 o                         
   8  -6   7         41.33         46.21        11.08 o                         
  -7  -5   7          0.98         -5.00        24.69 o                         
  -6  -5   7       2241.73       2135.31        35.14 o                         
  -5  -5   7          0.60          7.26        11.71 o                         
  -4  -5   7        622.87        595.28        31.53 o                         
  -3  -5   7       1142.13       1165.51        45.91 o                         
  -2  -5   7       2144.66       2067.95        49.22 o                         
  -1  -5   7       1081.92       1098.73        23.98 o                         
   0  -5   7         13.86         10.40        10.29 o                         
   1  -5   7        497.05        487.27        12.15 o                         
   2  -5   7       1891.62       1878.77        51.95 o                         
   3  -5   7       1039.32       1052.18        25.24 o                         
   4  -5   7        423.51        444.88        16.68 o                         
   5  -5   7        407.36        415.32        15.72 o                         
   6  -5   7        694.56        712.67        22.79 o                         
   7  -5   7        448.86        484.08        21.04 o                         
   8  -5   7         29.22         26.29        14.73 o                         
   9  -5   7        413.66        444.85        23.38 o                         
  -8  -4   7         74.97         71.39        25.36 o                         
  -7  -4   7       1888.01       1867.39        28.43 o                         
  -6  -4   7       1618.81       1520.57        24.60 o                         
  -5  -4   7        372.58        374.88        13.77 o                         
  -4  -4   7         23.11         33.47        11.28 o                         
  -3  -4   7        293.78        302.67        12.11 o                         
  -2  -4   7       3508.82       3506.20       142.13 o                         
  -1  -4   7        766.36        797.70        16.67 o                         
   0  -4   7        296.42        293.08        13.61 o                         
   1  -4   7        331.37        316.86        19.30 o                         
   2  -4   7       4762.51       4544.08       105.97 o                         
   3  -4   7       2167.64       2167.10        64.69 o                         
   4  -4   7       2164.12       2132.07        29.64 o                         
   5  -4   7          8.60          8.10         9.71 o                         
   6  -4   7        654.48        653.40        21.34 o                         
   7  -4   7         24.59         27.47        12.29 o                         
   8  -4   7       1074.33       1140.52        30.44 o                         
   9  -4   7        369.84        349.98        13.09 o                         
  -8  -3   7        614.68        658.69        30.44 o                         
  -7  -3   7        743.50        709.23        21.86 o                         
  -6  -3   7        288.85        296.46        16.62 o                         
  -5  -3   7       1771.33       1961.92        90.87 o                         
  -4  -3   7         45.99         57.79        11.50 o                         
  -3  -3   7        700.25        695.85        21.01 o                         
  -2  -3   7        175.19        164.05        13.80 o                         
  -1  -3   7       3183.71       3044.93        49.66 o                         
   0  -3   7         65.26         70.65        12.13 o                         
   1  -3   7         45.29         41.45        11.97 o                         
   2  -3   7         18.85         28.96        10.87 o                         
   3  -3   7      12400.87      12249.61       146.10 o                         
   4  -3   7        223.28        215.98        10.18 o                         
   5  -3   7        621.26        621.17        18.77 o                         
   6  -3   7          3.33          9.05         9.94 o                         
   7  -3   7       1323.12       1381.01        14.06 o                         
   8  -3   7        862.36        891.81        25.16 o                         
   9  -3   7        134.53        136.34        11.83 o                         
  10  -3   7         33.26         43.75        12.48 o                         
  -8  -2   7       1579.28       1390.87        30.75 o                         
  -7  -2   7          5.66         14.44        17.91 o                         
  -6  -2   7        681.62        650.42        33.70 o                         
  -5  -2   7        159.57        174.63        12.13 o                         
  -4  -2   7       1435.12       1467.26        43.29 o                         
  -3  -2   7        297.22        284.70        13.05 o                         
  -2  -2   7       1310.23       1228.82        18.50 o                         
  -1  -2   7         48.96         54.32        12.44 o                         
   0  -2   7       5976.24       5816.49       131.20 o                         
   1  -2   7         26.64         29.31        12.71 o                         
   2  -2   7       3690.00       3511.82        44.81 o                         
   3  -2   7       3042.36       2918.99        46.62 o                         
   4  -2   7       3676.80       3558.18        30.94 o                         
   5  -2   7        378.15        379.29        12.64 o                         
   6  -2   7        331.17        323.45        10.92 o                         
   7  -2   7        498.85        528.54        36.82 o                         
   8  -2   7        359.63        409.24        12.18 o                         
   9  -2   7        128.68        140.35        11.79 o                         
  10  -2   7        811.33        807.84        36.65 o                         
  -8  -1   7        294.11        272.75        19.32 o                         
  -7  -1   7        730.58        769.77        20.85 o                         
  -6  -1   7          5.74         18.61        14.00 o                         
  -5  -1   7       1364.32       1398.41        57.87 o                         
  -4  -1   7        238.72        262.54        13.02 o                         
  -3  -1   7       2726.71       2502.91        70.93 o                         
  -2  -1   7         40.34         61.05        12.59 o                         
  -1  -1   7       2013.31       1873.79        18.33 o                         
   0  -1   7       7349.60       7067.28        65.49 o                         
   1  -1   7       3786.10       3731.30        30.50 o                         
   2  -1   7       2740.68       2680.26        20.08 o                         
   3  -1   7       1688.06       1627.93        17.61 o                         
   4  -1   7       2361.45       2252.37        30.18 o                         
   5  -1   7       2284.54       2145.83        22.55 o                         
   6  -1   7        712.57        717.90        24.00 o                         
   7  -1   7         82.05         83.44         9.31 o                         
   8  -1   7       2266.80       2378.44        16.56 o                         
   9  -1   7        918.43        939.93        32.20 o                         
  10  -1   7        645.99        620.46        14.56 o                         
  -9   0   7        466.15        394.20        21.60 o                         
  -8   0   7         25.37         37.03        16.74 o                         
  -7   0   7        364.60        369.34        19.32 o                         
  -6   0   7       2426.77       2432.00        30.22 o                         
  -5   0   7        824.80        842.24        23.87 o                         
  -4   0   7        857.03        874.05        15.34 o                         
  -3   0   7        501.44        503.48        14.00 o                         
  -2   0   7       1297.83       1248.59        19.90 o                         
  -1   0   7       2303.55       2240.94        24.76 o                         
   0   0   7       1048.81        994.89        18.59 o                         
   1   0   7       7328.52       6929.80        35.32 o                         
   2   0   7        857.85        789.86        15.85 o                         
   3   0   7       1112.35       1179.14        16.68 o                         
   4   0   7       1328.22       1269.80        13.74 o                         
   5   0   7       3622.27       3583.60        45.69 o                         
   6   0   7        287.05        280.61        16.79 o                         
   7   0   7        549.79        563.69        12.98 o                         
   8   0   7        107.26        121.59        11.01 o                         
   9   0   7       3475.87       3523.97        29.28 o                         
  10   0   7         13.20         17.36        11.94 o                         
  -9   1   7        509.79        429.04        21.66 o                         
  -8   1   7        875.59        809.11        25.11 o                         
  -7   1   7        365.92        362.22        17.74 o                         
  -6   1   7        353.68        346.29        17.68 o                         
  -5   1   7       1282.33       1249.97        87.59 o                         
  -4   1   7       5670.54       5767.99        66.26 o                         
  -3   1   7         26.76         31.05        11.26 o                         
  -2   1   7         38.32         50.52        15.85 o                         
  -1   1   7       3382.68       3568.84        24.91 o                         
   0   1   7       4771.35       4386.88        74.67 o                         
   1   1   7        495.87        416.88        15.12 o                         
   2   1   7       2762.76       2673.25        22.03 o                         
   3   1   7      11963.78      11597.18        48.04 o                         
   4   1   7       4077.38       3999.66        77.47 o                         
   5   1   7       1151.02       1220.98        17.19 o                         
   6   1   7        119.07        123.42        11.13 o                         
   7   1   7          2.92          4.95        10.18 o                         
   8   1   7       1440.81       1547.31        15.55 o                         
   9   1   7       1434.57       1424.61        32.03 o                         
  10   1   7        327.63        335.14        12.88 o                         
  -9   2   7        141.14         92.25        18.60 o                         
  -8   2   7        285.22        306.95        18.77 o                         
  -7   2   7       3082.83       2945.34        28.00 o                         
  -6   2   7          1.36          3.34        14.96 o                         
  -5   2   7       1744.40       1701.22        22.58 o                         
  -4   2   7        220.09        212.05        12.53 o                         
  -3   2   7       3227.60       3206.63        75.47 o                         
  -2   2   7       1730.27       1691.78        48.11 o                         
  -1   2   7         84.84         90.28        14.89 o                         
   0   2   7         16.79         38.49        14.65 o                         
   1   2   7       7396.24       7214.70        32.41 o                         
   2   2   7        993.48        954.14        18.51 o                         
   3   2   7       8539.63       8178.89        48.70 o                         
   4   2   7       1268.72       1255.10        25.62 o                         
   5   2   7        986.85        951.39        13.15 o                         
   6   2   7       3700.76       3557.37        73.99 o                         
   7   2   7       1359.60       1391.47        14.46 o                         
   8   2   7        108.33        100.85        11.04 o                         
   9   2   7        733.78        768.96        16.97 o                         
  10   2   7        233.57        225.65        14.36 o                         
  11   2   7        209.39        171.92        16.17 o                         
  -9   3   7         57.30         59.19        21.96 o                         
  -8   3   7        666.46        653.58        19.71 o                         
  -7   3   7        103.04        102.09        16.15 o                         
  -6   3   7       1287.96       1343.75        20.77 o                         
  -5   3   7        150.05        133.76        16.10 o                         
  -4   3   7       1165.32       1144.82        18.11 o                         
  -3   3   7       1102.74       1103.28        62.48 o                         
  -2   3   7        530.52        521.34        28.44 o                         
  -1   3   7       2177.97       2210.68        25.19 o                         
   0   3   7       3167.43       3175.64        64.50 o                         
   1   3   7       3410.54       3614.22        25.81 o                         
   2   3   7       9605.00       9262.00       132.80 o                         
   3   3   7       6075.39       5930.75       149.92 o                         
   4   3   7        238.08        211.45        14.52 o                         
   5   3   7        287.75        280.22        14.13 o                         
   6   3   7          4.20         21.24        10.59 o                         
   7   3   7       4977.93       4782.67       111.44 o                         
   8   3   7         67.88         58.70        10.80 o                         
   9   3   7        189.02        193.20        13.90 o                         
  10   3   7        762.87        831.61        43.89 o                         
  11   3   7        531.17        418.06        19.01 o                         
  -9   4   7       1064.19        960.28        23.86 o                         
  -8   4   7        296.33        290.99        17.71 o                         
  -7   4   7        289.11        261.08        17.71 o                         
  -6   4   7        713.06        740.91        18.60 o                         
  -5   4   7       3386.88       3265.61        26.80 o                         
  -4   4   7        407.03        413.61        14.44 o                         
  -3   4   7       2909.96       2918.95        96.70 o                         
  -2   4   7        283.17        268.03        22.35 o                         
  -1   4   7       1810.06       1643.13       125.00 o                         
   0   4   7       3290.30       2777.89       149.92 o                         
   1   4   7      10541.17       9940.88       258.89 o                         
   2   4   7       6471.66       6081.81        30.28 o                         
   3   4   7       1483.86       1393.22        18.66 o                         
   4   4   7        329.95        337.01        22.91 o                         
   5   4   7        488.08        417.17        14.65 o                         
   6   4   7        774.05        701.81        12.70 o                         
   7   4   7        506.45        523.16        11.86 o                         
   8   4   7       1019.68       1080.54        16.23 o                         
   9   4   7       1059.20       1029.68        17.63 o                         
  10   4   7        355.69        377.97        15.19 o                         
  -8   5   7        536.03        514.03        18.91 o                         
  -7   5   7        928.13        906.37        20.30 o                         
  -6   5   7         37.40         30.22        15.35 o                         
  -5   5   7        792.00        750.68        31.68 o                         
  -4   5   7       4561.48       4676.14       176.98 o                         
  -3   5   7       4059.32       4237.50        25.48 o                         
  -2   5   7        481.89        485.17        28.53 o                         
  -1   5   7       2684.92       2575.86        37.73 o                         
   0   5   7         77.35         85.77        19.52 o                         
   1   5   7      13173.48      11207.46       124.84 o                         
   2   5   7        162.18        168.59        15.11 o                         
   3   5   7         27.10         32.25        14.36 o                         
   4   5   7       1037.91        886.04        16.42 o                         
   5   5   7       2987.93       2750.08        29.22 o                         
   6   5   7        107.03        134.46        18.74 o                         
   7   5   7       1557.37       1467.08        18.43 o                         
   8   5   7         61.37         64.67        12.90 o                         
   9   5   7       3411.72       3501.82        23.49 o                         
  10   5   7         10.89         21.96        16.53 o                         
  -8   6   7        109.77         87.00        17.15 o                         
  -7   6   7       1562.48       1467.83        21.94 o                         
  -6   6   7       1563.41       1545.68        21.33 o                         
  -5   6   7          2.41         -0.42        11.96 o                         
  -4   6   7        435.44        448.84        14.38 o                         
  -3   6   7       1157.61       1163.46        17.22 o                         
  -2   6   7       1871.97       1913.16       124.56 o                         
  -1   6   7       8448.05       7417.85        49.63 o                         
   0   6   7       1786.32       1562.75        27.86 o                         
   1   6   7         89.47         62.59        20.21 o                         
   2   6   7       5225.81       4494.08        36.28 o                         
   3   6   7        768.61        729.12        23.35 o                         
   4   6   7        184.33        144.61        19.10 o                         
   5   6   7         12.42         12.21        17.77 o                         
   6   6   7       3179.14       3062.37        29.89 o                         
   7   6   7        296.68        293.28        13.78 o                         
   8   6   7        899.84        949.31        17.10 o                         
   9   6   7        331.95        338.67        15.57 o                         
  10   6   7        333.02        347.49        14.99 o                         
  -8   7   7          0.88         10.73        16.77 o                         
  -7   7   7       2057.95       2009.83        23.44 o                         
  -6   7   7        285.93        275.62        16.60 o                         
  -5   7   7       3207.92       3279.48        73.83 o                         
  -4   7   7       1350.46       1384.76        52.25 o                         
  -3   7   7        316.68        323.91        16.73 o                         
  -2   7   7         43.51         50.93        13.38 o                         
  -1   7   7       2196.92       1779.48        28.28 o                         
   0   7   7       3990.71       3399.65        33.36 o                         
   1   7   7       2036.32       1798.22        27.08 o                         
   2   7   7       2513.35       2030.91        27.19 o                         
   3   7   7      13741.11      12046.64        49.13 o                         
   4   7   7       3354.43       3070.46        29.83 o                         
   5   7   7        274.82        264.61        18.88 o                         
   6   7   7        171.41        121.28        18.46 o                         
   7   7   7       2833.75       2758.76       121.90 o                         
   8   7   7       1647.88       1631.02        19.21 o                         
   9   7   7        199.18        206.80        13.85 o                         
  10   7   7         12.72          8.49        13.76 o                         
  -8   8   7        406.34        369.23        18.91 o                         
  -7   8   7        554.84        507.72        18.93 o                         
  -6   8   7       1846.52       1844.75        54.73 o                         
  -5   8   7         27.05         19.51        11.91 o                         
  -4   8   7         42.10         38.13        10.77 o                         
  -3   8   7        237.24        241.81        18.02 o                         
  -2   8   7        949.37        978.31        65.89 o                         
  -1   8   7        755.16        586.02        25.89 o                         
   0   8   7       1295.15       1044.83        23.58 o                         
   1   8   7       1455.70       1233.31        23.22 o                         
   2   8   7       2316.91       1885.25        25.97 o                         
   3   8   7       2060.89       1820.94        25.13 o                         
   4   8   7        104.05        100.79        17.85 o                         
   5   8   7       2580.38       2425.86        26.55 o                         
   6   8   7          5.34         42.98        17.85 o                         
   7   8   7       1560.19       1581.92        18.71 o                         
   8   8   7        290.26        282.19        23.08 o                         
   9   8   7        262.96        275.85        14.11 o                         
  10   8   7         40.63         41.33        13.98 o                         
  -7   9   7        276.70        252.26        17.96 o                         
  -6   9   7        470.54        468.16        14.04 o                         
  -5   9   7        808.52        846.32        24.84 o                         
  -4   9   7          0.04         -4.28        10.32 o                         
  -3   9   7        118.43        107.99        13.61 o                         
  -2   9   7       1115.24       1109.88        63.77 o                         
  -1   9   7        343.65        320.18        28.42 o                         
   0   9   7       1075.72        888.68        22.13 o                         
   1   9   7       3065.34       2722.86        27.66 o                         
   2   9   7       2798.28       2438.73        26.52 o                         
   3   9   7        196.75        195.57        19.13 o                         
   4   9   7        669.14        553.15        20.69 o                         
   5   9   7         43.83         46.13        17.32 o                         
   6   9   7       2398.18       2111.37        25.97 o                         
   7   9   7         69.74         68.39        14.14 o                         
   8   9   7        161.48        164.79        13.78 o                         
   9   9   7        200.82        199.35        15.60 o                         
  10   9   7        350.42        292.86        21.70 o                         
  -7  10   7        330.33        284.20        15.50 o                         
  -6  10   7        106.66         99.36        12.74 o                         
  -5  10   7        509.09        498.58        16.44 o                         
  -4  10   7        526.78        538.85        30.18 o                         
  -3  10   7        409.48        414.57        28.90 o                         
  -2  10   7        212.97        228.54        12.07 o                         
  -1  10   7       3993.69       4149.31       150.14 o                         
   0  10   7        717.10        803.72        20.25 o                         
   1  10   7       4479.85       4855.22        32.98 o                         
   2  10   7        111.28        113.86        17.24 o                         
   3  10   7        601.28        511.36        20.02 o                         
   4  10   7          1.10          9.62        17.43 o                         
   5  10   7        861.19        778.05        19.85 o                         
   6  10   7        318.48        318.43        18.71 o                         
   7  10   7        320.08        322.67        15.22 o                         
   8  10   7          1.04         15.71        10.89 o                         
   9  10   7        874.58        884.85        63.15 o                         
  -7  11   7         44.59         41.85        14.10 o                         
  -6  11   7         40.49         37.44        10.09 o                         
  -5  11   7        486.49        496.68        31.06 o                         
  -4  11   7       1201.13       1323.33        30.04 o                         
  -3  11   7          4.62         16.80        10.97 o                         
  -2  11   7        442.58        487.31        13.51 o                         
  -1  11   7        417.61        448.74        13.08 o                         
   0  11   7       5766.58       6102.59       200.92 o                         
   1  11   7        544.11        649.30        19.43 o                         
   2  11   7         12.85         13.96        17.07 o                         
   3  11   7        133.62        152.00        17.49 o                         
   4  11   7       1244.34       1253.52       148.96 o                         
   5  11   7        747.53        784.98       100.83 o                         
   6  11   7         39.71         36.76        16.61 o                         
   7  11   7         11.90         21.49        12.20 o                         
   8  11   7        381.70        404.12        18.43 o                         
   9  11   7        593.56        560.81        25.26 o                         
  -6  12   7        200.74        188.33        12.76 o                         
  -5  12   7        453.41        459.60        32.57 o                         
  -4  12   7        290.80        319.19        16.14 o                         
  -3  12   7        357.12        394.28        12.61 o                         
  -2  12   7        500.26        537.74        26.25 o                         
  -1  12   7        276.53        282.19        13.33 o                         
   0  12   7       1166.17       1244.76        15.72 o                         
   1  12   7       1654.26       1730.20        61.14 o                         
   2  12   7         58.36         55.63        16.85 o                         
   3  12   7        583.79        624.55        19.99 o                         
   4  12   7       1072.82       1101.51       140.48 o                         
   5  12   7        495.98        536.65        68.47 o                         
   6  12   7        233.74        266.30        28.73 o                         
   7  12   7         80.88         87.88        11.34 o                         
   8  12   7        112.96        122.10        12.03 o                         
  -5  13   7         54.00         54.14        12.47 o                         
  -4  13   7         24.55         26.23        13.29 o                         
  -3  13   7        857.98        932.37        22.60 o                         
  -2  13   7        140.38        164.21        12.27 o                         
  -1  13   7        691.98        707.83        47.50 o                         
   0  13   7         68.72         81.50        11.73 o                         
   1  13   7        358.26        367.22        14.33 o                         
   2  13   7       1613.99       1735.52        19.60 o                         
   3  13   7        373.22        405.07        19.38 o                         
   4  13   7          9.13          0.87        10.29 o                         
   5  13   7        590.73        555.56        71.87 o                         
   6  13   7        143.65        158.39        44.61 o                         
   7  13   7        693.00        631.03        22.54 o                         
  -4  14   7          0.07          7.89        12.35 o                         
  -3  14   7         54.37         62.29        16.22 o                         
  -2  14   7       1055.55       1122.11        15.53 o                         
  -1  14   7         11.13         23.50        11.70 o                         
   0  14   7         62.32         53.64        13.13 o                         
   1  14   7        392.54        402.72        14.19 o                         
   2  14   7       2063.49       2226.75        72.18 o                         
   3  14   7         88.41         89.79        14.17 o                         
   4  14   7         75.50         94.80        17.72 o                         
   5  14   7          8.38         30.75        12.64 o                         
   6  14   7        729.04        621.70        51.24 o                         
   7  14   7         61.10         84.92        12.77 o                         
  -3  15   7        167.07        157.83        14.41 o                         
  -2  15   7         59.11         38.22        12.61 o                         
  -1  15   7       1495.74       1527.73        16.67 o                         
   0  15   7          4.24          3.14        11.78 o                         
   1  15   7        916.82        931.04        16.57 o                         
   2  15   7        253.65        278.41        19.87 o                         
   3  15   7        729.32        777.13        16.90 o                         
   4  15   7         20.24         18.44        14.35 o                         
   5  15   7         96.22         88.27        11.64 o                         
   6  15   7         59.19         29.27        12.60 o                         
  -2  16   7        106.78         77.37        13.30 o                         
  -1  16   7        250.22        239.55        17.70 o                         
   0  16   7       1311.34       1303.53        17.00 o                         
   1  16   7        290.48        283.86        17.97 o                         
   2  16   7         15.75         21.43        14.36 o                         
   3  16   7         68.18         61.78        14.84 o                         
   4  16   7        384.00        350.48        13.97 o                         
  -2 -10   8        153.13        139.79        25.89 o                         
  -1 -10   8        611.80        539.95        42.16 o                         
   0 -10   8        514.28        476.68        17.77 o                         
   1 -10   8         25.06         13.42        11.12 o                         
   2 -10   8         20.23         15.56        10.77 o                         
   3 -10   8        579.07        470.00        13.28 o                         
   4 -10   8        994.15        799.14        51.21 o                         
  -4  -9   8         51.64         28.76        13.34 o                         
  -3  -9   8         81.76         79.09        12.69 o                         
  -2  -9   8         18.55          7.52        16.96 o                         
  -1  -9   8        285.61        287.73        17.54 o                         
   0  -9   8        196.39        208.25        11.20 o                         
   1  -9   8        170.51        192.23        10.81 o                         
   2  -9   8          0.20          5.21        10.48 o                         
   3  -9   8        954.46        908.02        32.30 o                         
   4  -9   8         72.10         92.21        10.35 o                         
   5  -9   8       1523.47       1444.77        29.02 o                         
  -5  -8   8          6.96         10.22        14.45 o                         
  -4  -8   8        398.97        394.49        27.87 o                         
  -3  -8   8        271.16        261.89        16.07 o                         
  -2  -8   8        391.88        421.00        34.32 o                         
  -1  -8   8          8.04         11.95        10.50 o                         
   0  -8   8        863.38        868.50        33.40 o                         
   1  -8   8         71.00         69.36        10.19 o                         
   2  -8   8        573.14        547.88        30.79 o                         
   3  -8   8        137.67        146.57        15.43 o                         
   4  -8   8       1629.93       1633.20        96.06 o                         
   5  -8   8          5.90         23.85        10.21 o                         
   6  -8   8        348.23        319.80        15.43 o                         
  -5  -7   8        229.19        226.62        22.27 o                         
  -4  -7   8         39.20         53.26        12.19 o                         
  -3  -7   8       1391.56       1447.88        41.75 o                         
  -2  -7   8        497.83        514.18        16.11 o                         
  -1  -7   8       1125.83       1179.01        28.49 o                         
   0  -7   8        395.11        425.23        11.08 o                         
   1  -7   8       1500.18       1520.37        52.65 o                         
   2  -7   8        489.39        488.14        19.79 o                         
   3  -7   8        876.43        931.10        28.45 o                         
   4  -7   8       1223.27       1271.25        73.62 o                         
   5  -7   8        686.05        701.85        20.76 o                         
   6  -7   8          2.01          3.54        11.73 o                         
   7  -7   8        190.52        180.57        11.26 o                         
  -6  -6   8        104.97         97.53        16.68 o                         
  -5  -6   8        291.46        326.24        23.74 o                         
  -4  -6   8        924.88       1016.52        65.14 o                         
  -3  -6   8        669.01        705.37        14.97 o                         
  -2  -6   8       1124.33       1108.72        33.69 o                         
  -1  -6   8        434.42        437.95        15.03 o                         
   0  -6   8       1089.92       1108.75        22.83 o                         
   1  -6   8       2996.60       3016.07        54.26 o                         
   2  -6   8         18.89         31.73        10.41 o                         
   3  -6   8        625.19        626.88        11.26 o                         
   4  -6   8        784.84        740.72        26.64 o                         
   5  -6   8       1383.68       1407.96        46.07 o                         
   6  -6   8        376.62        392.33        19.32 o                         
   7  -6   8        190.30        180.38        10.98 o                         
   8  -6   8         51.27         52.06        11.19 o                         
  -7  -5   8        192.93        170.41        26.75 o                         
  -6  -5   8        115.30        110.76        16.38 o                         
  -5  -5   8       1500.40       1567.91        70.59 o                         
  -4  -5   8        397.26        417.22        15.33 o                         
  -3  -5   8       1157.05       1216.74        46.69 o                         
  -2  -5   8       4580.48       4505.05       137.13 o                         
  -1  -5   8        306.36        277.45        13.50 o                         
   0  -5   8        353.57        342.33        11.07 o                         
   1  -5   8         11.68         14.37        10.43 o                         
   2  -5   8       2779.51       2773.21        65.44 o                         
   3  -5   8        116.46         95.33        10.53 o                         
   4  -5   8         43.51         47.97         9.71 o                         
   5  -5   8       2651.86       2728.21        93.40 o                         
   6  -5   8       2344.90       2376.36        92.93 o                         
   7  -5   8         55.62         65.61        10.50 o                         
   8  -5   8         62.16         68.26        10.97 o                         
   9  -5   8         23.03         23.91        11.48 o                         
  -7  -4   8        361.15        318.73        23.01 o                         
  -6  -4   8         54.80         59.02        14.33 o                         
  -5  -4   8       2381.77       2480.43       109.57 o                         
  -4  -4   8         80.04         79.00        11.50 o                         
  -3  -4   8       1707.08       1743.68        20.35 o                         
  -2  -4   8         13.21         23.00        14.14 o                         
  -1  -4   8       2525.33       2461.88       129.87 o                         
   0  -4   8         10.16         27.45        11.33 o                         
   1  -4   8       1367.61       1331.66        28.82 o                         
   2  -4   8        391.81        375.82        12.16 o                         
   3  -4   8       6566.02       6452.26       117.61 o                         
   4  -4   8         56.06         79.95        14.76 o                         
   5  -4   8        743.10        766.26        18.72 o                         
   6  -4   8          5.04          9.58         9.79 o                         
   7  -4   8        557.30        585.78        20.74 o                         
   8  -4   8        181.86        207.39        11.82 o                         
   9  -4   8        280.23        271.53        24.47 o                         
  -7  -3   8        301.15        295.36        19.52 o                         
  -6  -3   8       1464.06       1567.39        92.29 o                         
  -5  -3   8        422.96        443.92        28.32 o                         
  -4  -3   8        985.01       1031.96        27.15 o                         
  -3  -3   8       1060.46       1122.31        20.64 o                         
  -2  -3   8        719.94        710.72        35.38 o                         
  -1  -3   8        181.53        189.35        12.63 o                         
   0  -3   8         88.53         98.52        12.66 o                         
   1  -3   8        329.56        328.51        12.92 o                         
   2  -3   8       1450.67       1359.31        41.42 o                         
   3  -3   8       2974.15       2951.77        65.90 o                         
   4  -3   8       5412.51       5277.23        86.33 o                         
   5  -3   8         88.15         91.73        10.40 o                         
   6  -3   8        152.98        161.40         9.98 o                         
   7  -3   8        590.14        626.00        16.30 o                         
   8  -3   8        644.54        699.25        28.23 o                         
   9  -3   8        640.51        653.21        13.67 o                         
  -8  -2   8          1.23         16.74        22.60 o                         
  -7  -2   8        721.73        726.79        22.32 o                         
  -6  -2   8         81.84         91.72        13.94 o                         
  -5  -2   8        778.93        815.80        19.13 o                         
  -4  -2   8        175.68        183.65        12.00 o                         
  -3  -2   8       3214.18       3327.63        89.94 o                         
  -2  -2   8        594.25        582.19        15.44 o                         
  -1  -2   8        505.59        476.47        13.97 o                         
   0  -2   8       2195.20       2209.69        17.90 o                         
   1  -2   8       1301.77       1209.93        27.82 o                         
   2  -2   8        719.97        672.89        14.08 o                         
   3  -2   8       2528.28       2494.34        79.03 o                         
   4  -2   8       3815.91       3616.63        73.17 o                         
   5  -2   8        880.48        825.73        13.30 o                         
   6  -2   8         18.97         30.28         9.76 o                         
   7  -2   8         84.26         94.36        10.31 o                         
   8  -2   8       2200.12       2331.97        42.50 o                         
   9  -2   8          7.11         10.66        11.34 o                         
  10  -2   8        137.30        130.19        12.31 o                         
  -8  -1   8        272.12        223.10        23.74 o                         
  -7  -1   8        725.41        724.62        21.08 o                         
  -6  -1   8        220.70        213.89        17.72 o                         
  -5  -1   8        945.49        943.39        22.89 o                         
  -4  -1   8       1088.31       1092.29        29.08 o                         
  -3  -1   8        940.48        930.59        17.50 o                         
  -2  -1   8       3482.76       3488.83        66.02 o                         
  -1  -1   8        124.84        111.14        13.55 o                         
   0  -1   8         10.18          8.71        17.24 o                         
   1  -1   8       7172.35       6810.91       100.59 o                         
   2  -1   8       1957.28       1906.09        28.92 o                         
   3  -1   8       1690.01       1618.40        16.92 o                         
   4  -1   8          4.63          6.99        10.29 o                         
   5  -1   8        173.31        172.95        10.67 o                         
   6  -1   8        283.31        294.57        14.20 o                         
   7  -1   8        415.88        423.39        11.62 o                         
   8  -1   8        231.28        242.86        11.37 o                         
   9  -1   8       1247.23       1267.54        21.21 o                         
  10  -1   8         88.01         98.15        12.13 o                         
  -8   0   8        180.92        166.27        23.16 o                         
  -7   0   8         55.19         46.40        17.04 o                         
  -6   0   8        350.10        343.14        20.01 o                         
  -5   0   8       1941.67       2033.51        83.45 o                         
  -4   0   8       3518.12       3649.93        21.56 o                         
  -3   0   8       2320.26       2384.05        36.62 o                         
  -2   0   8       3059.28       3085.48        23.88 o                         
  -1   0   8        186.51        179.43        14.12 o                         
   0   0   8       1761.39       1617.21        17.65 o                         
   1   0   8       4536.23       4444.46        53.49 o                         
   2   0   8       5342.26       4978.96        41.71 o                         
   3   0   8       1119.20       1113.48        15.97 o                         
   4   0   8        169.53        174.83        12.98 o                         
   5   0   8        951.41        923.72        20.37 o                         
   6   0   8       1054.08       1108.32        16.43 o                         
   7   0   8         24.58         33.62         9.89 o                         
   8   0   8        710.47        711.68        43.52 o                         
   9   0   8         63.50         83.74        11.37 o                         
  10   0   8        931.32        963.86        30.78 o                         
  -8   1   8         48.74         71.98        17.24 o                         
  -7   1   8         85.07         82.24        17.41 o                         
  -6   1   8        452.64        481.61        21.83 o                         
  -5   1   8       4073.68       4131.10       180.10 o                         
  -4   1   8          1.93         19.49        11.98 o                         
  -3   1   8       2283.54       2239.05        24.37 o                         
  -2   1   8        203.79        196.98        15.51 o                         
  -1   1   8       1872.02       1775.34        33.14 o                         
   0   1   8       1545.51       1536.05        19.10 o                         
   1   1   8       3790.70       3846.54        71.29 o                         
   2   1   8       2096.85       2164.12        20.15 o                         
   3   1   8       9549.69       9495.45        32.68 o                         
   4   1   8       1481.48       1415.99        17.00 o                         
   5   1   8       3688.00       3514.15        61.09 o                         
   6   1   8        870.39        874.23        19.51 o                         
   7   1   8       1102.96       1098.22        13.02 o                         
   8   1   8         13.08         25.01        14.16 o                         
   9   1   8        774.15        804.45        19.08 o                         
  10   1   8        706.65        686.07        13.25 o                         
  -8   2   8        620.70        574.14        20.05 o                         
  -7   2   8        793.70        753.89        20.41 o                         
  -6   2   8       1458.53       1440.39        25.19 o                         
  -5   2   8          7.43          4.94        13.31 o                         
  -4   2   8       4222.46       4188.96       182.70 o                         
  -3   2   8        898.42        898.90        19.45 o                         
  -2   2   8        330.34        338.18        16.31 o                         
  -1   2   8        244.84        255.94        14.83 o                         
   0   2   8       2025.88       1953.04        63.36 o                         
   1   2   8       1252.30       1105.45        17.47 o                         
   2   2   8       1822.02       1950.29        31.33 o                         
   3   2   8          4.17         29.78        21.26 o                         
   4   2   8      11277.83      11340.23       105.54 o                         
   5   2   8       3065.98       3016.29        52.16 o                         
   6   2   8         67.13         57.10        11.07 o                         
   7   2   8       2597.81       2522.32        23.56 o                         
   8   2   8       1192.42       1263.99        32.80 o                         
   9   2   8       1197.58       1250.13        39.81 o                         
  10   2   8         82.38         79.24        12.08 o                         
  -8   3   8          1.47         17.71        17.52 o                         
  -7   3   8       1022.86       1057.40        21.08 o                         
  -6   3   8       2859.41       2838.41        26.33 o                         
  -5   3   8       1503.93       1552.98        59.21 o                         
  -4   3   8        135.60        142.67        13.68 o                         
  -3   3   8       4510.50       4464.02       211.57 o                         
  -2   3   8        618.70        584.80        19.96 o                         
  -1   3   8         47.52         47.65        15.39 o                         
   0   3   8        963.41       1009.71        26.84 o                         
   1   3   8       3511.15       3427.08        69.70 o                         
   2   3   8       5068.08       4886.62        50.30 o                         
   3   3   8        411.56        400.99        21.17 o                         
   4   3   8       1467.28       1356.26        56.26 o                         
   5   3   8       1500.04       1480.05        17.47 o                         
   6   3   8        966.17        932.82        13.15 o                         
   7   3   8         79.27         98.89        10.56 o                         
   8   3   8       1784.18       1768.59        43.31 o                         
   9   3   8        441.26        446.77        17.79 o                         
  10   3   8        190.71        173.67        15.47 o                         
  -8   4   8        265.17        237.66        21.69 o                         
  -7   4   8        637.25        662.06        19.30 o                         
  -6   4   8         14.48         14.93        15.07 o                         
  -5   4   8       1564.40       1657.23        21.35 o                         
  -4   4   8       1304.30       1282.50        28.89 o                         
  -3   4   8        158.56        152.17        13.56 o                         
  -2   4   8       1676.01       1605.38       147.04 o                         
  -1   4   8       5479.79       5211.69       404.76 o                         
   0   4   8        284.26        271.06        14.89 o                         
   1   4   8       9745.26       9487.26       163.94 o                         
   2   4   8       1773.20       1608.18        19.47 o                         
   3   4   8       8843.33       8435.68        33.63 o                         
   4   4   8       1372.79       1311.21        59.11 o                         
   5   4   8        382.93        383.09        14.10 o                         
   6   4   8       1005.19       1008.78        27.72 o                         
   7   4   8       1486.55       1484.23        30.68 o                         
   8   4   8        682.48        687.12        12.37 o                         
   9   4   8        135.10        152.84        18.66 o                         
  10   4   8        254.37        250.79        15.42 o                         
  -8   5   8        715.32        753.56        20.44 o                         
  -7   5   8          5.61          5.76        15.99 o                         
  -6   5   8        502.71        522.93        17.38 o                         
  -5   5   8        608.55        628.74        16.96 o                         
  -4   5   8       2184.17       2294.16        20.54 o                         
  -3   5   8        641.56        705.26        15.43 o                         
  -2   5   8       1383.23       1401.60        28.36 o                         
  -1   5   8        185.44        153.36        21.24 o                         
   0   5   8       5391.35       4805.60       172.23 o                         
   1   5   8         10.96         12.25        14.01 o                         
   2   5   8       5229.20       4828.25        48.49 o                         
   3   5   8          1.70         16.83        14.43 o                         
   4   5   8        200.86        203.78        19.85 o                         
   5   5   8        578.99        550.79        14.57 o                         
   6   5   8       2189.43       2098.69        33.04 o                         
   7   5   8        241.63        243.44        14.55 o                         
   8   5   8        109.12        129.18        12.95 o                         
   9   5   8        247.83        245.79        13.86 o                         
  10   5   8        465.61        463.62        23.47 o                         
  -8   6   8        104.32        109.24        17.93 o                         
  -7   6   8       1758.25       1701.24        25.83 o                         
  -6   6   8          1.77        -11.01        15.13 o                         
  -5   6   8        652.51        682.40        25.50 o                         
  -4   6   8       1593.50       1687.80        82.14 o                         
  -3   6   8       3340.89       3420.43        23.42 o                         
  -2   6   8        432.74        402.37        26.33 o                         
  -1   6   8        501.97        454.12        23.35 o                         
   0   6   8       1877.19       1745.81        28.72 o                         
   1   6   8       8507.76       7612.58        45.35 o                         
   2   6   8       2706.76       2450.58        29.94 o                         
   3   6   8        134.08        142.24        19.94 o                         
   4   6   8        103.73        116.08        18.99 o                         
   5   6   8       3007.36       2879.92        29.36 o                         
   6   6   8       2076.55       2064.36        25.80 o                         
   7   6   8       1368.86       1372.46        17.04 o                         
   8   6   8          3.66         14.83        12.77 o                         
   9   6   8        417.67        446.45        14.46 o                         
  10   6   8        935.94        934.82        64.18 o                         
  -8   7   8          0.81         -1.36        16.96 o                         
  -7   7   8          0.28          4.28        16.40 o                         
  -6   7   8       4860.91       4645.00        29.97 o                         
  -5   7   8        287.02        286.54        10.84 o                         
  -4   7   8        372.76        359.29        12.06 o                         
  -3   7   8        444.67        465.98        29.91 o                         
  -2   7   8       1088.60       1099.21        51.45 o                         
  -1   7   8       5114.77       4570.04        39.37 o                         
   0   7   8        985.31        948.66        24.44 o                         
   1   7   8        923.47        840.67        23.72 o                         
   2   7   8       2632.47       2321.18        28.16 o                         
   3   7   8        948.81        926.30        22.77 o                         
   4   7   8        936.06        830.02        21.63 o                         
   5   7   8       1090.84       1136.83        23.44 o                         
   6   7   8        968.48        925.16        21.80 o                         
   7   7   8       1993.11       2040.33        63.81 o                         
   8   7   8         99.28        131.71        12.96 o                         
   9   7   8        205.37        226.96        16.65 o                         
  10   7   8         44.65         34.97        15.39 o                         
  -7   8   8        413.19        384.13        18.88 o                         
  -6   8   8       1270.48       1274.71        25.07 o                         
  -5   8   8       3274.38       3420.57        78.42 o                         
  -4   8   8        705.56        729.88        22.08 o                         
  -3   8   8         42.35         59.86        11.24 o                         
  -2   8   8        581.93        621.95        57.79 o                         
  -1   8   8       1731.28       1506.51        27.30 o                         
   0   8   8       2616.06       2305.58        29.44 o                         
   1   8   8        206.49        206.16        18.99 o                         
   2   8   8         18.39         39.31        18.93 o                         
   3   8   8       2327.29       2045.90        25.91 o                         
   4   8   8       4106.99       3770.27        31.92 o                         
   5   8   8       1457.76       1460.08        23.44 o                         
   6   8   8          0.02        -11.54        16.96 o                         
   7   8   8        419.29        383.03        22.95 o                         
   8   8   8       1969.99       1958.11        36.49 o                         
   9   8   8        470.71        486.10        14.89 o                         
  10   8   8          8.21          7.03        14.15 o                         
  -7   9   8        993.53        886.49        20.55 o                         
  -6   9   8         72.31         94.39        13.04 o                         
  -5   9   8       1324.32       1394.88        20.37 o                         
  -4   9   8        531.90        552.33        27.75 o                         
  -3   9   8        126.09        149.75        10.52 o                         
  -2   9   8         54.38         66.50        10.98 o                         
  -1   9   8       3318.88       3270.38       365.92 o                         
   0   9   8        279.35        244.20        18.24 o                         
   1   9   8       2443.76       2056.54        25.44 o                         
   2   9   8        214.43        185.95        18.82 o                         
   3   9   8       2535.03       2190.03        26.61 o                         
   4   9   8        134.91        114.16        19.35 o                         
   5   9   8       1240.13       1182.82        23.33 o                         
   6   9   8         23.22         23.58        17.96 o                         
   7   9   8        405.49        370.87        19.71 o                         
   8   9   8         27.68         44.41        13.24 o                         
   9   9   8        323.28        325.84        14.77 o                         
  -7  10   8          6.36         -0.47        12.26 o                         
  -6  10   8        452.24        415.95        13.97 o                         
  -5  10   8         22.07         28.63        11.26 o                         
  -4  10   8        921.27        902.49        37.51 o                         
  -3  10   8          9.85         17.29        10.43 o                         
  -2  10   8        158.53        181.16        12.45 o                         
  -1  10   8        784.24        801.93        59.74 o                         
   0  10   8       2919.92       2907.87       422.38 o                         
   1  10   8         11.84         21.99        17.29 o                         
   2  10   8       2820.10       2452.02        26.72 o                         
   3  10   8        208.50        211.56        18.71 o                         
   4  10   8       2151.74       1925.62        24.88 o                         
   5  10   8          0.55         28.33        17.18 o                         
   6  10   8       1234.00       1208.51        22.66 o                         
   7  10   8        256.12        254.37        18.93 o                         
   8  10   8          3.52          5.14        13.77 o                         
   9  10   8        140.71        141.87        14.38 o                         
  -6  11   8          9.97         14.14        12.01 o                         
  -5  11   8        706.64        693.88        23.96 o                         
  -4  11   8         32.67         47.35        11.15 o                         
  -3  11   8       1622.85       1650.14        91.22 o                         
  -2  11   8        170.71        180.86        10.46 o                         
  -1  11   8        553.77        564.86        25.15 o                         
   0  11   8       1613.74       1686.96        76.58 o                         
   1  11   8       1418.41       1403.09       175.48 o                         
   2  11   8       1156.14       1179.92       151.35 o                         
   3  11   8          2.00         10.43        16.77 o                         
   4  11   8        165.81        158.90        17.38 o                         
   5  11   8       1645.11       1587.78        23.55 o                         
   6  11   8        333.69        336.92        20.10 o                         
   7  11   8         40.84         19.38        18.43 o                         
   8  11   8        137.02        161.53        21.70 o                         
   9  11   8        150.06        146.26        12.76 o                         
  -6  12   8        700.69        587.40        30.62 o                         
  -5  12   8          9.35         10.80        11.37 o                         
  -4  12   8        940.14        939.14        32.71 o                         
  -3  12   8       1418.90       1410.69        64.79 o                         
  -2  12   8         54.96         49.77        10.20 o                         
  -1  12   8         79.28         78.22        11.55 o                         
   0  12   8         92.33        105.88        13.19 o                         
   1  12   8       2978.10       3151.49       224.21 o                         
   2  12   8         24.66         48.05        12.08 o                         
   3  12   8          3.15         10.50        12.70 o                         
   4  12   8        422.80        471.67        52.35 o                         
   5  12   8       2446.96       2598.69       279.59 o                         
   6  12   8         17.22         36.67        12.81 o                         
   7  12   8        142.74        148.88        18.54 o                         
   8  12   8         33.62         44.69        13.77 o                         
  -5  13   8        453.21        374.96        13.58 o                         
  -4  13   8        249.76        247.94        11.64 o                         
  -3  13   8         22.11         17.45        11.82 o                         
  -2  13   8        840.30        934.95        34.84 o                         
  -1  13   8         19.84         32.29        11.68 o                         
   0  13   8        241.89        269.99        20.92 o                         
   1  13   8         16.23         27.85        18.42 o                         
   2  13   8       1514.90       1630.44       109.65 o                         
   3  13   8        592.56        598.83        62.99 o                         
   4  13   8        817.95        812.11        84.26 o                         
   5  13   8          4.48        -12.99        12.99 o                         
   6  13   8        770.17        791.69        48.17 o                         
   7  13   8        115.33        109.74        13.86 o                         
  -4  14   8         21.89         26.93        10.95 o                         
  -3  14   8        133.29        151.31        12.71 o                         
  -2  14   8         49.95         39.08        12.28 o                         
  -1  14   8        513.30        506.33        13.54 o                         
   0  14   8         34.59         38.16        12.07 o                         
   1  14   8        332.72        345.52        14.27 o                         
   2  14   8         56.61         61.74        12.44 o                         
   3  14   8       2519.20       2587.03       152.30 o                         
   4  14   8         73.27         69.00        12.97 o                         
   5  14   8        110.88        124.64        13.23 o                         
   6  14   8         69.12         76.96        13.08 o                         
   7  14   8        154.77        157.16        12.74 o                         
  -3  15   8         87.24         97.30        16.47 o                         
  -2  15   8        370.22        400.56        18.66 o                         
  -1  15   8        488.77        468.63        19.14 o                         
   0  15   8         58.63         72.50        13.51 o                         
   1  15   8          3.21          6.36        19.75 o                         
   2  15   8        703.33        723.90        25.27 o                         
   3  15   8       1475.54       1430.22        78.32 o                         
   4  15   8         80.40         89.87        11.66 o                         
   5  15   8         10.02         26.71        11.52 o                         
   6  15   8         78.87         73.32        23.48 o                         
  -2  16   8        133.87        118.14        13.68 o                         
  -1  16   8        161.16        168.14        13.38 o                         
   0  16   8        984.16       1033.90        42.18 o                         
   1  16   8        124.89        110.51        13.31 o                         
   2  16   8        337.20        339.41        15.29 o                         
   3  16   8          7.99          5.58        15.07 o                         
   4  16   8        140.40        139.13        13.15 o                         
   0 -10   9          8.28          8.63        11.17 o                         
   1 -10   9         35.11         42.64        11.26 o                         
   2 -10   9         16.33          2.77        11.14 o                         
  -2  -9   9         98.92         83.83        12.76 o                         
  -1  -9   9        394.99        380.03        29.79 o                         
   0  -9   9       1041.22        998.72        84.61 o                         
   1  -9   9         23.06          5.79        10.87 o                         
   2  -9   9          9.44          2.40        10.38 o                         
   3  -9   9         13.22          8.12         9.45 o                         
   4  -9   9       1656.24       1531.42        90.19 o                         
  -4  -8   9        471.43        464.66        88.76 o                         
  -3  -8   9        460.73        450.18        37.92 o                         
  -2  -8   9         21.00         36.82        13.41 o                         
  -1  -8   9        171.58        160.56        11.69 o                         
   0  -8   9          9.38         19.88        10.71 o                         
   1  -8   9        570.80        595.54        42.27 o                         
   2  -8   9        141.53        129.29        15.10 o                         
   3  -8   9        503.93        512.72        16.90 o                         
   4  -8   9        434.66        438.03        23.78 o                         
   5  -8   9       1456.59       1307.50        21.53 o                         
   6  -8   9        546.91        463.81        12.94 o                         
  -4  -7   9         85.62         85.95        16.29 o                         
  -3  -7   9        452.41        463.14        70.20 o                         
  -2  -7   9       1901.36       1836.34        52.40 o                         
  -1  -7   9         36.17         38.32        10.14 o                         
   0  -7   9        134.07        132.91        10.80 o                         
   1  -7   9        956.67        956.52        22.13 o                         
   2  -7   9        175.80        199.66        23.05 o                         
   3  -7   9        775.13        779.88        13.17 o                         
   4  -7   9        173.94        168.88        10.75 o                         
   5  -7   9        505.49        534.13        40.70 o                         
   6  -7   9        312.30        303.19        11.20 o                         
   7  -7   9         80.07         59.69        11.19 o                         
  -5  -6   9        133.88        127.92        34.42 o                         
  -4  -6   9        362.36        389.82        22.92 o                         
  -3  -6   9        290.35        288.98        11.67 o                         
  -2  -6   9        813.70        817.89        40.14 o                         
  -1  -6   9       2849.35       2781.91        74.94 o                         
   0  -6   9         51.99         58.81        10.33 o                         
   1  -6   9          0.41          9.37         9.84 o                         
   2  -6   9       2436.13       2387.00        69.98 o                         
   3  -6   9         31.79         47.04        12.01 o                         
   4  -6   9       1431.33       1437.53        21.64 o                         
   5  -6   9         13.94         33.69        10.15 o                         
   6  -6   9        320.01        316.55        11.19 o                         
   7  -6   9         42.63         38.85        10.70 o                         
  -6  -5   9         46.00         50.11        15.12 o                         
  -5  -5   9        174.84        193.31        18.87 o                         
  -4  -5   9       1147.34       1240.35        63.13 o                         
  -3  -5   9       2156.58       2276.46        17.52 o                         
  -2  -5   9         11.43         24.31        11.56 o                         
  -1  -5   9        550.49        569.41        17.44 o                         
   0  -5   9        860.10        899.20        17.04 o                         
   1  -5   9        849.77        867.78        12.29 o                         
   2  -5   9       2246.98       2214.22        39.76 o                         
   3  -5   9       1365.64       1392.09        46.39 o                         
   4  -5   9        247.22        246.21        11.18 o                         
   5  -5   9       1966.80       1935.94        39.02 o                         
   6  -5   9         18.73         21.96        10.32 o                         
   7  -5   9        850.81        846.09        14.84 o                         
   8  -5   9         25.59         25.46        10.96 o                         
  -6  -4   9        186.21        207.43        17.28 o                         
  -5  -4   9         59.32         55.99        13.08 o                         
  -4  -4   9       2904.67       2981.10       106.57 o                         
  -3  -4   9         53.94         63.04        10.99 o                         
  -2  -4   9       1257.65       1293.75        79.32 o                         
  -1  -4   9        172.82        182.51        15.29 o                         
   0  -4   9         32.36         53.76        11.58 o                         
   1  -4   9          1.79        -11.29        11.29 o                         
   2  -4   9        667.47        637.69        21.22 o                         
   3  -4   9       1368.06       1369.17        43.75 o                         
   4  -4   9       1469.42       1472.18        34.33 o                         
   5  -4   9        513.92        533.72        11.67 o                         
   6  -4   9       1809.63       1896.61        49.83 o                         
   7  -4   9       1210.40       1302.78        49.50 o                         
   8  -4   9          2.96         -0.04        11.23 o                         
   9  -4   9         49.60         50.31        11.51 o                         
  -7  -3   9        637.42        519.31        22.28 o                         
  -6  -3   9        357.61        368.79        27.58 o                         
  -5  -3   9       1193.66       1220.62        32.13 o                         
  -4  -3   9       1726.98       1813.59        97.52 o                         
  -3  -3   9       2576.88       2684.65       112.35 o                         
  -2  -3   9        111.05        123.92        13.81 o                         
  -1  -3   9        404.66        411.55        19.25 o                         
   0  -3   9         59.18         57.84        11.64 o                         
   1  -3   9       1169.50       1114.74        15.31 o                         
   2  -3   9        393.41        374.85        14.08 o                         
   3  -3   9       1677.24       1645.92        19.50 o                         
   4  -3   9       2416.01       2363.15        58.44 o                         
   5  -3   9       1475.50       1443.91        27.63 o                         
   6  -3   9        185.85        198.51        10.51 o                         
   7  -3   9         10.71         14.16        13.41 o                         
   8  -3   9        574.06        607.40        20.56 o                         
   9  -3   9         53.14         55.08        11.52 o                         
  -7  -2   9         13.90         23.15        18.64 o                         
  -6  -2   9        299.43        312.23        15.08 o                         
  -5  -2   9       1425.14       1518.67        55.92 o                         
  -4  -2   9        138.39        145.85        12.15 o                         
  -3  -2   9        273.17        287.98        15.25 o                         
  -2  -2   9       4795.74       4749.54        54.81 o                         
  -1  -2   9        622.26        623.15        17.75 o                         
   0  -2   9        113.45        103.76        12.95 o                         
   1  -2   9       3293.58       3248.29        20.09 o                         
   2  -2   9       1086.12       1085.51        15.59 o                         
   3  -2   9       4347.92       4128.00        84.69 o                         
   4  -2   9          0.36          3.49        14.51 o                         
   5  -2   9       2903.80       2933.97        26.25 o                         
   6  -2   9        370.40        350.48        12.78 o                         
   7  -2   9        292.76        302.23        10.99 o                         
   8  -2   9         32.14         38.04        10.82 o                         
   9  -2   9        734.11        703.04        17.16 o                         
  -7  -1   9         30.24         30.42        21.63 o                         
  -6  -1   9        654.39        691.55        24.23 o                         
  -5  -1   9         13.36         17.76        12.44 o                         
  -4  -1   9        543.38        517.78        13.53 o                         
  -3  -1   9       1086.21       1093.55        18.79 o                         
  -2  -1   9       1143.42       1094.32        17.17 o                         
  -1  -1   9       2014.26       1953.77        18.51 o                         
   0  -1   9       1257.82       1199.82        36.63 o                         
   1  -1   9        105.87        114.92        12.36 o                         
   2  -1   9       8094.75       7832.44        60.54 o                         
   3  -1   9        349.10        356.35        11.80 o                         
   4  -1   9       2346.89       2339.15        17.03 o                         
   5  -1   9       1157.90       1134.89        12.84 o                         
   6  -1   9        458.58        495.66        19.23 o                         
   7  -1   9        192.61        207.16        12.55 o                         
   8  -1   9        542.14        552.57        12.36 o                         
   9  -1   9        291.79        293.98        12.72 o                         
  10  -1   9        150.91        146.39        13.24 o                         
  -8   0   9         45.84         28.86        18.93 o                         
  -7   0   9        554.07        535.39        23.97 o                         
  -6   0   9         75.12         85.21        15.32 o                         
  -5   0   9       2560.25       2650.22        69.12 o                         
  -4   0   9        412.02        463.31        13.64 o                         
  -3   0   9       2975.70       2941.83        26.61 o                         
  -2   0   9        553.55        583.25        16.02 o                         
  -1   0   9       2226.42       2179.93        19.78 o                         
   0   0   9         74.80         73.98        13.80 o                         
   1   0   9        292.17        278.68        13.81 o                         
   2   0   9       1151.97       1102.92        15.75 o                         
   3   0   9       5089.12       4918.77        68.79 o                         
   4   0   9          2.08         18.05        12.74 o                         
   5   0   9        124.95        144.78        10.95 o                         
   6   0   9         42.99         54.68        13.42 o                         
   7   0   9       2848.18       2997.34        38.27 o                         
   8   0   9        135.86        141.50        15.05 o                         
   9   0   9        204.36        226.52        16.78 o                         
  10   0   9        227.92        229.33        12.98 o                         
  -8   1   9        110.82         82.02        18.46 o                         
  -7   1   9         27.92         18.32        20.91 o                         
  -6   1   9        914.09        928.39        20.57 o                         
  -5   1   9          2.12         15.86        13.03 o                         
  -4   1   9       4683.97       4882.28        56.17 o                         
  -3   1   9          4.07          9.89        14.59 o                         
  -2   1   9       2139.76       2254.02        49.38 o                         
  -1   1   9       1530.07       1490.31        18.10 o                         
   0   1   9       1180.52       1172.03        16.56 o                         
   1   1   9       3509.08       3596.51        77.96 o                         
   2   1   9         27.34         20.50        13.09 o                         
   3   1   9       2241.35       2255.08        18.98 o                         
   4   1   9       1497.25       1439.93        16.77 o                         
   5   1   9        112.96        111.48        10.70 o                         
   6   1   9       1174.49       1186.56        16.90 o                         
   7   1   9        862.54        899.86        23.80 o                         
   8   1   9       1992.49       2046.71        22.51 o                         
   9   1   9         83.55        100.09        11.09 o                         
  10   1   9         41.79         46.12        13.00 o                         
  -8   2   9         93.42         90.28        18.85 o                         
  -7   2   9          1.67          1.58        16.60 o                         
  -6   2   9        170.93        170.71        16.99 o                         
  -5   2   9       4069.89       4303.69       132.09 o                         
  -4   2   9       2003.89       2099.79        58.56 o                         
  -3   2   9        358.66        351.26        28.64 o                         
  -2   2   9        143.70        144.92        15.00 o                         
  -1   2   9       1059.49       1084.93        44.85 o                         
   0   2   9       3941.70       3848.18        79.12 o                         
   1   2   9       1805.58       1821.85        19.99 o                         
   2   2   9        965.29       1056.37        16.99 o                         
   3   2   9       1114.40       1109.53        16.78 o                         
   4   2   9       2078.02       2067.89        62.24 o                         
   5   2   9        774.30        795.89        15.68 o                         
   6   2   9       2576.90       2569.28        67.88 o                         
   7   2   9         36.05         32.14        11.16 o                         
   8   2   9        623.64        623.91        17.98 o                         
   9   2   9        401.20        397.63        12.59 o                         
  10   2   9        266.89        255.82        11.86 o                         
  -8   3   9        464.49        463.04        19.80 o                         
  -7   3   9       1130.70       1048.67        21.24 o                         
  -6   3   9          2.47         13.93        16.24 o                         
  -5   3   9       2923.60       3010.87       147.07 o                         
  -4   3   9       3033.80       2965.51       110.85 o                         
  -3   3   9       2465.84       2472.66       127.97 o                         
  -2   3   9         84.51         88.37        16.22 o                         
  -1   3   9          1.71         26.88        13.04 o                         
   0   3   9       1437.23       1368.30        18.35 o                         
   1   3   9       5560.63       5406.48        38.95 o                         
   2   3   9        162.03        174.30        14.26 o                         
   3   3   9        250.34        236.82        14.47 o                         
   4   3   9        911.49        844.85        15.92 o                         
   5   3   9       7687.75       7716.87       254.11 o                         
   6   3   9        633.80        620.87        20.60 o                         
   7   3   9        346.86        328.62        11.28 o                         
   8   3   9          2.24         17.76        11.33 o                         
   9   3   9       1739.29       1802.94        15.00 o                         
  10   3   9        185.56        201.60        14.24 o                         
  -8   4   9        457.43        439.60        19.43 o                         
  -7   4   9        135.48        129.93        16.79 o                         
  -6   4   9       2502.86       2553.45        25.30 o                         
  -5   4   9        870.68        868.63        26.15 o                         
  -4   4   9        299.42        315.75        13.89 o                         
  -3   4   9       1946.58       2050.48        60.89 o                         
  -2   4   9        366.88        332.66        34.45 o                         
  -1   4   9        119.70        124.14        15.92 o                         
   0   4   9        524.43        518.91        24.66 o                         
   1   4   9        151.00        140.40        14.45 o                         
   2   4   9       9147.72       9024.25        98.12 o                         
   3   4   9        888.93        882.94        24.63 o                         
   4   4   9        724.00        722.78        15.46 o                         
   5   4   9        365.49        368.90        14.26 o                         
   6   4   9       3411.71       3253.52        47.70 o                         
   7   4   9         53.60         36.26        10.23 o                         
   8   4   9        219.44        211.68        11.13 o                         
   9   4   9         54.11         55.12        13.33 o                         
  10   4   9        478.81        472.12        15.41 o                         
  -8   5   9         38.99         33.86        17.07 o                         
  -7   5   9        745.16        687.89        19.38 o                         
  -6   5   9          8.64         28.42        15.07 o                         
  -5   5   9        652.60        693.03        23.73 o                         
  -4   5   9          9.72          4.45        12.58 o                         
  -3   5   9       1089.59       1100.91        36.81 o                         
  -2   5   9         46.15         73.74        24.08 o                         
  -1   5   9       2907.17       2696.94       183.00 o                         
   0   5   9       2910.76       2753.38       168.84 o                         
   1   5   9       1388.76       1246.80        17.84 o                         
   2   5   9         75.33         71.91        13.75 o                         
   3   5   9       4369.77       4117.49        35.55 o                         
   4   5   9       2266.15       2083.62        19.11 o                         
   5   5   9         14.90         20.20        13.34 o                         
   6   5   9         96.92         96.52        13.23 o                         
   7   5   9       3986.54       3878.75        65.30 o                         
   8   5   9        387.61        390.38        13.56 o                         
   9   5   9        221.45        219.96        14.73 o                         
  10   5   9        130.72        122.63        14.59 o                         
  -8   6   9         42.37         35.00        21.58 o                         
  -7   6   9        632.32        639.40        18.96 o                         
  -6   6   9        970.93        988.83        19.57 o                         
  -5   6   9         55.15         65.18        13.52 o                         
  -4   6   9       2956.03       2949.17        21.15 o                         
  -3   6   9          6.67          2.42        13.40 o                         
  -2   6   9       3360.30       3222.90        39.95 o                         
  -1   6   9        409.17        383.27        22.02 o                         
   0   6   9       1675.73       1584.72        31.45 o                         
   1   6   9       2329.15       2060.13        32.00 o                         
   2   6   9        285.04        254.04        14.41 o                         
   3   6   9       2352.28       2251.88        27.40 o                         
   4   6   9          5.81          6.60        13.69 o                         
   5   6   9        986.86        976.88        22.47 o                         
   6   6   9        148.87        166.04        19.05 o                         
   7   6   9       1189.26       1208.06        30.01 o                         
   8   6   9        186.16        195.84        23.44 o                         
   9   6   9        148.49        158.53        13.43 o                         
  10   6   9         12.86         12.99        13.67 o                         
  -7   7   9        209.54        196.90        17.74 o                         
  -6   7   9       1790.93       1724.65        22.33 o                         
  -5   7   9       1146.46       1190.55        43.81 o                         
  -4   7   9        144.77        172.85        11.71 o                         
  -3   7   9       1865.10       1927.55        40.50 o                         
  -2   7   9       1642.93       1578.74        29.28 o                         
  -1   7   9        951.69        921.30        25.25 o                         
   0   7   9        236.95        223.90        21.63 o                         
   1   7   9        776.62        762.40        22.99 o                         
   2   7   9       4680.08       4330.32        34.20 o                         
   3   7   9         20.77         25.44        18.32 o                         
   4   7   9       1077.59        927.28        22.97 o                         
   5   7   9       1360.77       1369.05        24.24 o                         
   6   7   9       2279.83       2211.10        26.30 o                         
   7   7   9          3.11         27.78        21.19 o                         
   8   7   9         49.18         72.40        12.70 o                         
   9   7   9         64.16         65.63        14.95 o                         
  10   7   9        414.32        417.43        25.15 o                         
  -7   8   9         10.41         22.22        16.32 o                         
  -6   8   9        374.90        385.33        16.71 o                         
  -5   8   9       4350.43       4390.30       142.36 o                         
  -4   8   9          7.12         18.95        10.78 o                         
  -3   8   9        903.63        920.78        36.35 o                         
  -2   8   9        148.29        168.46        13.67 o                         
  -1   8   9       4763.23       4283.14        37.90 o                         
   0   8   9         80.36         75.74        20.05 o                         
   1   8   9        111.36         94.95        18.57 o                         
   2   8   9         83.36         88.44        19.13 o                         
   3   8   9       3400.11       3229.21        30.17 o                         
   4   8   9        187.00        190.34        19.88 o                         
   5   8   9       3714.95       3551.43        30.67 o                         
   6   8   9        177.45        193.21        18.07 o                         
   7   8   9        988.26        999.87        22.05 o                         
   8   8   9        120.89        115.72        13.26 o                         
   9   8   9        169.57        184.84        14.00 o                         
  10   8   9        240.17        202.62        16.45 o                         
  -7   9   9          2.40         13.96        17.52 o                         
  -6   9   9        490.97        485.00        14.95 o                         
  -5   9   9         29.28         46.34        11.66 o                         
  -4   9   9       1912.22       2039.47        87.17 o                         
  -3   9   9          3.22         -0.24        10.51 o                         
  -2   9   9          2.61         20.01        10.51 o                         
  -1   9   9         98.91         81.85        20.60 o                         
   0   9   9       5250.89       4776.37        36.20 o                         
   1   9   9        729.14        677.99        20.55 o                         
   2   9   9         11.19          8.51        18.68 o                         
   3   9   9        545.55        547.84        21.63 o                         
   4   9   9       3673.10       3572.20        30.72 o                         
   5   9   9       2609.01       2445.02        27.22 o                         
   6   9   9          0.09         -4.87        17.29 o                         
   7   9   9        221.47        263.41        19.27 o                         
   8   9   9        675.46        700.68        16.42 o                         
   9   9   9       1022.05       1054.84        17.04 o                         
  -6  10   9         25.25          9.03        13.16 o                         
  -5  10   9        369.08        377.60        18.59 o                         
  -4  10   9         63.77         89.09        11.27 o                         
  -3  10   9       1416.10       1519.71        66.31 o                         
  -2  10   9        213.68        218.68        11.12 o                         
  -1  10   9        827.08        875.31        62.45 o                         
   0  10   9        711.36        668.29        21.46 o                         
   1  10   9       1155.82       1046.22        21.99 o                         
   2  10   9       2013.79       1907.21        25.80 o                         
   3  10   9        295.23        307.79        19.30 o                         
   4  10   9       2980.24       2841.27        28.08 o                         
   5  10   9        740.87        738.13        21.19 o                         
   6  10   9        142.48        115.27        18.46 o                         
   7  10   9         93.49        108.71        18.41 o                         
   8  10   9         51.45         66.10        13.55 o                         
   9  10   9          7.59          6.25        13.41 o                         
  -6  11   9        109.60        118.80        13.24 o                         
  -5  11   9         40.73         44.15         9.66 o                         
  -4  11   9        347.21        349.76        12.75 o                         
  -3  11   9        891.21        870.91        67.47 o                         
  -2  11   9       1393.79       1453.73        90.31 o                         
  -1  11   9        398.22        401.96        20.58 o                         
   0  11   9         10.71         19.62        12.40 o                         
   1  11   9       1307.52       1173.09        22.05 o                         
   2  11   9          7.16         17.99        17.49 o                         
   3  11   9       1846.09       1648.03        23.63 o                         
   4  11   9          9.03         -4.06        18.02 o                         
   5  11   9        358.46        333.53        20.02 o                         
   6  11   9        912.19        935.73        22.24 o                         
   7  11   9        334.76        336.37        20.13 o                         
   8  11   9        103.34        109.52        13.95 o                         
   9  11   9        232.30        227.83        22.15 o                         
  -5  12   9        320.48        307.02        16.06 o                         
  -4  12   9        411.94        399.36        25.25 o                         
  -3  12   9        106.78        121.40        10.41 o                         
  -2  12   9       1170.26       1191.48        48.54 o                         
  -1  12   9        221.58        252.48        23.34 o                         
   0  12   9         48.19         54.09        10.11 o                         
   1  12   9         37.44         37.80        11.92 o                         
   2  12   9        879.25        920.37       107.96 o                         
   3  12   9         62.33         72.64        13.09 o                         
   4  12   9         51.60         35.51        17.96 o                         
   5  12   9        204.37        192.29        18.88 o                         
   6  12   9        855.21        814.31        21.66 o                         
   7  12   9          0.19         11.41        13.36 o                         
   8  12   9        119.37        143.80        13.43 o                         
  -5  13   9        741.20        685.79        54.78 o                         
  -4  13   9        259.64        251.45        13.38 o                         
  -3  13   9       1156.97       1165.05        38.27 o                         
  -2  13   9        422.40        417.26        20.96 o                         
  -1  13   9        277.87        270.76        10.68 o                         
   0  13   9         47.51         65.74         9.97 o                         
   1  13   9        445.86        464.35        17.79 o                         
   2  13   9        960.17       1086.23       100.70 o                         
   3  13   9        731.34        796.39       119.56 o                         
   4  13   9        486.70        520.58        34.52 o                         
   5  13   9       1542.59       1609.23       214.73 o                         
   6  13   9        165.69        158.05        13.41 o                         
   7  13   9        138.15        150.37        14.00 o                         
  -4  14   9        573.57        492.35        18.42 o                         
  -3  14   9          0.63          8.01        10.73 o                         
  -2  14   9        117.76        128.94        11.29 o                         
  -1  14   9        107.81        118.44        15.53 o                         
   0  14   9        506.78        487.43        19.84 o                         
   1  14   9        160.39        181.94        10.22 o                         
   2  14   9        165.28        182.62        11.95 o                         
   3  14   9        998.41       1035.02        81.74 o                         
   4  14   9       1116.85       1141.60        74.62 o                         
   5  14   9         33.78         45.30        18.14 o                         
   6  14   9         30.78         44.80        13.99 o                         
   7  14   9        251.02        272.35        59.79 o                         
  -3  15   9        359.73        357.20        20.98 o                         
  -2  15   9          1.96         14.08        10.48 o                         
  -1  15   9         26.15         31.69        10.79 o                         
   0  15   9         35.13         37.72        10.84 o                         
   1  15   9        423.03        389.23        20.74 o                         
   2  15   9        179.66        211.58        18.51 o                         
   3  15   9        195.84        212.84        11.44 o                         
   4  15   9       1278.19       1265.78       123.74 o                         
   5  15   9         42.92         44.18        13.65 o                         
  -1  16   9        512.77        476.68        12.21 o                         
   0  16   9        174.21        177.69        11.84 o                         
   1  16   9        276.44        273.86        11.71 o                         
   2  16   9        259.93        235.54        12.20 o                         
   3  16   9       1013.49       1025.39        83.68 o                         
   4  16   9        147.61        156.69        17.53 o                         
   0  -9  10        182.26        187.09        24.19 o                         
   1  -9  10        101.76         87.07        11.79 o                         
   2  -9  10          6.06          8.38        11.30 o                         
  -2  -8  10        172.90        142.99        17.42 o                         
  -1  -8  10        179.00        146.11        12.10 o                         
   0  -8  10       1035.92        918.36        54.79 o                         
   1  -8  10        227.46        209.00        11.25 o                         
   2  -8  10         76.73         63.96        11.06 o                         
   3  -8  10         35.92         39.46        10.41 o                         
   4  -8  10        662.31        630.76        12.81 o                         
  -3  -7  10          2.33         22.60        13.73 o                         
  -2  -7  10        396.11        391.46        16.30 o                         
  -1  -7  10        912.37        929.88        75.26 o                         
   0  -7  10         34.08         55.78        10.66 o                         
   1  -7  10        112.66        113.26        11.09 o                         
   2  -7  10        954.68        940.94        19.82 o                         
   3  -7  10         17.62         22.95        10.76 o                         
   4  -7  10        620.17        615.67        22.25 o                         
   5  -7  10        111.39        111.91        11.07 o                         
   6  -7  10       1032.78        928.23        44.62 o                         
  -4  -6  10         30.89         35.95        16.29 o                         
  -3  -6  10        919.86        915.85        20.33 o                         
  -2  -6  10        201.80        207.22        12.74 o                         
  -1  -6  10       2392.98       2364.70        49.54 o                         
   0  -6  10        484.85        492.17        27.87 o                         
   1  -6  10        403.23        429.07        19.83 o                         
   2  -6  10        262.74        270.68        19.35 o                         
   3  -6  10        923.62        965.48        21.74 o                         
   4  -6  10          7.74         21.89        10.15 o                         
   5  -6  10        298.55        302.92        14.40 o                         
   6  -6  10         13.32         18.10        10.76 o                         
   7  -6  10        330.54        320.02        14.02 o                         
  -5  -5  10         13.86         12.21        13.28 o                         
  -4  -5  10       1809.41       1790.14        26.61 o                         
  -3  -5  10         19.98         18.12        11.07 o                         
  -2  -5  10       1607.53       1634.35        48.87 o                         
  -1  -5  10        129.72        145.53        11.00 o                         
   0  -5  10       1405.18       1403.87        48.07 o                         
   1  -5  10         16.96         35.04        10.56 o                         
   2  -5  10        142.11        151.10        10.51 o                         
   3  -5  10        891.17        900.57        24.70 o                         
   4  -5  10        809.11        791.05        12.18 o                         
   5  -5  10        146.48        141.95        13.36 o                         
   6  -5  10        305.74        323.14        18.10 o                         
   7  -5  10        264.33        254.09        11.41 o                         
  -6  -4  10         89.84         72.68        15.25 o                         
  -5  -4  10          0.09          2.78        12.32 o                         
  -4  -4  10          4.62         10.00        13.15 o                         
  -3  -4  10       4368.66       4489.07       141.04 o                         
  -2  -4  10        555.36        594.93        22.65 o                         
  -1  -4  10          7.72         24.10        11.94 o                         
   0  -4  10        359.60        375.48        17.47 o                         
   1  -4  10       1561.15       1569.89        21.45 o                         
   2  -4  10       1020.57       1042.62        26.34 o                         
   3  -4  10         10.77         22.29        10.10 o                         
   4  -4  10        374.71        400.63        24.33 o                         
   5  -4  10       1612.33       1638.61        51.11 o                         
   6  -4  10        531.03        568.56        11.57 o                         
   7  -4  10        423.68        427.18        15.24 o                         
   8  -4  10        712.75        721.98        12.97 o                         
  -6  -3  10        216.59        215.35        18.48 o                         
  -5  -3  10        814.93        882.66        25.42 o                         
  -4  -3  10        226.60        253.95        15.59 o                         
  -3  -3  10       2141.34       2190.84        77.27 o                         
  -2  -3  10       1151.40       1148.55        27.18 o                         
  -1  -3  10        292.18        291.65        12.91 o                         
   0  -3  10         12.52         31.05        14.03 o                         
   1  -3  10         12.34         26.58        11.86 o                         
   2  -3  10       3054.48       3003.77        77.24 o                         
   3  -3  10        855.54        809.79        22.43 o                         
   4  -3  10         11.74         15.20        10.25 o                         
   5  -3  10       1007.65       1038.10        15.02 o                         
   6  -3  10        639.36        686.14        11.61 o                         
   7  -3  10       2346.57       2432.73        72.82 o                         
   8  -3  10        353.91        386.32        21.72 o                         
   9  -3  10        119.76        119.23        11.85 o                         
  -6  -2  10       1049.10       1047.41        18.44 o                         
  -5  -2  10         59.19         69.73        12.86 o                         
  -4  -2  10       2610.03       2691.31        31.46 o                         
  -3  -2  10         52.11         56.99        14.86 o                         
  -2  -2  10       1354.88       1356.89        31.46 o                         
  -1  -2  10        662.43        693.32        15.39 o                         
   0  -2  10        289.12        290.01        12.74 o                         
   1  -2  10        108.67        120.44        11.90 o                         
   2  -2  10       1076.47       1038.89        33.03 o                         
   3  -2  10        913.54        918.01        29.99 o                         
   4  -2  10       1073.73       1060.77        12.65 o                         
   5  -2  10        462.11        478.64        11.77 o                         
   6  -2  10       1841.23       1894.93        51.53 o                         
   7  -2  10          0.78          7.83        10.58 o                         
   8  -2  10        782.00        766.96        12.99 o                         
   9  -2  10         31.01         23.12        12.05 o                         
  -7  -1  10         73.69         56.33        22.63 o                         
  -6  -1  10         11.61         23.45        13.95 o                         
  -5  -1  10       1421.96       1527.07        41.50 o                         
  -4  -1  10        116.56        138.54        12.87 o                         
  -3  -1  10        243.54        249.23        21.24 o                         
  -2  -1  10        879.48        825.54        17.95 o                         
  -1  -1  10       3378.84       3473.26        69.56 o                         
   0  -1  10        323.59        336.00        13.44 o                         
   1  -1  10       2079.65       2021.45        17.16 o                         
   2  -1  10        735.38        722.28        29.72 o                         
   3  -1  10       5435.08       5430.66       107.42 o                         
   4  -1  10        448.41        466.84        12.71 o                         
   5  -1  10        346.73        371.33        10.92 o                         
   6  -1  10       1063.17       1070.86        16.14 o                         
   7  -1  10       1481.90       1572.64        20.28 o                         
   8  -1  10        110.03        121.99        12.41 o                         
   9  -1  10        513.06        524.16        20.45 o                         
  -7   0  10         53.96         45.01        21.88 o                         
  -6   0  10        234.98        256.58        15.72 o                         
  -5   0  10        361.05        388.41        14.55 o                         
  -4   0  10        727.88        808.18        14.43 o                         
  -3   0  10         37.78         45.51        14.23 o                         
  -2   0  10        972.99        940.86        16.18 o                         
  -1   0  10        106.47        112.59        13.35 o                         
   0   0  10       2386.30       2351.02        19.72 o                         
   1   0  10        466.92        453.07        13.17 o                         
   2   0  10       1086.38       1104.39        15.74 o                         
   3   0  10       1373.23       1381.54        26.19 o                         
   4   0  10       2467.55       2556.05        44.72 o                         
   5   0  10       1850.28       1885.39        49.98 o                         
   6   0  10         20.07         25.94        10.07 o                         
   7   0  10       1317.05       1344.94        22.06 o                         
   8   0  10       1318.45       1380.65        20.52 o                         
   9   0  10        328.94        327.16        20.07 o                         
  10   0  10         32.70         27.88        12.34 o                         
  -7   1  10         85.91         85.69        22.60 o                         
  -6   1  10        385.07        435.86        27.01 o                         
  -5   1  10        931.80        923.83        28.99 o                         
  -4   1  10        377.29        386.15        12.44 o                         
  -3   1  10       3191.13       3300.81        57.79 o                         
  -2   1  10        548.63        493.80        20.25 o                         
  -1   1  10       1556.85       1574.17        18.33 o                         
   0   1  10       1913.93       1766.08        18.28 o                         
   1   1  10        914.14        929.05        20.19 o                         
   2   1  10          4.00          6.07        13.05 o                         
   3   1  10          2.10         11.96        18.27 o                         
   4   1  10       2056.72       2006.11        40.89 o                         
   5   1  10         83.26         95.77        13.09 o                         
   6   1  10        813.45        795.39        12.10 o                         
   7   1  10        288.27        310.70        11.19 o                         
   8   1  10       2430.26       2497.28        31.17 o                         
   9   1  10         78.87         78.94        11.43 o                         
  10   1  10         88.49         76.61        12.65 o                         
  -7   2  10         17.30          7.45        17.82 o                         
  -6   2  10        338.96        319.60        22.33 o                         
  -5   2  10       1328.66       1339.41        66.48 o                         
  -4   2  10        995.29       1055.67        33.95 o                         
  -3   2  10       2332.64       2382.86        38.04 o                         
  -2   2  10        280.67        281.25        33.80 o                         
  -1   2  10       2118.28       2098.61        25.79 o                         
   0   2  10         44.80         74.82        13.90 o                         
   1   2  10       2616.25       2599.87        69.22 o                         
   2   2  10        199.26        228.62        24.01 o                         
   3   2  10        508.13        514.93        14.32 o                         
   4   2  10        220.37        259.89        23.66 o                         
   5   2  10       2627.00       2650.65        25.45 o                         
   6   2  10         54.90         71.22        10.46 o                         
   7   2  10        849.92        874.56        17.99 o                         
   8   2  10         10.78         17.03        10.55 o                         
   9   2  10        320.51        329.94        11.66 o                         
  10   2  10          5.92          4.21        11.99 o                         
  -7   3  10         11.04          2.20        17.71 o                         
  -6   3  10         51.54         46.79        16.27 o                         
  -5   3  10        726.32        742.20        35.03 o                         
  -4   3  10       6002.17       5975.60       228.25 o                         
  -3   3  10        132.70        142.64        16.46 o                         
  -2   3  10        502.34        473.53        23.10 o                         
  -1   3  10        100.39        105.99        14.99 o                         
   0   3  10       2745.43       2817.02        55.51 o                         
   1   3  10        201.19        227.19        13.71 o                         
   2   3  10        481.68        494.38        15.03 o                         
   3   3  10        221.14        245.02        15.61 o                         
   4   3  10       1227.91       1219.78        24.81 o                         
   5   3  10        381.92        390.35        14.85 o                         
   6   3  10       2892.42       2902.81        20.22 o                         
   7   3  10         77.34         76.19        12.00 o                         
   8   3  10         10.83         16.08        10.52 o                         
   9   3  10         42.10         47.50        10.71 o                         
  10   3  10        227.06        225.02        12.09 o                         
  -7   4  10       1646.65       1500.08        26.80 o                         
  -6   4  10        148.92        161.15        17.35 o                         
  -5   4  10        575.80        620.83        16.67 o                         
  -4   4  10         70.91         79.91        13.85 o                         
  -3   4  10       3750.77       3832.34       246.06 o                         
  -2   4  10        156.03        146.90        15.17 o                         
  -1   4  10        331.14        318.33        16.52 o                         
   0   4  10       1268.44       1263.32        18.17 o                         
   1   4  10       6736.03       6745.94        29.14 o                         
   2   4  10       1416.88       1510.36        24.26 o                         
   3   4  10        181.50        192.31        24.37 o                         
   4   4  10        335.94        326.71        14.65 o                         
   5   4  10       4191.77       3984.24       156.69 o                         
   6   4  10       3973.83       3858.57        77.42 o                         
   7   4  10        403.78        383.52        11.76 o                         
   8   4  10        447.07        442.84        11.58 o                         
   9   4  10        409.36        406.20        12.40 o                         
  10   4  10        773.05        748.17        17.61 o                         
  -7   5  10        348.91        318.85        18.10 o                         
  -6   5  10       1361.89       1425.96        21.69 o                         
  -5   5  10        766.01        778.41        34.95 o                         
  -4   5  10         79.88         91.57        12.45 o                         
  -3   5  10        384.25        390.32        14.00 o                         
  -2   5  10       2323.06       2324.46        33.06 o                         
  -1   5  10        760.48        725.76        55.12 o                         
   0   5  10       1530.75       1439.11        72.39 o                         
   1   5  10         22.18         39.41        13.26 o                         
   2   5  10       2272.24       2172.52        20.08 o                         
   3   5  10       4687.08       4368.89        64.94 o                         
   4   5  10         19.11         36.91        13.50 o                         
   5   5  10       2471.65       2338.46        19.49 o                         
   6   5  10       1163.06       1101.01        21.99 o                         
   7   5  10       1427.19       1424.65        33.98 o                         
   8   5  10        435.97        443.24        11.38 o                         
   9   5  10          2.02         24.79        19.41 o                         
  10   5  10          0.17          9.99        13.79 o                         
  -7   6  10         33.44         23.24        20.41 o                         
  -6   6  10        443.95        414.88        17.85 o                         
  -5   6  10        817.48        868.91        47.41 o                         
  -4   6  10        390.54        412.74        13.79 o                         
  -3   6  10        848.22        886.27        29.37 o                         
  -2   6  10       4440.98       4562.17        43.29 o                         
  -1   6  10       1643.11       1702.88        31.58 o                         
   0   6  10       2223.94       2129.70        82.60 o                         
   1   6  10         23.38         35.89        12.97 o                         
   2   6  10         30.42         60.32        13.25 o                         
   3   6  10          3.73         12.94        15.21 o                         
   4   6  10       2178.42       2092.20        18.86 o                         
   5   6  10         15.34         34.12        13.36 o                         
   6   6  10        268.89        261.92        28.93 o                         
   7   6  10        957.84        973.49        22.60 o                         
   8   6  10       1776.85       1849.57        80.48 o                         
   9   6  10        169.19        180.94        13.47 o                         
  10   6  10         44.15         31.68        13.74 o                         
  -7   7  10        291.08        257.21        18.46 o                         
  -6   7  10          1.80         -8.54        15.85 o                         
  -5   7  10        942.77       1021.72        26.03 o                         
  -4   7  10        521.12        580.72        30.06 o                         
  -3   7  10       2339.74       2393.72        20.01 o                         
  -2   7  10         23.45         39.56        19.68 o                         
  -1   7  10       2762.09       2690.85        35.48 o                         
   0   7  10        544.24        509.72        22.38 o                         
   1   7  10        603.29        519.93        20.60 o                         
   2   7  10        220.43        209.64        20.21 o                         
   3   7  10       2084.57       1956.92        26.66 o                         
   4   7  10       1331.39       1211.90        24.16 o                         
   5   7  10       2257.30       2158.39        26.05 o                         
   6   7  10         82.10        102.57        17.96 o                         
   7   7  10        989.82       1000.68        21.83 o                         
   8   7  10         91.34        103.61        13.64 o                         
   9   7  10        280.40        267.96        14.11 o                         
  10   7  10         53.22         41.87        15.61 o                         
  -7   8  10        199.87        169.82        17.99 o                         
  -6   8  10        446.74        490.09        18.80 o                         
  -5   8  10        226.19        250.14        12.82 o                         
  -4   8  10        505.56        552.02        12.97 o                         
  -3   8  10          3.07         13.48        12.03 o                         
  -2   8  10       1511.68       1532.03        71.08 o                         
  -1   8  10        770.05        784.70        27.75 o                         
   0   8  10        395.37        388.25        21.52 o                         
   1   8  10        790.92        770.83        22.69 o                         
   2   8  10        647.17        626.94        21.21 o                         
   3   8  10       2048.22       1961.12        26.94 o                         
   4   8  10       1504.77       1478.34        24.55 o                         
   5   8  10        216.09        193.12        19.27 o                         
   6   8  10       3991.99       3892.14        30.03 o                         
   7   8  10        627.17        652.55        20.71 o                         
   8   8  10         21.01         22.71        13.10 o                         
   9   8  10        212.46        221.77        22.09 o                         
  -6   9  10         78.46         86.36        13.84 o                         
  -5   9  10       1103.12       1162.89        26.14 o                         
  -4   9  10       1858.62       2002.38        47.33 o                         
  -3   9  10        500.20        546.54        17.19 o                         
  -2   9  10         17.12         36.75        12.50 o                         
  -1   9  10       1477.08       1385.78        26.14 o                         
   0   9  10        373.29        372.12        21.10 o                         
   1   9  10        615.14        627.03        21.38 o                         
   2   9  10        140.46        149.11        19.57 o                         
   3   9  10        912.31        866.75        22.02 o                         
   4   9  10       2540.50       2431.23        27.22 o                         
   5   9  10       1321.83       1292.14        19.07 o                         
   6   9  10        406.52        403.04        19.82 o                         
   7   9  10        218.18        253.15        18.52 o                         
   8   9  10        210.61        218.32        13.24 o                         
   9   9  10         22.75         47.32        14.58 o                         
  -6  10  10        336.16        298.52        15.48 o                         
  -5  10  10        421.40        441.87        20.57 o                         
  -4  10  10        184.97        189.68        11.75 o                         
  -3  10  10       1826.81       2050.53        70.39 o                         
  -2  10  10        679.30        767.65        43.94 o                         
  -1  10  10        327.89        308.59        20.19 o                         
   0  10  10       1208.75       1151.76        24.58 o                         
   1  10  10       2595.10       2492.28        28.36 o                         
   2  10  10         20.55         12.26        18.82 o                         
   3  10  10        956.16        888.71        21.94 o                         
   4  10  10        225.73        244.84        19.38 o                         
   5  10  10       5194.52       5388.72        35.06 o                         
   6  10  10        226.97        230.32        18.91 o                         
   7  10  10         27.78         49.52        18.13 o                         
   8  10  10        259.39        302.55        15.73 o                         
   9  10  10        806.68        799.10        62.20 o                         
  -6  11  10        161.37        132.85        14.00 o                         
  -5  11  10        119.18        110.37        11.88 o                         
  -4  11  10        207.14        229.43        27.41 o                         
  -3  11  10        179.88        187.49        11.55 o                         
  -2  11  10       1463.74       1564.05        76.32 o                         
  -1  11  10       1083.43       1181.48        61.67 o                         
   0  11  10        277.06        231.27        21.38 o                         
   1  11  10        184.42        170.99        18.91 o                         
   2  11  10       1402.41       1333.35        22.94 o                         
   3  11  10        219.83        240.86        19.43 o                         
   4  11  10        763.40        821.68        21.58 o                         
   5  11  10         32.13         52.38        18.43 o                         
   6  11  10        341.75        332.67        19.63 o                         
   7  11  10         10.64         21.02        18.10 o                         
   8  11  10         65.63         65.42        13.54 o                         
  -5  12  10        216.16        201.18        13.66 o                         
  -4  12  10        130.72        131.34        11.64 o                         
  -3  12  10        981.04       1008.35        17.66 o                         
  -2  12  10         43.10         52.75        11.11 o                         
  -1  12  10       2070.70       2208.13       129.66 o                         
   0  12  10        106.08        111.95        10.11 o                         
   1  12  10        484.75        511.85        49.13 o                         
   2  12  10        211.24        231.49        18.35 o                         
   3  12  10       1701.71       1686.45        24.33 o                         
   4  12  10        142.82        158.15        19.24 o                         
   5  12  10         63.73         72.96        18.71 o                         
   6  12  10         46.23         55.77        18.32 o                         
   7  12  10        453.44        496.68        21.10 o                         
   8  12  10        160.02        144.57        22.72 o                         
  -4  13  10       1118.43       1042.72        26.59 o                         
  -3  13  10         43.95         50.64        13.66 o                         
  -2  13  10        608.68        613.89        25.59 o                         
  -1  13  10        365.03        399.13        27.92 o                         
   0  13  10         24.71         33.21        10.01 o                         
   1  13  10         24.63         37.28        19.56 o                         
   2  13  10        173.70        188.04        18.61 o                         
   3  13  10       1159.42       1246.76       159.70 o                         
   4  13  10        828.04        884.30       149.05 o                         
   5  13  10         19.97         42.79        13.79 o                         
   6  13  10        385.32        432.24        82.98 o                         
   7  13  10        663.33        798.17        83.73 o                         
  -3  14  10        944.40        999.10        82.17 o                         
  -2  14  10        179.89        161.93        14.40 o                         
  -1  14  10          1.43          9.79        10.87 o                         
   0  14  10         66.83         74.86        10.46 o                         
   1  14  10         41.72         54.01        10.37 o                         
   2  14  10        435.42        468.44        63.31 o                         
   3  14  10         19.60         30.38        12.95 o                         
   4  14  10        372.22        371.60        63.93 o                         
   5  14  10        787.71        877.04       140.63 o                         
   6  14  10        164.41        127.90        14.19 o                         
  -2  15  10        274.50        238.36        11.78 o                         
  -1  15  10         14.77         28.28        10.62 o                         
   0  15  10         78.02         75.20        10.80 o                         
   1  15  10        638.09        642.70        24.22 o                         
   2  15  10        100.91        114.84        11.90 o                         
   3  15  10        395.78        409.55        34.30 o                         
   4  15  10          6.55          1.80        13.54 o                         
   5  15  10        862.86        931.23       176.43 o                         
  -1  16  10         67.84         57.36        11.35 o                         
   0  16  10         49.79         50.35        11.71 o                         
   1  16  10         40.42         44.62        11.05 o
[truncated: 112,996 more chars]
